# Supplementary material for: Intervening on Trust in Science to Reduce Belief in COVID-19 Misinformation and Increase COVID-19 Preventive Behavioral Intentions: Randomized Controlled Trial
Source: J Med Internet Res. 2021 Oct 14;23(10):e32425. doi: 10.2196/32425 (PMC8519341; doi:10.2196/32425)
Supplement: Multimedia Appendix 2 [file jmir_v23i10e32425_app2.zip]

Archive with 3 entries (3 files):
- COVID Misinformation final.csv
- misinformation_LPA.csv
- ClassProb.csv
