# Supplementary material for: Intervening on Trust in Science to Reduce Belief in COVID-19 Misinformation and Increase COVID-19 Preventive Behavioral Intentions: Randomized Controlled Trial
Source: J Med Internet Res. 2021 Oct 14;23(10):e32425. doi: 10.2196/32425 (PMC8519341; doi:10.2196/32425)
Supplement: Multimedia Appendix 2 [file jmir_v23i10e32425_app2.zip › COVID Misinformation final.csv]

StartDate	EndDate	Status	Progress	Duration__in_seconds_	Finished	RecordedDate	SIS	Gender	Latveria	Race	Phone	Ethnicity	Color_1	Color_2	Color_3	Color_4	Color_5	Trust1_1_1	Trust1_1_2	Trust1_1_3	Trust1_1_4	Trust1_1_5	Trust1_1_6	Trust1_1_7	Trust1_1_8	Trust1_1_9	Trust1_1_10	Trust1_1_11	Trust1_2_1	Trust1_2_2	Trust1_2_3	Trust1_2_4	Trust1_2_5	Trust1_2_6	Trust1_2_7	Trust1_2_8	Trust1_2_9	Trust1_2_10	Trust1_2_11	Timer1_First_Click	Timer1_Last_Click	Timer1_Page_Submit	Timer1_Click_Count	Timer2_First_Click	Timer2_Last_Click	Timer2_Page_Submit	Timer2_Click_Count	Narratives_1	Narratives_2
1/22/2021 15:10:46	1/22/2021 15:11:21	0	100	34	1	1/22/2021 15:11:23	2
1/22/2021 15:45:38	1/22/2021 15:45:51	0	100	12	1	1/22/2021 15:45:51	2
1/22/2021 18:04:49	1/22/2021 18:05:31	0	6	42	0	1/23/2021 14:09:51	1
1/22/2021 16:44:09	1/22/2021 16:47:36	0	6	206	0	1/23/2021 14:10:16	1
1/22/2021 15:55:06	1/22/2021 15:59:03	0	6	237	0	1/23/2021 14:10:34	1
1/22/2021 15:52:29	1/22/2021 16:04:12	0	6	702	0	1/23/2021 14:10:37	1
1/22/2021 17:44:26	1/22/2021 17:57:31	0	100	785	1	1/22/2021 17:57:31	1	2	1	1	2	2	1	1	1	1	1	2	2	3	3	2	4	2	4	2	4	4	4	3	3	3	3	2	2	2	2	2	2					0	0	72.882	0	1	1
1/22/2021 15:07:40	1/22/2021 15:15:36	0	100	475	1	1/22/2021 15:15:37	1	1	1	1	2	2	1	1	1	1	1	3	2	3	3	3	3	3	4	3	4	4	4	3	3	4	3	4	2	3	2	3	2	0	0	65.824	0					1	7
1/22/2021 16:37:58	1/22/2021 16:53:06	0	100	907	1	1/22/2021 16:53:06	1	1	1	1	2	2	1	1	1	1	1	2	2	3	2	2	4	2	4	2	4	4	4	4	2	4	4	4	2	2	2	2	2					12.842	45.102	88.904	3	2	4
1/22/2021 15:15:07	1/22/2021 15:21:29	0	100	382	1	1/22/2021 15:21:30	1	1	1	2	2	2	1	1	1	1	1	1	1	3	1	1	5	1	5	1	5	5	5	5	1	5	5	5	1	1	1	1	1	2.6	3.127	64.066	2					1	7
1/22/2021 16:01:35	1/22/2021 16:11:01	0	100	566	1	1/22/2021 16:11:02	1	1	1	1	2	2	1	1	1	1	1	2	2	3	2	4	4	2	4	2	4	4	4	4	2	4	4	4	2	2	2	4	2	0	0	64.281	0					1	7
1/22/2021 16:27:21	1/22/2021 16:34:32	0	100	431	1	1/22/2021 16:34:32	1	1	1	2	2	2	1	1	1	1	1	3	3	3	3	3	4	3	3	3	3	3	3	3	2	3	4	3	3	3	3	3	1					28.692	28.692	73.707	1	1	3
1/22/2021 16:19:23	1/22/2021 16:28:48	0	100	564	1	1/22/2021 16:28:48	1	2	1	1	2	2	1	1	1	1	1	1	1	3	1	1	1	1	5	3	5	5	5	5	4	5	4	3	2	1	2	2	1					43.626	58.536	62.003	2	1	5
1/22/2021 15:17:20	1/22/2021 15:20:57	0	100	217	1	1/22/2021 15:20:58	1	1	1	1	2	2	1	1	1	1	1	2	1	3	2	2	4	2	4	3	4	4	4	5	3	5	4	4	1	3	2	5	1					3.755	3.755	61.331	1	1	3
1/22/2021 16:01:09	1/22/2021 16:12:23	0	100	673	1	1/22/2021 16:12:23	1	1	1	1	2	2	1	1	1	1	1	2	3	3	3	3	3	3	4	2	3	4	3	3	2	4	2	3	4	4	4	4	3					0	0	79.299	0	2	4
1/22/2021 16:40:41	1/22/2021 16:51:04	0	100	623	1	1/22/2021 16:51:05	1	2	1	1	2	2	1	1	1	1	1	2	2	3	2	2	3	3	4	3	4	4	4	3	4	4	4	4	2	2	2	3	2	0	0	66.86	0					1	6
1/22/2021 16:17:22	1/22/2021 16:24:57	0	100	454	1	1/22/2021 16:24:58	1	2	1	1	2	2	1	1	1	1	1	1	3	3	2	4	3	3	3	5	3	3	3	3	4	4	1	3	3	3	3	3	3	24.756	36.277	65.879	2					1	6
1/22/2021 15:42:56	1/22/2021 15:53:50	0	100	653	1	1/22/2021 15:53:50	1	1	1	1	2	2	1	1	1	1	1	1	1	3	1	1	5	1	5	1	5	5	5	5	1	5	5	5	1	1	1	5	1	0	0	72.793	0					1	6
1/22/2021 15:40:02	1/22/2021 15:48:02	0	100	479	1	1/22/2021 15:48:02	1	2	1	1	2	2	1	1	1	1	1	1	1	3	1	3	4	2	5	2	4	4	4	4	1	5	4	5	2	2	2	2	1	5.478	36.134	128.246	2					1	7
1/22/2021 15:36:04	1/22/2021 15:42:49	0	100	405	1	1/22/2021 15:42:49	1	1	1	1	2	2	1	1	1	1	1	1	1	3	1	1	1	1	1	1	5	5	5	5	1	4	5	5	1	1	1	1	1					33.856	33.856	61.408	1	1	7
1/22/2021 17:14:10	1/22/2021 17:23:15	0	100	544	1	1/22/2021 17:23:16	1	1	1	1	2	2	1	1	1	1	1	2	2	3	1	2	4	2	4	1	4	4	4	4	1	5	4	4	2	2	1	2	1					27.796	36.893	69.691	2	1	7
1/22/2021 15:10:51	1/22/2021 15:16:23	0	100	332	1	1/22/2021 15:16:24	1	1	1	4	2	2	1	1	1	1	1	1	2	3	2	2	4	2	5	4	4	4	4	4	4	5	4	4	4	4	4	2	2					25.255	27.357	61.335	2	1	5
1/22/2021 15:52:15	1/22/2021 16:04:09	0	100	714	1	1/22/2021 16:04:09	1	1	1	1	2	2	1	1	1	1	1	1	1	3	1	2	5	1	4	1	4	4	4	4	1	5	5	4	1	1	1	1	1	4.349	43.315	76.712	4					1	6
1/22/2021 17:15:10	1/22/2021 17:33:02	0	100	1072	1	1/22/2021 17:33:03	1	1	1	1	2	2	1	1	1	1	1	1	1	3	1	4	3	1	4	5	3	3	3	4	1	5	4	3	1	1	1	4	1	30.886	105.214	108.517	2					1	4
1/22/2021 16:00:32	1/22/2021 16:06:18	0	100	346	1	1/22/2021 16:06:19	1	1	1	1	2	2	1	1	1	1	1	2	2	3	1	2	4	2	5	2	5	5	5	5	2	5	5	5	1	3	2	2	1					0	0	61.941	0	1	7
1/22/2021 15:57:39	1/22/2021 16:07:17	0	100	578	1	1/22/2021 16:07:18	1	2	1	2	2	2	1	1	1	1	1	5	1	3	1	1	5	1	3	5	5	5	5	5	1	5	5	5	1	1	1	5	1					6.169	38.25	76.298	2	1	7
1/22/2021 15:41:16	1/22/2021 15:48:57	0	100	460	1	1/22/2021 15:48:57	1	1	1	1	2	2	1	1	1	1	1	2	2	3	2	2	4	2	4	2	4	4	4	4	2	4	4	4	2	2	2	2	1					0	0	62.277	0	1	6
1/22/2021 16:13:46	1/22/2021 16:19:58	0	100	372	1	1/22/2021 16:19:58	1	2	1	1	2	2	1	1	1	1	1	1	1	3	1	1	5	1	5	1	5	5	5	1	4	5	5	5	1	1	1	5	1					0	0	100.571	0	1	7
1/22/2021 16:06:42	1/22/2021 16:13:54	0	100	431	1	1/22/2021 16:13:54	1	1	1	2	2	2	1	1	1	1	1	2	1	3	2	3	4	1	4	4	4	4	4	4	2	5	3	4	2	3	2	4	1					3.031	44.25	66.644	4	1	6
1/22/2021 16:14:59	1/22/2021 16:41:55	0	100	1616	1	1/22/2021 16:41:55	1	1	1	2	2	2	1	1	1	1	1	1	1	3	1	1	5	1	5	1	5	5	5	5	1	5	3	4	1	1	1	1	1					40.869	57.939	63.427	4	1	7
1/22/2021 16:12:49	1/22/2021 16:24:07	0	100	678	1	1/22/2021 16:24:07	1	1	1	1	2	2	1	1	1	1	1	1	1	3	1	1	5	1	5	1	2	2	2	5	1	5	5	5	1	1	1	5	4	2.549	2.549	90.634	1					1	7
1/22/2021 16:03:52	1/22/2021 16:12:55	0	100	543	1	1/22/2021 16:12:56	1	1	1	1	2	2	1	1	1	1	1	1	1	3	1	1	5	1	5	3	5	5	5	5	1	5	5	5	1	1	1	1	1	44.226	73.085	74.636	3					1	7
1/22/2021 17:36:14	1/22/2021 17:43:56	0	100	461	1	1/22/2021 17:43:56	1	2	1	1	2	2	1	1	1	1	1	1	1	3	1	2	3	1	4	2	4	4	4	1	2	5	3	2	2	2	2	2	2	5.983	55.607	62.923	20					1	7
1/22/2021 16:00:14	1/22/2021 16:11:37	0	100	682	1	1/22/2021 16:11:37	1	1	1	2	2	1	1	1	1	1	1	5	4	3	5	5	4	2	5	2	3	4	2	4	4	3	3	4	4	3	3	4	4					18.651	52.145	61.548	5	1	1
1/22/2021 15:08:17	1/22/2021 15:25:12	0	100	1014	1	1/22/2021 15:25:12	1	2	1	1	2	2	1	1	1	1	1	4	5	3	3	5	1	4	1	5	2	2	2	3	3	3	2	1	5	4	4	5	3	25.03	61.601	63.42	4					2	1
1/22/2021 15:52:16	1/22/2021 16:01:46	0	100	569	1	1/22/2021 16:01:47	1	2	1	1	2	2	1	1	1	1	1	1	1	3	1	1	5	1	5	1	5	5	5	5	1	5	5	5	1	1	1	1	1					10.458	40.834	137.002	7	1	7
1/22/2021 16:30:47	1/22/2021 18:01:35	0	94	5447	0	1/23/2021 14:10:17	1	2	1	1	2	2	1	1	1	1	1	2	2	3	2	4	3	4	2	5	3	3	2	3	4	4	4	4	3	4	4	4	2	0	0	758.15	0					6	5
1/22/2021 15:43:04	1/22/2021 15:49:49	0	100	404	1	1/22/2021 15:49:50	1	1	1	1	2	2	1	1	1	1	1	2	3	3	1	2	4	2	4	2	4	4	3	4	2	4	4	4	2	2	2	3	2	25.919	40.128	87.933	2					1	7
1/22/2021 16:52:51	1/22/2021 17:02:26	0	100	574	1	1/22/2021 17:02:26	1	2	1	2	2	2	1	1	1	1	1	2	2	3	2	3	4	2	4	3	4	4	4	4	3	4	4	4	2	3	2	2	2					0	0	89.013	0	1	4
1/22/2021 15:08:19	1/22/2021 15:17:48	0	100	569	1	1/22/2021 15:17:48	1	2	1	1	2	2	1	1	1	1	1	3	4	3	4	3	2	3	2	3	2	2	2	3	5	3	3	4	3	3	3	3	2	10.708	50.036	61.179	2					2	4
1/22/2021 15:24:15	1/22/2021 15:35:53	0	100	698	1	1/22/2021 15:35:54	1	2	1	1	2	2	1	1	1	1	1	2	2	3	2	2	4	2	4	2	4	4	4	4	2	4	4	3	2	2	2	2	2					0	0	63.861	0	1	7
1/22/2021 15:13:38	1/22/2021 15:20:21	0	100	402	1	1/22/2021 15:20:27	1	1	1	1	2	2	1	1	1	1	1	3	2	3	1	3	4	1	4	2	4	4	4	4	2	5	4	4	2	2	2	2	1					0	0	61.992	0	2	4
1/22/2021 15:15:43	1/22/2021 15:27:04	0	100	681	1	1/22/2021 15:27:05	1	2	1	1	2	2	1	1	1	1	1	2	3	3	2	2	3	2	4	3	4	4	4	4	2	4	4	4	2	2	2	2	2					3.174	62.127	64.501	6	1	6
1/22/2021 15:14:38	1/22/2021 15:19:30	0	100	292	1	1/22/2021 15:19:31	1	1	1	4	2	2	1	1	1	1	1	1	1	3	1	2	4	2	4	3	5	5	4	4	1	5	4	3	2	2	1	3	1					3.275	3.275	61.996	1	1	5
1/22/2021 16:07:34	1/22/2021 16:15:21	0	100	466	1	1/22/2021 16:15:21	1	2	1	1	2	2	1	1	1	1	1	1	4	3	3	4	3	3	3	3	3	3	2	3	1	4	2	4	2	2	2	5	2					18.85	57.387	66.535	2	1	1
1/22/2021 18:59:03	1/22/2021 19:12:41	0	100	817	1	1/22/2021 19:12:41	1	2	1	1	2	2	1	1	1	1	1	4	4	3	2	2	4	2	4	2	4	4	4	4	2	4	4	4	2	3	2	2	3	19.023	66.009	69.975	12					2	6
1/22/2021 16:31:30	1/22/2021 16:41:18	0	100	587	1	1/22/2021 16:41:19	1	1	1	1	2	2	1	1	1	1	1	2	3	3	1	1	4	3	5	2	5	4	4	4	2	4	5	4	3	2	3	2	1					24.364	43.936	60.926	7	1	7
1/22/2021 15:44:51	1/22/2021 15:50:55	0	100	363	1	1/22/2021 15:50:55	1	1	1	1	2	2	1	1	1	1	1	4	4	3	4	4	2	4	2	4	2	2	2	2	4	4	2	2	5	4	4	4	2					0	0	62.471	0	1	7
1/22/2021 15:46:34	1/22/2021 16:00:45	0	100	850	1	1/22/2021 16:00:46	1	1	1	1	2	2	1	1	1	1	1	1	1	3	1	1	5	1	5	4	5	5	5	5	3	4	5	5	1	1	1	2	1					33.248	60.836	61.155	3	1	7
1/22/2021 15:29:41	1/22/2021 15:37:31	0	100	469	1	1/22/2021 15:37:31	1	2	1	1	2	2	1	1	1	1	1	4	4	3	1	3	3	1	4	4	3	3	3	3	1	4	4	4	2	3	2	2	1	57.647	59.437	61.447	2					1	7
1/22/2021 15:40:58	1/22/2021 17:31:49	0	52	6650	0	1/23/2021 14:10:41	1	1	1	4	2	2	1	1	1	1	1	2	4	3	1	2	3	2	4	4	4	4	4	5	1	4	4	4	1	2	2	2	1
1/22/2021 16:22:49	1/22/2021 16:33:04	0	100	614	1	1/22/2021 16:33:04	1	2	1	1	2	2	1	1	1	1	1	2	1	3	2	1	4	1	5	2	5	5	5	5	2	4	5	5	1	2	1	1	1	7.936	63.542	67.879	3					1	7
1/22/2021 15:15:37	1/22/2021 15:40:37	0	100	1500	1	1/22/2021 15:40:38	1	2	1	1	2	2	1	1	1	1	1	2	1	3	1	2	4	1	4	2	4	4	4	4	1	4	5	4	1	1	1	1	1	0	0	74.308	0					1	7
1/22/2021 16:15:03	1/22/2021 16:26:29	0	100	685	1	1/22/2021 16:26:29	1	1	1	1	2	2	1	1	1	1	1	1	2	3	1	1	5	1	5	3	5	5	5	5	1	5	5	5	1	2	1	5	1					2.044	2.044	62.116	1	1	7
1/22/2021 15:56:55	1/22/2021 16:04:08	0	100	433	1	1/22/2021 16:04:09	1	2	1	1	2	2	1	1	1	1	1	2	2	3	2	2	4	2	4	2	4	4	4	2	3	4	4	4	2	2	2	2	2					0	0	99.427	0	1	5
1/22/2021 16:56:23	1/22/2021 17:12:26	0	100	963	1	1/22/2021 17:12:26	1	2	1	1	2	2	1	1	1	1	1	1	2	3	1	1	4	1	5	1	5	5	4	5	1	5	4	4	1	1	2	2	1					9.518	63.411	65.014	5	1	7
1/22/2021 18:14:15	1/22/2021 18:26:21	0	100	725	1	1/22/2021 18:26:21	1	1	1	1	2	2	1	1	1	1	1	3	3	3	2	3	3	2	4	2	4	4	4	4	2	3	4	3	2	2	2	3	2	14.15	58.657	73.185	2					2	5
1/22/2021 15:47:33	1/22/2021 15:53:59	0	100	385	1	1/22/2021 15:54:00	1	2	1	1	2	2	1	1	1	1	1	1	1	3	1	1	5	1	5	1	5	5	5	5	1	5	5	5	1	2	1	1	1	10.803	63.377	64.55	3					1	7
1/22/2021 15:07:50	1/22/2021 15:20:01	0	100	731	1	1/22/2021 15:20:02	1	2	1	1	2	2	1	1	1	1	1	2	2	3	2	2	4	2	4	2	4	4	4	4	2	4	4	4	2	2	2	2	2					31.28	31.28	87.861	1	1	4
1/22/2021 17:29:36	1/22/2021 17:40:25	0	100	649	1	1/22/2021 17:40:25	1	2	1	1	2	2	1	1	1	1	1	1	1	3	1	2	4	2	4	2	5	5	4	4	2	3	3	4	1	1	1	2	1					33.464	61.188	63.726	2	1	5
1/22/2021 16:17:19	1/22/2021 16:39:09	0	100	1309	1	1/22/2021 16:39:09	1	2	1	1	2	1	1	1	1	1	1	1	1	3	1	1	5	1	5	1	5	5	5	5	1	5	5	5	1	1	1	4	1	12.43	92.875	96.517	2					1	7
1/22/2021 15:55:53	1/22/2021 16:02:12	0	100	379	1	1/22/2021 16:02:13	1	2	1	1	2	2	1	1	1	1	1	2	2	3	1	3	4	2	4	3	4	4	4	4	3	5	4	4	2	3	2	2	2	61.898	61.898	62.263	1					1	7
1/22/2021 15:14:40	1/22/2021 15:21:08	0	100	388	1	1/22/2021 15:21:09	1	1	1	1	2	2	1	1	1	1	1	1	1	3	1	1	5	1	5	1	5	3	4	4	2	5	5	5	1	1	1	1	1					59.541	59.541	61.523	1	1	7
1/22/2021 18:25:13	1/22/2021 18:33:46	0	100	513	1	1/22/2021 18:33:47	1	2	1	1	2	1	1	1	1	1	1	2	3	3	4	4	1	3	2	3	3	3	4	2	4	4	2	2	4	3	4	3	1	47.44	61.178	61.807	5					5	7
1/22/2021 17:04:30	1/22/2021 17:10:54	0	100	384	1	1/22/2021 17:10:56	1	1	1	1	2	2	1	1	1	1	1	3	4	3	2	4	2	3	5	4	4	3	3	3	2	5	4	4	3	4	4	3	1					0	0	62.457	0	1	3
1/22/2021 15:37:37	1/22/2021 15:43:36	0	100	359	1	1/22/2021 15:43:37	1	2	1	1	2	2	1	1	1	1	1	1	1	3	1	1	5	1	5	1	5	5	5	5	2	5	3	4	1	1	1	1	1					0	0	61.771	0	1	7
1/22/2021 15:31:29	1/22/2021 15:40:22	0	100	533	1	1/22/2021 15:40:23	1	1	1	1	2	2	1	1	1	1	1	2	2	3	1	3	4	1	5	3	5	5	5	5	1	4	4	4	1	1	1	1	1	4.218	71.025	75.228	9					1	6
1/22/2021 17:17:17	1/22/2021 17:38:40	0	100	1283	1	1/22/2021 17:38:41	1	2	1	1	2	2	1	1	1	1	1	2	1	3	1	2	5	1	5	3	5	5	5	5	1	4	4	4	1	1	1	1	1					9.716	457.443	460.04	2	1	7
1/22/2021 17:10:43	1/22/2021 17:18:36	0	100	473	1	1/22/2021 17:18:36	1	1	1	1	2	2	1	1	1	1	1	2	2	3	1	2	4	2	4	2	4	4	4	3	2	4	4	3	2	2	2	2	1	32.872	60.391	68.975	2					1	2
1/22/2021 16:50:33	1/22/2021 16:57:32	0	100	418	1	1/22/2021 16:57:32	1	1	1	2	2	2	1	1	1	1	1	3	3	3	2	2	2	3	4	4	3	3	3	3	4	4	3	3	2	3	3	3	2					34.244	65.996	68.167	2	1	6
1/22/2021 15:13:40	1/22/2021 15:22:58	0	100	557	1	1/22/2021 15:22:58	1	1	1	1	2	2	1	1	1	1	1	2	2	3	2	2	3	2	2	3	4	4	4	4	2	4	4	4	2	3	2	2	2					35.79	58.425	61.842	2	2	4
1/22/2021 16:00:32	1/22/2021 16:07:09	0	100	396	1	1/22/2021 16:07:09	1	1	1	1	2	2	1	1	1	1	1	2	4	3	2	2	2	4	2	4	3	2	2	4	2	4	4	4	4	5	4	3	2					37.934	37.934	69.363	1	5	2
1/22/2021 16:54:49	1/22/2021 17:04:02	0	100	553	1	1/22/2021 17:04:03	1	2	1	1	2	2	1	1	1	1	1	2	2	3	1	2	4	1	5	2	5	5	5	5	2	4	4	5	1	2	1	3	2	18.512	33.565	61.889	2					1	4
1/22/2021 16:34:57	1/22/2021 16:41:52	0	100	415	1	1/22/2021 16:41:52	1	1	1	1	2	2	1	1	1	1	1	4	5	3	2	2	5	3	4	3	5	4	4	4	1	4	4	4	3	3	4	4	3	6.149	44.869	84.399	12					1	5
1/22/2021 16:00:16	1/22/2021 16:31:12	0	100	1855	1	1/22/2021 16:31:12	1	1	1	2	2	2	1	1	1	1	1	3	2	3	2	2	3	2	2	2	3	3	4	4	3	3	4	3	3	3	3	3	3					0	0	1082.647	0	2	2
1/22/2021 16:31:58	1/22/2021 16:38:30	0	100	391	1	1/22/2021 16:38:30	1	2	1	2	2	2	1	1	1	1	1	1	1	3	1	1	5	1	5	1	5	5	5	5	1	5	5	5	1	3	1	1	1					4.528	68.79	69.518	6	1	7
1/22/2021 16:01:54	1/22/2021 16:09:50	0	100	476	1	1/22/2021 16:09:51	1	1	1	1	2	2	1	1	1	1	1	2	2	3	1	1	5	3	5	3	5	5	5	5	2	5	5	5	1	2	2	2	1	4.813	32.11	79.756	2					1	7
1/22/2021 16:17:42	1/22/2021 16:19:35	0	33	113	0	1/23/2021 14:10:24	1	1	1	1	2	2	1	1	1	1	1
1/22/2021 15:27:56	1/22/2021 15:36:56	0	100	540	1	1/22/2021 15:36:57	1	1	1	1	2	2	1	1	1	1	1	2	4	3	2	2	4	2	5	2	5	4	4	4	2	5	4	4	1	2	2	2	1					4.864	60.556	62.005	2	1	4
1/22/2021 14:49:31	1/22/2021 14:59:40	0	100	608	1	1/22/2021 14:59:40	1	1	1	2	2	2	1	1	1	1	1	1	1	3	2	1	5	1	5	1	5	5	5	5	4	5	5	5	1	1	1	1	1					52.051	79.426	81.05	3	1	2
1/22/2021 16:01:43	1/22/2021 16:11:31	0	100	588	1	1/22/2021 16:11:32	1	1	1	1	2	2	1	1	1	1	1	1	1	3	3	2	5	1	4	1	4	4	4	4	3	4	5	4	1	1	3	2	1	13.438	65.606	66.766	3					1	5
1/22/2021 15:55:29	1/22/2021 16:02:40	0	100	430	1	1/22/2021 16:02:40	1	1	1	4	2	2	1	1	1	1	1	2	2	3	1	2	4	1	4	3	5	5	4	4	3	5	5	4	2	2	2	2	2	30.053	39.276	61.377	2					1	7
1/22/2021 15:55:41	1/22/2021 16:03:01	0	100	440	1	1/22/2021 16:03:02	1	2	1	1	2	2	1	1	1	1	1	1	2	3	2	1	2	2	2	1	2	4	4	4	2	5	4	4	2	1	2	3	2	3.028	51.871	91.46	4					2	5
1/22/2021 16:45:23	1/22/2021 17:30:01	0	100	2678	1	1/22/2021 17:30:02	1	2	1	1	2	2	1	1	1	1	1	2	2	3	2	2	4	2	3	3	4	4	4	4	2	4	3	4	2	2	2	2	2	0	0	61.201	0					2	6
1/22/2021 18:02:03	1/22/2021 18:11:22	0	100	559	1	1/22/2021 18:11:23	1	2	1	1	2	2	1	1	1	1	1	2	4	3	2	3	2	3	3	4	3	3	3	3	4	4	3	4	2	3	4	4	2					17.013	17.013	62.456	1	2	5
1/22/2021 15:28:22	1/22/2021 15:33:58	0	100	335	1	1/22/2021 15:50:03	1	1	1	1	2	2	1	1	1	1	1	2	2	3	2	2	4	2	4	2	4	4	4	4	3	4	4	4	2	2	2	2	2	5.625	23.787	61.95	3					1	6
1/22/2021 16:12:41	1/22/2021 16:18:08	0	100	326	1	1/22/2021 16:18:09	1	2	1	1	2	2	1	1	1	1	1	1	1	3	1	1	5	1	5	1	5	5	5	5	2	1	5	4	1	1	1	1	1					28	37.65	62.12	2	1	5
1/22/2021 16:06:54	1/22/2021 16:11:45	0	100	291	1	1/22/2021 16:11:46	1	2	1	4	2	2	1	1	1	1	1	1	2	3	1	1	4	2	5	2	4	4	4	4	1	4	4	4	1	1	1	1	1					0	0	61.481	0	1	6
1/22/2021 16:46:51	1/22/2021 16:54:00	0	100	428	1	1/22/2021 16:54:01	1	1	1	2	2	2	1	1	1	1	1	2	2	3	2	1	4	2	4	1	4	4	4	4	1	3	5	4	1	1	1	1	1					43.852	43.852	68.58	1	2	4
1/22/2021 16:03:12	1/22/2021 16:10:56	0	100	464	1	1/22/2021 16:10:57	1	2	1	1	2	2	1	1	1	1	1	2	2	3	2	2	4	2	4	2	4	4	4	4	2	4	4	4	2	2	2	2	2					7.402	60.079	61.992	4	1	6
1/22/2021 16:20:04	1/22/2021 16:26:09	0	100	364	1	1/22/2021 16:26:09	1	2	1	1	2	2	1	1	1	1	1	1	1	3	2	2	5	1	5	1	5	5	5	4	3	5	5	5	1	1	1	2	1	49.842	68.682	69.903	4					1	7
1/22/2021 16:08:47	1/22/2021 16:15:58	0	100	430	1	1/22/2021 16:15:58	1	2	1	6	2	2	1	1	1	1	1	2	2	3	1	3	4	1	4	3	4	4	2	4	2	5	4	4	2	3	4	3	2	47.556	52.164	88.277	2					1	7
1/22/2021 18:12:36	1/22/2021 18:21:47	0	100	550	1	1/22/2021 18:21:47	1	2	1	1	2	2	1	1	1	1	1	1	1	3	1	1	5	1	4	2	4	4	4	4	1	5	4	4	1	1	1	1	1	0	0	89.916	0					1	6
1/22/2021 17:16:03	1/22/2021 17:21:01	0	100	298	1	1/22/2021 17:21:02	1	1	1	1	2	2	1	1	1	1	1	1	3	3	2	2	3	2	3	3	4	4	2	3	2	4	4	3	2	2	2	2	2					0	0	66.942	0	1	7
1/22/2021 15:21:14	1/22/2021 15:28:40	0	100	445	1	1/22/2021 15:28:40	1	2	1	1	2	2	1	1	1	1	1	2	3	3	2	1	4	3	3	4	4	3	3	4	4	3	2	4	2	3	3	2	2	21.392	45.84	61.703	3					1	6
1/22/2021 16:03:45	1/22/2021 16:17:26	0	100	820	1	1/22/2021 16:17:27	1	2	1	1	2	2	1	1	1	1	1	3	4	3	4	4	3	2	3	3	3	2	2	3	2	2	2	2	3	2	2	4	4					12.732	89.918	91.112	21	1	1
1/22/2021 15:55:44	1/22/2021 16:01:04	0	100	319	1	1/22/2021 16:01:05	1	2	1	1	2	2	1	1	1	1	1	2	2	3	2	2	4	2	4	2	4	4	4	4	2	4	4	4	2	2	2	4	2	0	0	64.17	0					1	7
1/22/2021 15:57:13	1/22/2021 16:05:01	0	100	468	1	1/22/2021 16:05:02	1	1	1	4	2	2	1	1	1	1	1	2	1	3	1	3	4	1	5	4	5	5	5	5	4	5	3	2	1	2	1	2	2					24.06	28.375	70.357	2	2	7
1/22/2021 16:26:01	1/22/2021 16:33:17	0	100	435	1	1/22/2021 16:33:18	1	1	1	1	2	2	1	1	1	1	1	1	1	3	3	2	4	1	4	3	4	3	3	3	2	5	4	4	1	3	2	2	1	31.26	35.085	71.227	2					1	7
1/22/2021 16:03:48	1/22/2021 16:41:56	0	100	2287	1	1/22/2021 16:41:57	1	2	1	1	2	2	1	1	1	1	1	4	2	3	2	2	2	2	4	3	4	4	4	4	4	4	4	4	2	3	2	3	2	1508.911	1514.91	1517.235	2					1	6
1/22/2021 15:33:53	1/22/2021 15:36:51	0	100	177	1	1/22/2021 15:36:51	1	1	1	1	2	2	1	1	1	1	1	2	4	3	3	4	3	2	3	4	2	2	2	3	2	3	4	4	3	2	2	4	3					34.915	38.462	62.754	2	3	5
1/22/2021 15:48:01	1/22/2021 15:57:28	0	100	567	1	1/22/2021 15:57:29	1	2	1	1	2	2	1	1	1	1	1	3	2	3	2	2	4	2	4	3	4	4	4	4	3	5	4	4	1	3	2	2	2	1.387	58.939	61.533	3					3	6
1/22/2021 15:19:10	1/22/2021 15:28:58	0	100	587	1	1/22/2021 15:28:58	1	1	1	1	2	2	1	1	1	1	1	1	1	3	2	3	5	1	3	3	4	4	4	4	2	5	5	3	1	2	2	1	1					0	0	64.219	0	1	6
1/22/2021 16:44:10	1/22/2021 16:50:30	0	100	379	1	1/22/2021 16:50:30	1	2	1	1	2	2	1	1	1	1	1	2	2	3	2	4	4	2	4	2	4	4	4	4	2	4	4	4	2	2	2	2	2					18.798	18.798	64.993	1	1	5
1/22/2021 17:52:25	1/22/2021 18:08:00	0	100	934	1	1/22/2021 18:08:00	1	2	1	1	2	2	1	1	1	1	1	1	1	3	2	2	4	2	4	2	4	4	3	4	2	2	4	4	2	2	2	2	2					0	0	75.653	0	2	4
1/22/2021 19:43:19	1/22/2021 20:00:17	0	100	1018	1	1/22/2021 20:00:17	1	1	1	1	2	2	1	1	1	1	1	2	3	3	2	4	5	3	4	4	5	5	5	4	3	5	4	3	2	2	3	4	1					0	0	69.221	0	1	5
1/22/2021 15:27:23	1/22/2021 15:36:52	0	100	569	1	1/22/2021 15:36:53	1	2	1	6	2	2	1	1	1	1	1	4	4	3	2	3	3	2	2	3	4	4	3	3	4	4	4	4	3	2	3	3	2	0	0	64.048	0					1	7
1/22/2021 16:31:33	1/22/2021 16:44:02	0	100	749	1	1/22/2021 16:44:03	1	1	1	1	2	2	1	1	1	1	1	2	3	3	1	3	4	1	4	3	5	4	4	4	2	5	5	4	1	1	2	1	1					60.157	60.157	73.447	1	1	3
1/22/2021 15:48:18	1/22/2021 15:57:34	0	100	555	1	1/22/2021 15:57:34	1	2	1	1	2	2	1	1	1	1	1	2	3	3	2	2	3	3	5	2	4	4	4	4	2	4	4	3	2	3	3	2	2					0	0	61.472	0	1	4
1/22/2021 16:19:37	1/22/2021 16:34:47	0	100	910	1	1/22/2021 16:34:48	1	2	1	1	2	2	1	1	1	1	1	2	2	3	1	2	4	2	4	2	4	4	4	4	2	4	4	4	2	2	2	2	2	0	0	73.496	0					1	4
1/24/2021 15:52:04	1/24/2021 15:59:55	0	100	470	1	1/24/2021 15:59:55	1	2	1	4	2	2	1	1	1	1	1	3	2	3	2	3	4	2	4	3	4	4	3	4	2	4	4	3	2	2	2	3	2	0	0	62.215	0					1	5
1/22/2021 16:16:19	1/22/2021 16:22:20	0	100	360	1	1/22/2021 16:22:20	1	1	1	1	2	2	1	1	1	1	1	2	3	3	2	2	3	2	4	4	4	4	4	4	5	4	4	4	2	3	3	3	2	18.301	34.577	61.836	4					1	4
1/22/2021 15:39:44	1/22/2021 15:53:34	0	100	829	1	1/22/2021 15:53:34	1	1	1	1	2	2	1	1	1	1	1	2	3	3	1	3	3	1	4	4	4	3	3	3	3	4	5	4	1	3	2	3	1					42.279	58.543	61.402	2	1	4
1/22/2021 15:22:09	1/22/2021 15:51:05	0	100	1735	1	1/22/2021 15:51:05	1	1	1	2	2	2	1	1	1	1	1	3	2	3	2	3	2	2	4	3	4	4	4	3	4	3	4	3	4	2	3	3	2					22.866	93.541	95.557	3	2	6
1/22/2021 15:12:32	1/22/2021 15:21:41	0	100	548	1	1/22/2021 15:21:41	1	2	1	2	2	2	1	1	1	1	1	4	3	3	2	3	3	3	3	3	3	3	3	3	3	5	3	3	3	3	3	3	3	7.533	56.229	62.243	6					1	4
1/22/2021 15:52:51	1/22/2021 16:01:08	0	100	496	1	1/22/2021 16:01:08	1	1	1	1	2	2	1	1	1	1	1	4	2	3	2	1	4	2	5	2	5	4	4	4	2	5	5	4	1	2	2	1	1	35.117	48.467	63.332	2					1	7
1/22/2021 15:10:20	1/22/2021 15:19:18	0	100	537	1	1/22/2021 15:19:18	1	1	1	1	2	2	1	1	1	1	1	2	3	3	2	3	4	2	4	2	4	4	3	4	1	4	4	4	2	3	3	4	2	37.481	57.201	62.552	2					1	5
1/22/2021 16:42:38	1/22/2021 16:52:00	0	100	562	1	1/22/2021 16:52:01	1	1	1	1	2	2	1	1	1	1	1	2	3	3	2	2	4	2	4	4	4	4	4	3	3	4	4	4	2	3	3	3	2	21.809	64.676	67.227	2					2	4
1/22/2021 15:11:30	1/22/2021 15:19:17	0	100	467	1	1/22/2021 15:19:18	1	1	1	1	2	1	1	1	1	1	1	1	2	3	2	2	4	2	4	2	4	4	4	3	2	4	4	4	2	2	2	2	2					41.232	52.627	66.495	3	1	6
1/22/2021 16:50:08	1/22/2021 16:55:47	0	100	338	1	1/22/2021 16:55:47	1	1	1	1	2	2	1	1	1	1	1	1	4	3	1	2	3	2	3	2	3	4	4	4	2	5	3	3	3	3	2	4	1	4.966	4.966	68.13	1					1	5
1/22/2021 16:46:41	1/22/2021 16:59:09	0	100	747	1	1/22/2021 16:59:09	1	1	1	6	2	1	1	1	1	1	1	2	2	3	1	2	2	3	2	2	4	4	4	4	2	4	4	5	2	2	1	2	1					0	0	66.761	0	1	5
1/22/2021 16:09:32	1/22/2021 16:47:44	0	100	2291	1	1/22/2021 16:47:45	1	1	1	1	2	2	1	1	1	1	1	4	5	3	4	3	4	1	4	1	4	4	4	4	5	2	1	4	5	2	2	3	1					0	0	197.282	0	1	5
1/22/2021 15:21:13	1/22/2021 15:27:42	0	100	389	1	1/22/2021 15:27:43	1	2	1	1	2	2	1	1	1	1	1	2	2	3	1	1	4	4	4	2	4	4	3	4	2	4	4	4	1	1	1	1	1	53.425	60.282	62.282	2					1	6
1/22/2021 16:23:46	1/22/2021 16:32:21	0	100	515	1	1/22/2021 16:32:22	1	2	1	1	2	2	1	1	1	1	1	1	2	3	1	2	5	1	4	3	3	4	4	5	1	5	4	5	1	2	1	2	1					18.781	18.781	94.844	1	1	6
1/22/2021 17:26:17	1/22/2021 17:34:32	0	100	494	1	1/22/2021 17:34:32	1	2	1	1	2	2	1	1	1	1	1	3	2	3	2	2	4	2	4	3	4	4	4	3	2	4	4	4	2	2	2	2	2					53.446	68.585	69.937	3	1	6
1/22/2021 14:55:09	1/22/2021 15:00:59	0	100	350	1	1/22/2021 15:01:00	1	1	1	1	2	2	1	1	1	1	1	3	4	3	2	4	2	3	3	5	3	2	2	3	3	4	3	3	2	4	3	3	2					22.943	22.943	67.396	1	1	3
1/22/2021 15:55:44	1/22/2021 16:02:38	0	100	414	1	1/22/2021 16:02:38	1	2	1	1	2	2	1	1	1	1	1	2	2	3	1	1	4	1	5	3	5	4	4	4	2	5	5	5	2	2	2	2	1	11.359	61.174	74.151	4					1	7
1/22/2021 16:35:18	1/22/2021 16:41:17	0	100	358	1	1/22/2021 16:41:17	1	1	1	1	2	2	1	1	1	1	1	4	1	3	1	1	5	1	5	3	5	5	5	5	1	5	5	5	1	1	1	1	1	30.801	30.801	61.193	1					1	4
1/22/2021 15:26:25	1/22/2021 15:31:59	0	100	333	1	1/22/2021 15:47:39	1	2	1	2	2	2	1	1	1	1	1	2	2	3	2	3	4	2	4	2	4	4	4	4	3	4	4	3	2	2	2	2	1	17.947	29.314	70.048	2					1	5
1/22/2021 15:12:26	1/22/2021 15:19:51	0	100	444	1	1/22/2021 15:19:51	1	1	1	4	2	2	1	1	1	1	1	2	2	3	1	1	5	2	5	2	5	4	5	5	3	5	4	5	2	2	2	3	2	0	0	64.33	0					1	6
1/22/2021 15:58:45	1/22/2021 16:03:23	0	100	277	1	1/22/2021 16:03:24	1	1	1	1	2	2	1	1	1	1	1	1	1	3	1	1	5	1	5	5	5	5	5	4	1	5	5	5	1	1	3	4	4	18.545	22.472	64.462	3					1	7
1/22/2021 15:46:14	1/22/2021 15:51:20	0	100	306	1	1/22/2021 15:51:21	1	1	1	1	2	1	1	1	1	1	1	3	1	3	2	3	4	3	5	2	4	4	4	5	3	4	4	5	2	3	3	1	2	0	0	62.022	0					3	4
1/22/2021 18:53:18	1/22/2021 19:03:37	0	100	619	1	1/22/2021 19:03:37	1	1	1	1	2	2	1	1	1	1	1	1	1	3	2	4	5	3	5	4	5	5	5	3	1	5	4	5	1	2	3	2	1	0	0	63.577	0					1	5
1/22/2021 19:18:10	1/22/2021 19:25:24	0	100	434	1	1/22/2021 19:25:25	1	1	1	1	2	2	1	1	1	1	1	3	4	3	4	3	2	4	2	3	2	2	2	2	4	3	2	2	2	5	4	4	4					0	0	61.134	0	4	4
1/22/2021 17:27:49	1/22/2021 17:41:47	0	100	837	1	1/22/2021 17:41:47	1	1	1	1	2	2	1	1	1	1	1	2	3	3	1	2	4	2	5	2	4	4	4	3	2	5	4	5	1	2	2	3	1	60.766	63.171	64.404	2					1	7
1/22/2021 15:44:00	1/22/2021 15:44:57	0	100	57	1	1/22/2021 15:44:57	1	1	1	4	2	2	1	1	1	1	1	4	3	2	3	3	2	1	5	3	2	2	3	2	5	4	4	3	2	3	4	4	3
1/22/2021 15:50:25	1/22/2021 16:01:48	0	100	682	1	1/22/2021 16:01:48	1	2	1	1	2	2	1	1	1	1	1	4	4	3	3	4	2	5	2	5	3	3	3	3	5	4	2	4	4	4	5	4	3	15.119	54.431	61.844	4					1	2
1/22/2021 15:59:19	1/22/2021 16:09:30	0	100	611	1	1/22/2021 16:09:30	1	1	1	1	2	2	1	1	1	1	1	4	4	3	2	2	2	3	4	3	3	3	3	3	4	5	4	3	4	3	3	5	2					0	0	61.492	0	1	6
1/22/2021 15:53:29	1/22/2021 15:59:40	0	100	370	1	1/22/2021 15:59:40	1	2	1	1	2	2	1	1	1	1	1	4	4	3	2	1	4	1	4	4	4	4	4	4	4	5	4	4	2	2	2	4	1	0	0	64.944	0					1	4
1/22/2021 14:50:27	1/22/2021 15:02:20	0	100	712	1	1/22/2021 15:02:20	1	2	1	2	2	2	1	1	1	1	1	2	3	3	3	2	3	2	2	3	3	3	3	3	2	3	3	2	3	3	3	3	3					57.767	67.63	69.912	2	2	2
1/22/2021 15:18:58	1/22/2021 15:27:32	0	100	513	1	1/22/2021 15:27:33	1	2	1	1	2	2	1	1	1	1	1	1	2	3	2	2	2	4	4	4	5	5	4	4	2	4	1	4	3	2	2	2	2					0	0	61.538	0	1	5
1/22/2021 19:30:07	1/22/2021 19:40:08	0	100	600	1	1/22/2021 19:40:08	1	1	1	2	2	2	1	1	1	1	1	1	2	3	1	2	4	1	4	1	4	4	4	5	1	5	4	5	1	1	1	1	1					38.252	65.83	74.617	4	1	6
1/22/2021 16:07:44	1/22/2021 16:14:28	0	100	403	1	1/22/2021 16:14:28	1	1	1	1	2	2	1	1	1	1	1	2	3	3	1	2	4	1	5	3	5	4	4	4	2	5	5	5	1	1	1	1	1					0	0	62.938	0	1	7
1/22/2021 15:45:37	1/22/2021 15:55:52	0	100	614	1	1/22/2021 15:55:52	1	2	1	2	2	2	1	1	1	1	1	3	2	3	2	2	4	2	4	2	4	4	4	4	4	4	4	4	2	2	2	2	2	49.111	49.111	63.553	1					1	7
1/22/2021 15:54:20	1/22/2021 15:59:41	0	100	320	1	1/22/2021 15:59:41	1	1	1	1	2	2	1	1	1	1	1	2	2	3	3	4	3	2	4	3	4	4	3	3	2	4	4	4	2	2	2	3	1	6.191	57.314	61.281	4					1	6
1/22/2021 16:19:29	1/22/2021 16:27:01	0	100	451	1	1/22/2021 16:27:01	1	1	1	1	2	2	1	1	1	1	1	2	4	3	2	3	3	3	3	4	4	4	4	4	2	5	1	4	3	3	2	4	2	21.915	34.989	67.245	2					1	3
1/22/2021 16:04:10	1/22/2021 16:19:11	0	100	900	1	1/22/2021 16:19:12	1	2	1	1	2	1	1	1	1	1	1	2	2	3	1	3	5	1	5	4	5	5	4	4	2	5	5	5	1	2	1	1	1					0	0	203.543	0	1	6
1/22/2021 16:00:23	1/22/2021 16:08:17	0	100	473	1	1/22/2021 16:08:17	1	1	1	1	2	1	1	1	1	1	1	2	2	3	2	2	4	2	5	4	5	4	4	4	2	5	5	5	1	3	2	2	1	1.599	43.914	78.151	19					1	6
1/22/2021 15:43:08	1/22/2021 15:52:32	0	100	563	1	1/22/2021 15:52:32	1	2	1	1	2	2	1	1	1	1	1	2	1	3	1	2	5	1	4	2	4	4	4	4	4	3	4	1	2	3	2	2	1					7.345	8.713	63.251	2	1	4
1/22/2021 16:10:10	1/22/2021 16:16:39	0	100	388	1	1/22/2021 16:16:39	1	1	1	1	2	2	1	1	1	1	1	2	2	3	2	3	4	2	4	2	4	4	4	4	2	3	4	4	2	2	2	3	2					53.468	56.785	61.146	2	1	6
1/22/2021 15:50:21	1/22/2021 15:59:47	0	100	566	1	1/22/2021 15:59:48	1	2	1	1	2	2	1	1	1	1	1	4	3	3	2	2	2	2	4	2	2	2	5	2	2	4	4	4	2	2	2	3	2	0	0	67.416	0					2	4
1/23/2021 8:40:37	1/23/2021 8:53:25	0	100	767	1	1/23/2021 8:53:25	1	2	1	2	2	2	1	1	1	1	1	2	3	3	2	2	4	2	5	2	5	5	4	4	5	4	5	5	2	3	3	2	1					0	0	70.643	0	1	6
1/22/2021 16:47:28	1/22/2021 16:57:58	0	100	629	1	1/22/2021 16:57:58	1	1	1	2	2	2	1	1	1	1	1	3	4	3	3	5	3	3	3	3	3	3	3	3	4	5	3	3	3	3	4	3	3					27.871	29.182	148.303	8	1	4
1/22/2021 16:15:50	1/22/2021 16:23:53	0	100	483	1	1/22/2021 16:23:54	1	1	1	1	2	2	1	1	1	1	1	4	2	3	2	3	3	3	3	4	4	3	3	4	3	4	4	3	2	4	3	2	2					0	0	69.72	0	3	4
1/22/2021 18:59:59	1/22/2021 19:09:57	0	100	597	1	1/22/2021 19:09:57	1	2	1	1	2	2	1	1	1	1	1	1	2	3	1	1	4	4	4	2	4	4	4	4	1	2	4	5	1	1	1	1	1					1.665	65.429	73.15	5	1	7
1/22/2021 15:39:52	1/22/2021 15:51:02	0	100	669	1	1/22/2021 15:51:02	1	1	1	1	2	1	1	1	1	1	1	1	2	3	1	2	5	2	5	2	5	5	5	5	1	4	4	5	1	3	1	4	2	0	0	65.912	0					1	7
1/22/2021 16:28:19	1/22/2021 16:35:19	0	100	420	1	1/22/2021 16:35:19	1	2	1	4	2	2	1	1	1	1	1	1	1	3	1	1	5	1	5	1	5	5	5	5	1	2	5	5	1	1	1	1	1					0	0	62.338	0	1	1
1/22/2021 16:12:27	1/22/2021 16:20:06	0	100	458	1	1/22/2021 16:20:06	1	2	1	1	2	1	1	1	1	1	1	1	1	3	1	1	5	1	5	1	5	5	4	4	1	5	5	5	1	1	1	1	1					33.275	61.692	64.229	4	1	7
1/22/2021 15:56:59	1/22/2021 16:03:33	0	100	394	1	1/22/2021 16:03:33	1	2	1	1	2	2	1	1	1	1	1	1	2	3	4	4	3	1	3	4	4	3	4	3	4	4	4	3	2	2	2	2	2	5.738	39.85	62.331	2					1	6
1/22/2021 16:14:00	1/22/2021 16:21:39	0	100	459	1	1/22/2021 16:21:39	1	2	1	1	2	2	1	1	1	1	1	2	2	3	3	2	4	2	4	2	4	4	4	3	3	4	3	4	2	2	2	2	2	0	0	62.488	0					1	7
1/22/2021 15:52:38	1/22/2021 15:58:05	0	100	327	1	1/22/2021 15:58:06	1	1	1	1	2	2	1	1	1	1	1	1	3	3	1	1	5	2	4	3	5	4	4	5	2	5	5	5	1	3	3	2	2					0	0	69.569	0	1	6
1/22/2021 18:43:17	1/22/2021 18:55:10	0	100	712	1	1/22/2021 18:55:10	1	2	1	1	2	2	1	1	1	1	1	3	2	3	2	3	4	2	4	2	4	4	4	4	2	4	3	3	2	2	2	2	2					28.165	28.165	74.677	1	3	3
1/22/2021 15:17:54	1/22/2021 15:22:50	0	100	296	1	1/22/2021 15:22:51	1	2	1	1	2	2	1	1	1	1	1	1	1	3	1	1	5	1	5	2	5	5	5	5	2	5	5	5	1	1	1	1	1	25.785	28.519	61.334	2					1	7
1/22/2021 15:17:44	1/22/2021 15:36:23	0	100	1119	1	1/22/2021 15:36:24	1	2	1	1	2	2	1	1	1	1	1	1	1	3	1	1	5	1	5	1	5	5	5	5	2	5	5	5	1	1	1	1	1					107.15	108.705	113.98	2	1	7
1/22/2021 15:33:15	1/22/2021 15:41:31	0	100	496	1	1/22/2021 15:41:32	1	2	1	1	2	2	1	1	1	1	1	2	2	3	3	4	4	2	4	2	4	4	4	3	2	4	4	4	2	2	2	2	2	0	0	79.123	0					1	7
1/22/2021 16:18:44	1/22/2021 16:30:35	0	100	711	1	1/22/2021 16:30:36	1	2	1	1	2	2	1	1	1	1	1	2	2	3	4	4	4	1	4	5	5	4	4	3	5	2	4	4	3	1	2	3	1					23.989	60.059	61.424	5	1	4
1/22/2021 16:51:52	1/22/2021 17:26:06	0	100	2054	1	1/22/2021 17:26:07	1	1	1	1	2	2	1	1	1	1	1	4	2	3	2	2	4	2	4	2	4	4	4	4	2	4	4	4	2	2	2	2	2					29.379	58.014	72.25	2	1	6
1/22/2021 15:52:41	1/22/2021 16:06:58	0	100	856	1	1/22/2021 16:06:58	1	2	1	2	2	2	1	1	1	1	1	3	3	3	1	2	4	2	4	2	4	4	4	4	3	3	3	4	4	3	3	3	4	14.195	137.42	139.233	3					3	5
1/23/2021 12:20:57	1/23/2021 13:01:21	0	100	2424	1	1/23/2021 13:01:21	1	2	1	2	2	2	1	1	1	1	1	4	1	3	1	3	2	1	4	1	4	4	4	4	2	4	4	3	1	1	2	1	1	216.649	1175.56	1186.913	5					1	5
1/22/2021 15:25:32	1/22/2021 15:31:40	0	100	367	1	1/22/2021 15:46:51	1	1	1	1	2	2	1	1	1	1	1	1	1	3	1	1	1	1	5	5	5	5	5	5	1	5	5	5	1	1	1	1	1					5.52	5.701	61.665	2	1	7
1/22/2021 15:14:44	1/22/2021 15:20:54	0	100	370	1	1/22/2021 15:20:55	1	2	1	1	2	2	1	1	1	1	1	2	4	3	1	2	4	2	5	4	5	4	4	5	1	5	4	5	2	3	2	2	1					23.507	67.338	69.467	9	1	7
1/22/2021 16:26:48	1/22/2021 17:15:51	0	100	2943	1	1/22/2021 17:15:51	1	1	1	1	2	2	1	1	1	1	1	4	3	3	2	2	3	3	4	3	4	3	3	3	3	4	4	4	3	3	3	3	3					50.128	50.128	61.283	1	2	3
1/22/2021 16:02:31	1/22/2021 16:13:30	0	100	659	1	1/22/2021 16:13:31	1	2	1	1	2	2	1	1	1	1	1	1	1	3	1	1	5	1	4	2	5	5	4	4	4	5	5	4	1	1	1	1	1					32.914	57.794	66.295	3	1	7
1/22/2021 15:34:44	1/22/2021 15:41:27	0	100	402	1	1/22/2021 15:41:27	1	1	1	1	2	2	1	1	1	1	1	1	1	3	1	1	5	1	5	3	5	4	3	5	1	5	5	5	1	1	1	1	1	.773	53.817	65.898	2					1	7
1/22/2021 15:28:29	1/22/2021 15:36:18	0	100	469	1	1/22/2021 15:36:18	1	1	1	4	2	2	1	1	1	1	1	5	4	3	4	4	2	2	4	4	3	3	2	4	2	4	4	3	3	2	2	4	4	.912	58.632	70.957	6					1	6
1/22/2021 15:41:58	1/22/2021 15:54:10	0	100	731	1	1/22/2021 15:54:10	1	1	1	1	2	2	1	1	1	1	1	2	4	3	1	2	4	2	4	5	4	4	4	4	4	5	4	4	2	2	2	4	2					43.494	57.761	73.287	3	2	6
1/22/2021 15:25:17	1/22/2021 15:30:13	0	100	295	1	1/22/2021 15:30:13	1	2	1	1	2	2	1	1	1	1	1	2	2	3	1	1	4	1	5	2	5	4	4	4	1	4	3	3	1	1	2	3	2	49.937	49.937	67.014	1					1	7
1/22/2021 15:45:01	1/22/2021 15:51:43	0	100	402	1	1/22/2021 15:51:44	1	1	1	1	2	2	1	1	1	1	1	1	2	3	2	3	1	1	5	4	4	4	5	4	3	4	4	4	2	2	4	1	1					0	0	65.563	0	1	7
1/22/2021 15:24:20	1/22/2021 15:32:35	0	100	494	1	1/22/2021 15:48:32	1	1	1	1	2	2	1	1	1	1	1	2	2	3	1	2	5	1	5	2	5	5	5	5	2	3	5	5	1	1	1	1	1					0	0	61.116	0	1	7
1/22/2021 15:59:01	1/22/2021 16:08:22	0	100	560	1	1/22/2021 16:08:22	1	2	1	1	2	2	1	1	1	1	1	2	2	3	1	2	4	2	4	2	4	4	4	3	2	4	4	4	3	2	2	2	1	8.671	66.563	67.354	6					1	7
1/22/2021 16:53:37	1/22/2021 17:03:34	0	100	597	1	1/22/2021 17:03:34	1	1	1	1	2	2	1	1	1	1	1	2	2	3	1	2	4	2	5	2	5	4	4	3	2	4	4	4	1	2	2	2	1					34.607	76.535	82.029	2	1	5
1/22/2021 15:55:05	1/22/2021 16:02:48	0	100	463	1	1/22/2021 16:02:48	1	1	1	1	2	2	1	1	1	1	1	1	2	3	1	1	5	1	5	1	5	5	3	5	3	5	4	5	1	1	1	2	1	2.357	48.251	61.551	4					1	5
1/22/2021 16:00:26	1/22/2021 16:09:09	0	100	522	1	1/22/2021 16:09:09	1	2	1	6	2	2	1	1	1	1	1	4	3	3	2	3	4	2	3	4	4	4	4	4	5	5	4	4	2	2	2	2	2					45.654	45.654	71.469	1	1	6
1/22/2021 16:05:21	1/22/2021 16:10:45	0	100	324	1	1/22/2021 16:10:45	1	2	1	6	2	2	1	1	1	1	1	2	2	3	2	2	4	2	4	2	4	4	4	4	2	4	4	4	2	2	2	2	2	7.129	84.399	86.452	4					1	7
1/22/2021 15:48:15	1/22/2021 15:52:34	0	100	259	1	1/22/2021 15:52:34	1	2	1	1	2	2	1	1	1	1	1	3	2	3	2	2	3	2	3	3	4	4	4	4	2	3	3	3	2	2	2	2	2	10.076	53.916	63.376	2					1	1
1/22/2021 15:53:57	1/22/2021 16:00:12	0	100	375	1	1/22/2021 16:00:12	1	1	1	1	2	2	1	1	1	1	1	2	2	3	1	1	4	2	4	2	5	5	4	4	2	4	4	5	1	1	1	1	1					0	0	88.861	0	1	4
1/22/2021 16:47:15	1/22/2021 16:57:46	0	100	630	1	1/22/2021 16:57:46	1	1	1	1	2	2	1	1	1	1	1	3	2	3	2	3	4	2	3	2	4	4	4	4	3	4	4	3	2	3	2	4	2					55.128	72.383	74.305	2	2	5
1/22/2021 15:14:54	1/22/2021 15:19:45	0	100	291	1	1/22/2021 15:19:46	1	2	1	1	2	2	1	1	1	1	1	2	4	3	3	3	4	4	4	3	4	3	4	4	2	4	4	4	2	3	3	2	2					82.78	82.78	83.376	1	1	6
1/22/2021 16:11:40	1/22/2021 16:15:07	0	100	206	1	1/22/2021 16:15:07	1	1	1	1	2	2	1	1	1	1	1	1	4	3	1	1	5	2	5	4	5	4	4	5	4	5	4	3	2	3	2	4	2					57.794	62.8	64.89	3	1	7
1/22/2021 16:06:16	1/22/2021 16:14:25	0	100	489	1	1/22/2021 16:14:25	1	1	1	1	2	2	1	1	1	1	1	2	2	3	2	2	4	2	4	4	4	4	3	4	2	4	4	4	2	3	3	3	2	0	0	86.088	0					1	5
1/22/2021 15:56:40	1/22/2021 16:05:58	0	100	558	1	1/22/2021 16:05:58	1	1	1	1	2	1	1	1	1	1	1	2	4	3	2	3	4	4	4	4	4	4	4	3	4	2	3	2	4	3	4	4	2					61.456	67.646	70.134	2	1	4
1/22/2021 16:01:44	1/22/2021 16:07:56	0	100	371	1	1/22/2021 16:07:56	1	2	1	1	2	2	1	1	1	1	1	1	1	3	1	1	4	1	5	1	5	5	4	4	1	4	4	4	1	1	1	1	1	18.8	49.065	69.169	2					1	5
1/22/2021 16:13:12	1/22/2021 16:21:42	0	100	509	1	1/22/2021 16:21:42	1	2	1	1	2	2	1	1	1	1	1	1	1	3	1	1	5	1	5	3	5	5	5	5	4	5	5	5	1	1	1	1	1	0	0	61.671	0					1	6
1/22/2021 15:29:58	1/22/2021 15:36:31	0	100	393	1	1/22/2021 15:36:31	1	2	1	1	2	2	1	1	1	1	1	2	2	3	1	2	4	2	1	3	1	1	4	4	4	3	5	5	1	1	2	3	2					0	0	65.798	0	1	5
1/22/2021 16:10:54	1/22/2021 16:18:23	0	100	448	1	1/22/2021 16:18:24	1	1	1	1	2	2	1	1	1	1	1	1	2	3	3	4	4	1	4	2	4	4	4	3	1	5	4	3	4	2	3	4	1					6.061	10.009	62.019	2	1	2
1/22/2021 16:03:19	1/22/2021 16:16:19	0	100	779	1	1/22/2021 16:16:20	1	2	1	1	2	2	1	1	1	1	1	2	2	3	2	1	4	1	4	1	4	4	4	3	4	4	3	3	1	2	1	1	1					32.064	61.672	64.034	2	1	7
1/22/2021 15:55:06	1/22/2021 16:01:49	0	100	402	1	1/22/2021 16:01:49	1	2	1	1	2	2	1	1	1	1	1	2	1	3	2	3	4	1	4	3	4	4	5	3	2	4	4	4	1	1	1	1	1	56.072	61.591	63.293	2					1	5
1/22/2021 15:21:35	1/22/2021 15:30:31	0	100	535	1	1/22/2021 15:30:40	1	1	1	1	2	2	1	1	1	1	1	2	2	3	2	2	4	2	4	3	4	4	4	4	2	4	3	4	2	2	2	2	2					43.585	51.03	63.326	2	1	6
1/22/2021 16:07:11	1/22/2021 16:33:03	0	100	1552	1	1/22/2021 16:33:04	1	1	1	1	2	2	1	1	1	1	1	2	5	3	1	3	3	2	4	3	4	4	4	4	2	5	5	4	2	3	2	3	2					16.95	16.95	61.766	1	1	7
1/22/2021 15:48:40	1/22/2021 16:01:52	0	97	791	0	1/23/2021 14:10:37	1	2	1	1	2	2	1	1	1	1	1	1	1	3	1	1	5	1	5	2	5	5	5	5	1	5	5	3	1	1	1	1	1	8.528	50.287	62.114	8					1	7
1/22/2021 15:31:49	1/22/2021 15:40:01	0	100	492	1	1/22/2021 15:40:02	1	1	1	1	2	2	1	1	1	1	1	1	1	3	1	3	5	1	5	2	4	4	4	4	1	5	5	4	1	1	1	1	1					0	0	62.159	0	1	7
1/22/2021 16:04:11	1/22/2021 16:53:46	0	100	2974	1	1/22/2021 16:53:46	1	1	1	1	2	2	1	1	1	1	1	2	2	3	2	2	4	2	4	2	4	4	4	4	2	4	4	4	2	2	2	3	2					101.427	101.427	101.602	1	1	4
1/22/2021 16:01:52	1/22/2021 16:09:46	0	100	473	1	1/22/2021 16:09:46	1	1	1	1	2	2	1	1	1	1	1	1	2	3	1	2	3	1	4	3	4	4	4	4	2	4	4	3	2	2	2	3	2					0	0	71.716	0	1	5
1/22/2021 15:42:25	1/22/2021 15:57:13	0	100	888	1	1/22/2021 15:57:14	1	1	1	1	2	2	1	1	1	1	1	2	2	3	1	2	4	1	4	3	5	4	4	4	4	4	5	5	1	2	1	2	2					0	0	61.941	0	1	4
1/22/2021 16:29:48	1/22/2021 16:37:22	0	100	453	1	1/22/2021 16:37:22	1	1	1	1	2	2	1	1	1	1	1	2	4	3	3	3	2	3	3	4	2	2	2	2	4	3	3	3	4	4	4	4	2	0	0	128.569	0					1	4
1/22/2021 15:43:01	1/22/2021 15:51:42	0	100	520	1	1/22/2021 15:51:43	1	2	1	1	2	2	1	1	1	1	1	3	2	3	2	2	3	2	4	2	3	4	4	3	3	2	3	3	2	3	2	3	2					0	0	73.871	0	1	3
1/22/2021 16:36:17	1/22/2021 16:45:55	0	91	577	0	1/23/2021 14:10:02	1	2	1	1	2	2	1	1	1	1	1	4	4	3	3	4	2	4	3	4	3	3	3	3	4	4	3	2	3	4	4	3	3					0	0	63.238	0	2	5
1/22/2021 15:53:41	1/22/2021 16:02:37	0	100	535	1	1/22/2021 16:02:37	1	2	1	1	2	2	1	1	1	1	1	4	3	3	2	1	4	1	4	1	3	3	4	4	4	5	4	4	1	1	1	2	1					63.021	63.021	63.476	1	1	6
1/22/2021 17:04:31	1/22/2021 18:17:07	0	100	4355	1	1/22/2021 18:17:07	1	2	1	1	2	2	1	1	1	1	1	3	2	3	3	2	4	2	4	3	4	4	4	3	3	4	3	2	2	2	3	2	2	0	0	110.891	0					1	1
1/22/2021 15:39:58	1/22/2021 15:45:41	0	100	343	1	1/22/2021 15:45:42	1	1	1	4	2	2	1	1	1	1	1	3	2	3	2	3	4	2	4	3	4	4	4	4	3	3	3	4	2	2	2	3	3	40.096	46.716	61.406	2					1	4
1/22/2021 14:44:29	1/22/2021 14:56:17	0	100	708	1	1/22/2021 14:56:18	1	1	1	1	2	2	1	1	1	1	1	2	2	3	2	2	4	2	5	2	5	5	5	4	2	5	4	5	1	2	2	1	1					52.935	58.481	62.156	2	1	6
1/22/2021 15:26:26	1/22/2021 15:34:00	0	100	453	1	1/22/2021 15:34:01	1	2	1	1	2	2	1	1	1	1	1	1	2	3	1	2	4	1	4	2	5	5	4	4	1	5	5	5	1	2	2	1	1					58.153	62.713	64.51	2	1	6
1/22/2021 15:57:53	1/22/2021 16:05:20	0	100	446	1	1/22/2021 16:05:20	1	1	1	1	2	2	1	1	1	1	1	3	2	3	3	2	4	2	3	4	3	3	3	3	4	4	4	4	2	3	3	3	3	0	0	63.522	0					2	6
1/22/2021 18:03:40	1/22/2021 18:18:08	0	100	868	1	1/22/2021 18:18:09	1	2	1	1	2	2	1	1	1	1	1	2	3	3	2	4	4	2	4	3	3	4	4	3	4	4	2	2	2	2	3	4	1	55.52	60.184	61.997	3					1	3
1/22/2021 15:25:25	1/22/2021 15:32:05	0	100	400	1	1/22/2021 15:48:12	1	2	1	1	2	2	1	1	1	1	1	1	1	3	2	2	4	1	4	2	4	4	4	4	3	5	4	3	2	1	2	3	2					17.163	62.247	62.717	3	1	6
1/22/2021 17:05:12	1/22/2021 17:11:43	0	100	391	1	1/22/2021 17:11:43	1	1	1	1	2	2	1	1	1	1	1	3	2	3	2	2	4	2	4	2	4	4	4	4	2	4	4	4	2	3	2	2	2	4.333	34.002	61.994	3					1	4
1/22/2021 16:35:31	1/22/2021 16:45:49	0	100	617	1	1/22/2021 16:45:49	1	1	1	1	2	2	1	1	1	1	1	2	3	3	4	3	2	3	3	3	2	2	2	3	3	2	2	4	3	4	4	4	2	16.138	50.658	61.893	2					1	1
1/22/2021 15:44:08	1/22/2021 15:50:32	0	100	384	1	1/22/2021 15:50:33	1	1	1	2	2	2	1	1	1	1	1	2	1	3	1	1	4	1	5	3	5	5	5	4	3	5	5	4	1	1	1	1	1					4.161	19.62	64.731	2	4	4
1/24/2021 17:04:03	1/24/2021 17:14:41	0	100	638	1	1/24/2021 17:14:42	1	1	1	2	2	2	1	1	1	1	1	1	1	3	1	1	5	1	5	1	5	5	3	4	1	5	5	5	1	1	1	1	1									1	7
1/22/2021 16:13:46	1/22/2021 16:21:00	0	100	434	1	1/22/2021 16:21:01	1	2	1	1	2	2	1	1	1	1	1	2	2	3	2	2	4	2	4	2	4	4	4	4	2	4	4	4	2	2	2	2	2					0	0	67.955	0	2	6
1/22/2021 14:37:23	1/22/2021 14:55:57	0	100	1113	1	1/22/2021 14:55:58	1	2	1	2	2	2	1	1	1	1	1	3	3	3	2	2	4	3	4	3	4	4	4	3	4	5	2	4	2	2	3	4	2	11.156	79.242	81.348	12					4	5
1/22/2021 15:39:52	1/22/2021 15:49:55	0	100	603	1	1/22/2021 15:49:56	1	1	1	1	2	2	1	1	1	1	1	2	1	3	1	1	4	1	5	2	5	4	5	4	2	5	5	5	1	1	2	2	1					12.073	71.701	74.406	8	1	7
1/22/2021 19:09:41	1/23/2021 6:29:38	0	100	40797	1	1/23/2021 6:29:38	1	1	1	1	2	2	1	1	1	1	1	2	1	3	2	1	5	2	5	3	5	5	4	4	2	5	4	4	1	3	4	3	3					0	0	606.679	0	1	5
1/22/2021 15:23:31	1/22/2021 15:30:56	0	100	445	1	1/22/2021 15:31:15	1	1	1	1	2	2	1	1	1	1	1	1	1	3	1	1	5	1	5	2	5	4	4	5	1	5	5	5	1	1	1	2	1					0	0	62.904	0	1	7
1/22/2021 15:24:50	1/22/2021 15:36:45	0	100	714	1	1/22/2021 15:36:45	1	2	1	6	2	1	1	1	1	1	1	1	2	3	1	1	4	1	5	3	5	5	4	5	1	5	4	4	2	2	2	2	1					29.334	119.326	120.324	3	1	6
1/22/2021 16:15:47	1/22/2021 16:28:34	0	100	766	1	1/22/2021 16:28:34	1	2	1	2	2	2	1	1	1	1	1	1	3	3	2	2	4	2	4	3	4	4	4	4	4	4	4	3	2	3	2	2	2					66.684	102.961	104.475	3	1	6
1/22/2021 16:23:30	1/22/2021 16:29:59	0	100	389	1	1/22/2021 16:30:00	1	1	1	1	2	2	1	1	1	1	1	2	2	3	1	2	4	1	5	3	4	4	3	4	2	5	4	4	2	2	2	2	1	0	0	61.836	0					1	6
1/22/2021 15:43:00	1/22/2021 15:51:14	0	100	493	1	1/22/2021 15:51:14	1	2	1	1	2	2	1	1	1	1	1	4	5	3	2	4	1	5	3	5	2	2	2	2	3	5	1	1	4	5	5	4	3					0	0	61.397	0	1	5
1/22/2021 15:54:36	1/22/2021 16:06:51	0	100	734	1	1/22/2021 16:06:51	1	1	1	1	2	2	1	1	1	1	1	2	1	3	2	1	4	1	5	3	5	5	5	5	1	5	5	5	1	1	1	1	1	51.065	51.065	65.248	1					1	6
1/22/2021 15:11:03	1/22/2021 15:17:46	0	100	403	1	1/22/2021 15:17:47	1	1	1	1	2	2	1	1	1	1	1	2	2	3	2	1	4	2	5	3	5	4	4	4	3	5	5	4	3	2	2	2	1	0	0	64.312	0					1	5
1/22/2021 18:50:08	1/22/2021 19:04:15	0	100	846	1	1/22/2021 19:04:15	1	2	1	1	2	2	1	1	1	1	1	1	1	3	3	1	5	1	4	5	5	5	5	3	3	5	4	3	2	1	1	1	1	19.534	61.19	84.514	3					2	4
1/22/2021 18:14:49	1/22/2021 18:33:08	0	100	1099	1	1/22/2021 18:33:08	1	1	1	1	2	2	1	1	1	1	1	2	2	3	1	2	4	1	4	3	4	4	4	4	1	5	4	4	2	2	2	2	1	0	0	80.552	0					1	5
1/22/2021 15:26:33	1/22/2021 15:34:24	0	100	470	1	1/22/2021 15:34:24	1	2	1	1	2	1	1	1	1	1	1	2	2	3	2	2	4	2	5	2	4	4	4	4	2	3	5	3	2	2	1	3	2	0	0	67.447	0					1	7
1/22/2021 17:25:46	1/22/2021 17:49:23	0	100	1417	1	1/22/2021 17:49:24	1	2	1	1	2	2	1	1	1	1	1	1	1	3	1	1	5	1	5	1	5	5	5	4	1	3	4	4	1	1	1	3	1					0	0	62.118	0	1	7
1/22/2021 17:25:20	1/22/2021 18:07:03	0	100	2502	1	1/22/2021 18:07:03	1	1	1	1	2	2	1	1	1	1	1	3	2	3	1	1	5	1	5	2	5	5	4	5	1	5	4	5	2	3	1	2	1					0	0	112.105	0	1	7
1/22/2021 14:55:29	1/22/2021 15:08:47	0	100	797	1	1/22/2021 15:08:47	1	1	1	1	2	2	1	1	1	1	1	2	4	3	4	4	4	3	3	5	2	1	2	1	4	4	1	4	4	2	4	3	2	54.435	72.288	73.849	4					1	4
1/22/2021 15:28:25	1/22/2021 15:42:56	0	100	870	1	1/22/2021 15:42:56	1	1	1	1	2	2	1	1	1	1	1	3	2	3	1	3	3	1	4	2	5	5	4	3	2	4	3	4	3	3	2	1	1					4.892	44.653	68.953	5	1	6
1/22/2021 15:45:55	1/22/2021 16:06:02	0	100	1206	1	1/22/2021 16:06:02	1	1	1	1	2	2	1	1	1	1	1	1	2	3	1	1	4	1	5	2	4	4	4	4	2	5	4	4	2	1	1	1	1	17.574	56.638	73.644	3					1	5
1/22/2021 15:39:39	1/22/2021 15:50:00	0	100	620	1	1/22/2021 15:50:01	1	1	1	1	2	2	1	1	1	1	1	4	2	3	1	5	3	2	4	5	4	4	5	4	3	3	4	5	4	5	2	4	1	264.949	272.404	273.916	2					2	4
1/22/2021 17:20:21	1/22/2021 17:30:28	0	100	606	1	1/22/2021 17:30:28	1	1	1	1	2	2	1	1	1	1	1	2	2	3	2	2	4	2	4	4	4	4	4	4	2	4	4	4	2	2	2	3	2					34.815	61.24	67.101	5	1	7
1/22/2021 16:28:34	1/22/2021 16:45:55	0	100	1041	1	1/22/2021 16:45:56	1	1	1	1	2	2	1	1	1	1	1	3	4	3	2	4	2	3	4	5	3	3	4	4	2	5	5	4	2	3	2	2	2					0	0	82.272	0	1	1
1/22/2021 15:56:43	1/22/2021 16:02:31	0	100	348	1	1/22/2021 16:02:31	1	2	1	1	2	2	1	1	1	1	1	2	3	3	1	3	3	1	5	4	4	5	4	4	2	4	5	5	2	3	2	2	1					42.591	42.591	68.461	1	1	6
1/22/2021 17:03:51	1/22/2021 17:12:08	0	100	497	1	1/22/2021 17:12:09	1	2	1	1	2	2	1	1	1	1	1	2	3	3	2	4	4	2	4	5	4	4	4	4	4	5	5	5	1	2	2	5	1					0	0	67.023	0	1	7
1/22/2021 15:45:35	1/22/2021 15:52:23	0	100	408	1	1/22/2021 15:52:24	1	2	1	1	2	2	1	1	1	1	1	2	2	3	2	3	4	2	4	3	4	4	4	4	3	5	4	5	2	2	2	2	1					0	0	77.117	0	1	4
1/22/2021 15:12:31	1/22/2021 15:18:50	0	100	379	1	1/22/2021 15:18:50	1	1	1	1	2	2	1	1	1	1	1	2	2	3	2	2	4	2	4	3	3	4	3	4	2	4	2	2	2	2	2	2	2	3.127	31.798	61.161	7					1	5
1/22/2021 15:43:19	1/22/2021 15:48:03	0	100	283	1	1/22/2021 15:48:03	1	2	1	1	2	2	1	1	1	1	1	1	1	3	2	4	5	2	5	2	5	5	5	5	4	5	5	5	1	1	1	1	1					26.454	32.453	61.175	2	1	7
1/22/2021 19:13:14	1/22/2021 19:18:16	0	100	301	1	1/22/2021 19:18:16	1	2	1	1	2	2	1	1	1	1	1	2	2	3	1	1	5	2	5	4	4	5	4	4	4	5	5	5	1	2	3	4	1	52.525	52.525	61.932	1					1	7
1/22/2021 15:45:34	1/22/2021 15:47:42	0	33	127	0	1/23/2021 14:10:38	1	2	1	1	2	2	1	1	1	1	1
1/22/2021 19:39:21	1/22/2021 19:57:59	0	100	1117	1	1/22/2021 19:57:59	1	1	1	1	2	2	1	1	1	1	1	2	2	3	3	3	4	1	4	3	4	4	4	3	2	3	4	5	2	1	2	2	2	37.75	74.9	81.111	2					1	6
1/22/2021 17:51:52	1/22/2021 18:00:13	0	100	501	1	1/22/2021 18:00:14	1	2	1	1	2	2	1	1	1	1	1	2	2	3	2	2	2	2	5	2	5	5	4	4	2	2	4	4	2	1	1	1	1	30.15	154.573	156.226	6					1	7
1/22/2021 16:10:49	1/22/2021 16:20:11	0	100	562	1	1/22/2021 16:20:12	1	2	1	1	2	2	1	1	1	1	1	2	2	3	1	1	3	2	4	4	4	4	4	3	3	5	4	4	1	2	2	3	1					0	0	63.765	0	1	6
1/22/2021 16:20:49	1/22/2021 16:28:18	0	100	448	1	1/22/2021 16:28:18	1	1	1	1	2	2	1	1	1	1	1	1	3	3	2	3	4	2	4	3	4	4	3	3	1	5	5	4	2	1	2	3	1	21.762	29.921	61.729	2					1	6
1/22/2021 15:41:33	1/22/2021 15:50:49	0	100	555	1	1/22/2021 15:50:50	1	1	1	1	2	2	1	1	1	1	1	1	1	3	2	1	4	1	4	4	4	4	4	4	2	4	4	4	2	1	2	2	2					7.562	8.115	61.822	4	1	5
1/22/2021 15:16:42	1/22/2021 15:35:05	0	100	1103	1	1/22/2021 15:35:06	1	2	1	6	2	2	1	1	1	1	1	5	5	3	2	2	4	2	4	3	4	4	4	4	2	4	4	4	2	4	4	4	2					0	0	121.597	0	7	4
1/22/2021 15:21:50	1/22/2021 15:31:36	0	100	586	1	1/22/2021 15:47:03	1	1	1	1	2	2	1	1	1	1	1	3	4	3	2	2	2	4	3	4	3	3	3	4	2	4	3	3	4	4	4	4	3					0	0	61.713	0	2	4
1/22/2021 15:10:08	1/22/2021 15:16:04	0	100	356	1	1/22/2021 15:16:05	1	3	1	1	2	2	1	1	1	1	1	1	2	3	1	1	4	2	4	2	4	4	4	4	2	4	4	5	2	2	2	2	1	31.586	41.673	61.845	2					1	7
1/22/2021 20:00:40	1/22/2021 20:18:17	0	100	1056	1	1/22/2021 20:18:17	1	1	1	1	2	2	1	1	1	1	1	3	3	3	2	3	3	2	4	2	4	4	4	4	3	4	4	4	2	2	2	2	3	20.118	58.532	61.636	11					1	5
1/22/2021 16:05:56	1/22/2021 16:14:43	0	97	527	0	1/23/2021 14:10:27	1	2	1	3	2	2	1	1	1	1	1	5	5	3	5	5	1	3	1	2	1	1	1	1	5	5	1	1	5	5	5	5	5	29.358	51.581	65.861	2					1	1
1/22/2021 16:13:01	1/22/2021 16:23:09	0	100	608	1	1/22/2021 16:23:10	1	1	1	1	2	2	1	1	1	1	1	1	1	3	1	2	4	1	5	2	4	4	4	5	2	5	5	4	1	1	1	1	2					5.807	63.279	88.963	4	1	6
1/22/2021 17:14:42	1/22/2021 17:20:22	0	100	339	1	1/22/2021 17:20:22	1	1	1	1	2	2	1	1	1	1	1	2	2	3	2	1	4	2	4	2	4	5	4	4	2	4	4	4	2	2	2	2	2	0	0	75.846	0					1	7
1/22/2021 15:39:06	1/22/2021 15:45:32	0	100	385	1	1/22/2021 15:45:33	1	1	1	1	2	2	1	1	1	1	1	2	2	3	1	2	4	2	5	3	4	4	4	4	3	4	4	4	2	2	2	3	2					0	0	134.809	0	1	7
1/22/2021 15:20:03	1/22/2021 15:32:52	0	100	768	1	1/22/2021 15:48:06	1	2	1	1	2	2	1	1	1	1	1	2	2	3	2	4	4	3	4	3	4	4	4	4	3	4	4	4	2	3	2	3	1	57.901	87.034	91.714	2					1	6
1/22/2021 15:54:46	1/22/2021 16:08:36	0	100	829	1	1/22/2021 16:08:36	1	2	1	1	2	2	1	1	1	1	1	2	3	3	2	2	3	2	4	2	3	3	4	3	3	4	3	4	3	3	2	3	2					0	0	70.585	0	1	6
1/22/2021 15:56:07	1/22/2021 16:02:55	0	100	407	1	1/22/2021 16:02:55	1	2	1	4	2	2	1	1	1	1	1	3	2	3	2	2	3	1	4	2	4	4	4	4	2	4	3	4	2	2	2	3	2					17.891	70.156	70.791	3	1	4
1/22/2021 19:00:22	1/22/2021 19:12:11	0	100	709	1	1/22/2021 19:12:12	1	2	1	1	2	2	1	1	1	1	1	2	1	3	1	1	4	1	5	2	5	4	4	3	2	5	4	4	1	1	1	1	1					0	0	82.019	0	1	7
1/22/2021 16:14:53	1/22/2021 16:20:22	0	100	328	1	1/22/2021 16:20:22	1	2	1	1	2	2	1	1	1	1	1	2	3	3	2	1	4	1	4	2	4	4	4	4	2	4	4	4	2	2	2	1	2	0	0	61.31	0					1	3
1/23/2021 0:35:45	1/23/2021 0:45:23	0	100	577	1	1/23/2021 0:45:23	1	1	1	6	2	1	1	1	1	1	1	2	1	3	2	1	4	1	5	1	4	5	5	3	1	4	4	4	2	2	2	1	1	8.216	45.005	63.898	5					1	4
1/22/2021 16:05:40	1/22/2021 16:11:05	0	100	325	1	1/22/2021 16:11:05	1	1	1	1	2	2	1	1	1	1	1	2	2	3	1	1	4	2	4	2	4	4	4	4	1	5	4	4	1	1	1	1	1					0	0	64.429	0	1	5
1/22/2021 15:59:05	1/22/2021 16:07:57	0	100	532	1	1/22/2021 16:07:57	1	2	1	1	2	2	1	1	1	1	1	2	2	3	1	3	3	1	5	3	4	3	3	3	1	4	3	3	2	3	2	1	1					26.954	60.731	62.107	7	1	6
1/22/2021 18:04:19	1/22/2021 18:12:19	0	100	480	1	1/22/2021 18:12:20	1	2	1	1	2	2	1	1	1	1	1	2	2	3	1	3	4	2	5	3	4	5	5	4	3	3	4	4	1	2	2	2	1	8.935	40.351	63.361	2					1	6
1/22/2021 16:27:52	1/22/2021 16:34:15	0	100	383	1	1/22/2021 16:34:16	1	2	1	1	2	2	1	1	1	1	1	2	2	3	2	2	4	2	4	2	4	4	4	4	2	4	4	4	2	2	2	3	2	54.287	60.48	66.488	2					1	4
1/22/2021 17:58:49	1/22/2021 18:09:58	0	100	669	1	1/22/2021 18:09:58	1	1	1	3	2	2	1	1	1	1	1	5	5	3	5	3	2	4	2	4	2	2	3	2	5	3	2	2	4	5	4	5	1	0	0	65.085	0					1	4
1/22/2021 15:14:54	1/22/2021 15:31:09	0	100	975	1	1/22/2021 15:46:15	1	1	1	1	2	2	1	1	1	1	1	3	3	3	3	3	2	2	4	3	3	3	4	3	3	4	3	3	2	3	3	3	3	10.283	48.11	62.301	2					2	4
1/22/2021 15:52:19	1/22/2021 15:58:26	0	100	367	1	1/22/2021 15:58:27	1	2	1	1	2	2	1	1	1	1	1	2	1	3	2	2	4	2	4	3	4	4	3	4	2	4	5	4	2	2	1	3	1					0	0	61.058	0	1	4
1/22/2021 15:31:38	1/22/2021 15:40:29	0	100	531	1	1/22/2021 15:40:30	1	1	1	4	2	2	1	1	1	1	1	1	1	3	1	1	5	1	5	5	5	5	5	5	1	5	5	5	1	1	1	3	1					2.134	48.037	61.053	9	1	4
1/22/2021 20:33:02	1/23/2021 10:25:11	0	100	49928	1	1/23/2021 10:25:11	1	1	1	1	2	2	1	1	1	1	1	4	4	3	1	2	4	4	4	4	3	3	3	3	2	4	4	4	2	3	2	3	3					47.79	81.043	85.097	2	1	2
1/22/2021 15:41:48	1/22/2021 18:16:05	0	97	9257	0	1/23/2021 14:10:38	1	2	1	1	2	2	1	1	1	1	1	2	2	3	2	2	3	2	4	2	3	3	4	3	2	4	3	4	2	3	2	2	2	48.972	52.077	63.585	2					1	6
1/22/2021 16:26:24	1/22/2021 16:33:40	0	100	435	1	1/22/2021 16:33:40	1	2	1	1	2	2	1	1	1	1	1	3	3	3	1	4	3	3	2	4	3	2	1	2	1	4	2	2	2	4	2	5	1	0	0	62.623	0					1	1
1/22/2021 16:24:14	1/22/2021 16:32:00	0	100	466	1	1/22/2021 16:32:00	1	2	1	2	2	2	1	1	1	1	1	1	2	3	2	4	4	1	5	1	5	5	5	5	2	5	3	4	2	3	2	2	1	0	0	62.183	0					1	7
1/22/2021 16:13:06	1/22/2021 16:23:10	0	100	603	1	1/22/2021 16:23:10	1	1	1	2	2	2	1	1	1	1	1	2	2	3	2	1	4	2	3	2	5	4	4	5	1	4	4	4	2	1	2	2	1	0	0	62.505	0					1	2
1/22/2021 15:47:42	1/22/2021 15:54:08	0	100	385	1	1/22/2021 15:54:09	1	1	1	1	2	2	1	1	1	1	1	1	1	3	1	1	5	1	5	1	5	5	5	5	1	4	5	5	1	1	1	1	1					25.172	73.434	78.074	5	1	7
1/22/2021 15:32:54	1/22/2021 15:45:06	0	100	732	1	1/22/2021 15:45:07	1	2	1	1	2	2	1	1	1	1	1	2	2	3	1	2	4	2	5	4	4	4	4	5	1	5	5	5	1	1	1	2	1					0	0	64.787	0	1	7
1/22/2021 16:43:41	1/22/2021 16:51:00	0	100	439	1	1/22/2021 16:51:01	1	2	1	1	2	2	1	1	1	1	1	2	4	3	2	3	2	4	3	5	3	3	2	3	4	3	3	2	5	5	5	5	3	0	0	63.459	0					2	4
1/22/2021 17:02:45	1/22/2021 17:11:51	0	100	545	1	1/22/2021 17:11:51	1	1	1	1	2	2	1	1	1	1	1	1	1	3	1	4	4	1	5	3	5	5	4	4	3	5	5	4	1	1	1	1	1					0	0	63.145	0	1	6
1/22/2021 15:15:33	1/22/2021 15:24:48	0	100	555	1	1/22/2021 15:24:49	1	1	1	1	2	2	1	1	1	1	1	1	3	3	1	1	2	4	4	4	3	3	4	4	3	4	4	3	1	3	2	2	1					31.756	31.756	62.093	1	1	7
1/22/2021 16:02:04	1/22/2021 16:10:11	0	100	486	1	1/22/2021 16:10:11	1	1	1	1	2	2	1	1	1	1	1	3	4	3	2	4	4	1	5	4	4	4	4	3	2	5	4	5	2	2	2	3	1	29.83	49.59	66.375	2					1	3
1/22/2021 16:18:50	1/22/2021 16:32:23	0	100	812	1	1/22/2021 16:32:23	1	2	1	1	2	2	1	1	1	1	1	3	2	3	2	3	3	3	4	2	4	4	4	4	3	3	3	3	2	3	3	3	3					0	0	62.619	0	2	2
1/22/2021 15:37:58	1/22/2021 15:48:17	0	100	618	1	1/22/2021 15:48:17	1	1	1	1	2	2	1	1	1	1	1	4	4	3	1	5	4	1	5	3	5	3	3	4	4	5	5	5	2	2	3	2	2					0	0	61.683	0	1	7
1/22/2021 15:29:57	1/22/2021 15:49:45	0	100	1188	1	1/22/2021 15:49:46	1	2	1	4	2	2	1	1	1	1	1	2	2	3	2	1	5	1	4	2	4	4	4	4	2	5	4	3	2	2	1	2	1					41.172	76.212	78.484	14	1	6
1/22/2021 16:15:17	1/22/2021 16:23:31	0	100	494	1	1/22/2021 16:23:32	1	2	1	1	2	2	1	1	1	1	1	2	1	3	2	2	4	1	5	2	4	4	4	5	2	4	4	5	1	2	2	1	1	13.518	29.031	87.54	6					1	7
1/22/2021 15:11:27	1/22/2021 15:22:53	0	100	686	1	1/22/2021 15:22:54	1	1	1	1	2	2	1	1	1	1	1	2	2	3	1	2	4	1	5	2	5	4	4	5	2	5	4	4	2	1	2	2	1	0	0	62.639	0					1	6
1/22/2021 15:57:17	1/22/2021 16:03:57	0	100	399	1	1/22/2021 16:03:57	1	2	1	1	2	2	1	1	1	1	1	2	2	3	2	2	4	2	2	2	4	4	4	4	2	3	4	4	2	2	2	2	2	6.324	58.4	62.558	4					1	6
1/22/2021 16:06:24	1/22/2021 16:12:52	0	100	387	1	1/22/2021 16:12:52	1	1	1	2	2	2	1	1	1	1	1	2	2	3	2	1	4	3	4	2	4	4	4	4	3	4	4	4	3	3	2	2	2	0	0	78.301	0					1	7
1/22/2021 16:13:44	1/22/2021 16:23:22	0	100	577	1	1/22/2021 16:23:22	1	2	1	1	2	2	1	1	1	1	1	2	2	3	2	3	4	2	5	2	4	4	4	3	2	2	4	3	1	2	2	3	1					0	0	62.503	0	1	7
1/22/2021 16:15:39	1/22/2021 16:22:07	0	100	388	1	1/22/2021 16:22:08	1	2	1	1	2	2	1	1	1	1	1	2	1	3	1	1	4	1	5	2	5	5	5	5	3	3	4	5	2	1	1	1	1					0	0	110.562	0	1	4
1/22/2021 16:05:01	1/22/2021 16:15:39	0	100	637	1	1/22/2021 16:15:39	1	2	1	2	2	2	1	1	1	1	1	2	3	3	2	4	2	2	3	4	3	3	2	3	3	4	4	4	3	3	3	3	2					34.199	72.425	83.731	5	2	4
1/22/2021 15:23:26	1/22/2021 15:26:09	0	100	162	1	1/22/2021 15:26:09	1	1	3	1	2	2	1	1	1	1	1
1/23/2021 17:23:27	1/23/2021 17:34:00	0	100	633	1	1/23/2021 17:34:01	1	1	1	4	2	2	1	1	1	1	1	2	1	3	1	1	5	1	1	3	5	4	4	5	2	4	4	4	1	2	2	1	2					44.201	61.834	64.337	2	2	5
1/22/2021 15:32:47	1/22/2021 15:41:40	0	100	532	1	1/22/2021 15:41:40	1	2	1	4	2	2	1	1	1	1	1	2	2	3	2	2	4	2	4	2	4	4	4	4	2	4	4	4	2	2	2	2	2					0	0	61.127	0	1	6
1/22/2021 18:51:40	1/22/2021 19:03:10	0	100	690	1	1/22/2021 19:03:11	1	2	1	1	2	2	1	1	1	1	1	4	5	3	4	4	2	5	3	5	3	2	3	2	4	2	3	2	5	5	5	4	2					28.306	79.329	89.852	2	1	2
1/22/2021 15:50:29	1/22/2021 16:03:16	0	100	766	1	1/22/2021 16:03:16	1	1	1	1	2	2	1	1	1	1	1	2	3	3	2	3	4	2	4	4	4	2	3	4	2	4	3	3	3	2	4	3	2	10.535	60.983	62.987	3					2	4
1/22/2021 15:10:37	1/22/2021 15:18:26	0	100	468	1	1/22/2021 15:18:26	1	1	1	2	2	2	1	1	1	1	1	3	4	3	2	3	3	3	3	4	3	3	3	3	3	3	3	3	3	4	3	4	2					0	0	107.315	0	1	4
1/22/2021 16:08:42	1/22/2021 16:13:32	0	100	290	1	1/22/2021 16:13:32	1	2	1	1	2	2	1	1	1	1	1	2	2	3	2	2	2	2	2	2	4	4	4	4	2	4	4	4	4	4	4	4	4					5.412	5.412	62.586	1	1	1
1/22/2021 15:58:40	1/22/2021 16:13:56	0	100	915	1	1/22/2021 16:13:56	1	1	1	1	2	2	1	1	1	1	1	2	2	3	1	1	5	1	4	2	4	4	4	3	2	4	4	4	1	2	2	3	1	10.695	48.117	61.79	2					1	6
1/22/2021 15:56:53	1/22/2021 16:04:52	0	100	478	1	1/22/2021 16:04:53	1	1	1	1	2	2	1	1	1	1	1	2	3	3	2	2	3	2	4	3	4	4	4	4	2	4	4	4	2	3	2	2	2	27.528	42.504	61.608	2					1	6
1/22/2021 16:01:23	1/22/2021 16:06:55	0	100	332	1	1/22/2021 16:06:56	1	1	1	1	2	2	1	1	1	1	1	2	3	3	1	2	4	2	5	3	5	5	4	4	2	4	4	4	2	2	2	3	2	4.703	43.708	81.361	3					1	6
1/22/2021 15:21:41	1/22/2021 15:27:57	0	100	376	1	1/22/2021 15:27:58	1	2	1	1	2	2	1	1	1	1	1	1	3	3	2	2	4	2	5	3	4	4	4	4	2	5	4	4	2	2	2	3	1					13.394	13.394	150.903	1	1	7
1/22/2021 17:08:55	1/22/2021 17:16:50	0	100	474	1	1/22/2021 17:16:50	1	1	1	1	2	2	1	1	1	1	1	2	2	3	2	2	4	2	4	2	4	4	4	4	2	3	3	3	2	2	2	3	2					0	0	79.963	0	1	1
1/22/2021 15:17:29	1/22/2021 15:27:02	0	100	573	1	1/22/2021 15:27:03	1	1	1	1	2	2	1	1	1	1	1	4	4	3	2	2	4	2	4	2	4	4	4	4	1	4	5	4	1	2	2	1	2	36.324	60.404	62.883	4					1	7
1/22/2021 15:42:08	1/22/2021 15:51:24	0	100	555	1	1/22/2021 15:51:24	1	2	1	1	2	1	1	1	1	1	1	2	2	3	2	3	4	3	4	4	4	4	4	4	2	4	4	3	3	3	3	3	2					0	0	103.887	0	1	6
1/22/2021 18:55:26	1/22/2021 19:03:57	0	100	510	1	1/22/2021 19:03:57	1	1	1	4	2	2	1	1	1	1	1	4	3	3	2	3	3	2	4	2	4	4	4	4	3	3	4	4	3	2	3	2	2					9.784	61.626	61.671	4	2	4
1/22/2021 15:44:12	1/22/2021 15:51:27	0	100	434	1	1/22/2021 15:51:27	1	1	1	1	2	2	1	1	1	1	1	2	1	3	1	1	4	2	5	1	5	4	4	4	2	4	4	4	1	2	2	2	2					51.564	61.516	65.255	4	1	6
1/22/2021 15:58:16	1/22/2021 16:10:11	0	100	715	1	1/22/2021 16:10:12	1	1	1	1	2	2	1	1	1	1	1	3	3	3	2	3	3	2	5	2	5	4	5	5	2	5	5	5	2	1	2	2	2	0	0	283.299	0					1	6
1/22/2021 16:16:21	1/22/2021 16:22:37	0	100	375	1	1/22/2021 16:22:37	1	1	1	1	2	2	1	1	1	1	1	1	2	3	2	2	4	1	5	2	5	5	5	5	2	5	4	4	2	3	2	4	1	3.887	43.008	60.863	6					1	7
1/22/2021 16:29:43	1/22/2021 16:45:23	0	100	939	1	1/22/2021 16:45:23	1	2	1	1	2	2	1	1	1	1	1	1	1	3	1	1	5	1	4	2	5	5	4	4	2	5	4	4	1	1	1	1	1					22.853	53.417	63.629	2	1	6
1/22/2021 19:22:33	1/22/2021 19:34:02	0	100	688	1	1/22/2021 19:34:03	1	1	1	1	2	2	1	1	1	1	1	4	4	3	2	1	4	2	4	2	5	5	5	4	4	4	5	4	1	2	2	2	1	0	0	75.849	0					1	7
1/22/2021 17:27:56	1/22/2021 17:34:47	0	100	411	1	1/22/2021 17:34:48	1	1	1	1	2	2	1	1	1	1	1	2	4	3	2	3	1	3	2	4	1	1	1	1	3	2	2	1	5	5	5	5	3					0	0	66.949	0	1	1
1/22/2021 15:52:46	1/22/2021 16:06:41	0	100	835	1	1/22/2021 16:06:41	1	2	1	1	2	2	1	1	1	1	1	4	3	3	2	3	3	2	4	2	4	4	4	4	2	4	4	4	2	3	2	2	2	5.332	5.332	125.885	1					2	6
1/22/2021 16:01:17	1/22/2021 16:18:11	0	100	1013	1	1/22/2021 16:18:12	1	2	1	2	2	2	1	1	1	1	1	3	3	3	4	4	1	3	1	2	2	3	3	3	3	3	3	3	4	1	5	4	3	32.806	32.806	203.859	1					1	2
1/22/2021 15:51:19	1/22/2021 16:02:56	0	100	696	1	1/22/2021 16:02:56	1	2	1	2	2	2	1	1	1	1	1	2	1	3	1	2	3	2	5	3	4	4	2	4	3	3	4	4	2	1	1	1	1	19.025	46.487	74.279	4					1	7
1/22/2021 16:05:20	1/22/2021 16:12:15	0	100	414	1	1/22/2021 16:12:15	1	1	1	1	2	2	1	1	1	1	1	1	1	3	1	1	5	1	5	1	5	5	4	4	1	5	4	5	1	1	1	1	1	0	0	65.566	0					1	4
1/22/2021 15:39:39	1/22/2021 15:46:46	0	100	427	1	1/22/2021 15:46:47	1	2	1	1	2	2	1	1	1	1	1	2	2	3	1	4	4	1	3	1	4	3	4	4	5	4	5	5	2	1	1	2	1					3.802	3.802	63.181	1	1	4
1/22/2021 16:16:47	1/22/2021 16:23:58	0	100	431	1	1/22/2021 16:23:59	1	2	1	1	2	2	1	1	1	1	1	2	2	3	1	2	4	2	4	2	4	4	4	5	2	4	4	4	2	2	2	2	2	0	0	62.888	0					1	7
1/22/2021 15:47:58	1/22/2021 15:57:24	0	100	565	1	1/22/2021 15:57:24	1	1	1	1	2	2	1	1	1	1	1	2	2	3	2	2	4	2	3	3	4	4	3	3	4	4	3	4	2	2	2	3	2	42.585	59.75	63.001	3					1	7
1/22/2021 15:06:01	1/22/2021 15:16:38	0	100	637	1	1/22/2021 15:16:39	1	1	1	1	2	2	1	1	1	1	1	1	3	3	4	3	2	3	3	5	3	2	2	3	4	2	2	3	4	4	3	4	2					0	0	61.612	0	2	2
1/22/2021 16:55:11	1/22/2021 17:01:24	0	100	373	1	1/22/2021 17:01:25	1	1	1	1	2	2	1	1	1	1	1	2	2	3	1	2	4	2	5	2	5	5	4	4	2	4	4	4	2	2	2	2	2					1.67	49.798	62.06	8	1	6
1/22/2021 16:13:59	1/22/2021 16:20:08	0	100	368	1	1/22/2021 16:20:08	1	2	1	1	2	2	1	1	1	1	1	5	5	3	4	5	1	5	1	5	1	1	1	1	4	4	1	1	5	5	5	5	1					0	0	61.936	0	1	4
1/22/2021 15:20:50	1/22/2021 15:28:11	0	100	441	1	1/22/2021 15:28:12	1	2	1	1	2	2	1	1	1	1	1	2	2	3	1	2	4	2	5	3	4	4	4	4	1	5	4	5	2	2	2	3	1					0	0	62.337	0	1	5
1/22/2021 15:55:29	1/22/2021 16:00:15	0	100	286	1	1/22/2021 16:00:16	1	1	1	1	2	2	1	1	1	1	1	2	3	3	2	2	3	3	4	3	4	4	4	4	1	4	4	4	2	2	3	2	2					0	0	61.02	0	1	7
1/22/2021 16:10:22	1/22/2021 16:18:59	0	100	517	1	1/22/2021 16:19:00	1	2	1	4	2	2	1	1	1	1	1	2	2	3	2	2	2	2	4	2	4	4	4	4	4	4	4	4	2	2	2	2	2					0	0	122.311	0	1	7
1/24/2021 14:40:53	1/24/2021 15:04:10	0	100	1397	1	1/24/2021 15:04:10	1	2	1	6	2	1	1	1	1	1	1	3	3	3	2	2	4	3	4	3	4	4	4	4	2	4	3	3	2	2	3	2	2	8.291	70.71	78.466	14					1	2
1/22/2021 16:06:32	1/22/2021 16:18:21	0	100	708	1	1/22/2021 16:18:21	1	2	1	4	2	2	1	1	1	1	1	4	3	3	4	4	3	3	4	3	3	4	4	3	3	4	3	3	4	3	2	4	3					40.183	42.704	101.799	3	1	5
1/22/2021 19:22:18	1/22/2021 19:29:47	0	100	449	1	1/22/2021 19:29:47	1	1	1	1	2	2	1	1	1	1	1	2	4	3	2	3	3	3	4	3	3	4	4	3	4	3	3	4	2	3	3	3	2	19.208	42.481	68.723	3					1	6
1/22/2021 14:32:06	1/22/2021 14:38:06	0	100	359	1	1/22/2021 14:38:06	1	2	1	1	2	2	1	1	1	1	1	2	2	3	2	3	3	2	4	2	4	4	4	4	2	5	4	4	2	2	2	2	2					0	0	65.122	0	1	7
1/22/2021 14:49:21	1/22/2021 14:56:39	0	100	437	1	1/22/2021 14:56:39	1	1	1	1	2	2	1	1	1	1	1	3	4	3	2	3	2	4	3	3	3	3	3	3	3	4	4	4	3	4	4	4	3					28.817	28.817	61.838	1	2	5
1/22/2021 15:10:34	1/22/2021 15:22:12	0	100	697	1	1/22/2021 15:22:12	1	2	1	1	2	2	1	1	1	1	1	2	2	3	2	3	4	2	4	2	4	4	4	4	3	4	4	3	2	3	2	2	2					0	0	63.591	0	1	6
1/22/2021 15:57:34	1/22/2021 16:19:16	0	100	1302	1	1/22/2021 16:19:17	1	2	1	2	2	2	1	1	1	1	1	5	3	3	1	3	4	3	4	3	4	4	4	4	1	3	4	3	1	3	2	3	1					0	0	61.96	0	1	4
1/22/2021 15:29:19	1/22/2021 15:38:39	0	100	559	1	1/22/2021 15:38:39	1	4	1	1	2	2	1	1	1	1	1	1	3	3	2	2	4	1	4	3	3	3	3	4	2	5	3	4	2	1	2	3	3	0	0	61.365	0					1	6
1/22/2021 15:42:06	1/22/2021 15:50:05	0	100	478	1	1/22/2021 15:50:05	1	2	1	1	2	2	1	1	1	1	1	2	2	3	2	2	3	2	4	3	4	4	4	4	2	4	4	4	2	2	2	3	2	0	0	61.719	0					1	6
1/22/2021 16:40:31	1/22/2021 16:49:03	0	100	512	1	1/22/2021 16:49:04	1	2	1	1	2	2	1	1	1	1	1	3	4	3	2	3	2	3	2	4	2	2	2	2	3	3	3	3	4	3	4	4	3	36.317	40.776	63.63	2					1	3
1/22/2021 14:43:25	1/22/2021 14:53:58	0	100	633	1	1/22/2021 14:53:59	1	2	1	2	2	2	1	1	1	1	1	2	1	3	1	2	4	1	5	3	4	4	3	3	2	4	4	3	2	1	1	2	1					36.41	47.41	62.558	2	1	6
1/22/2021 16:05:50	1/22/2021 16:13:02	0	100	432	1	1/22/2021 16:13:02	1	2	1	1	2	2	1	1	1	1	1	3	3	3	2	4	4	2	4	2	4	4	4	4	2	4	3	4	1	2	2	2	2	0	0	63.651	0					1	5
1/22/2021 16:50:13	1/22/2021 16:58:39	0	100	506	1	1/22/2021 16:58:39	1	2	1	4	2	2	1	1	1	1	1	1	2	3	2	1	5	1	4	1	4	4	4	4	2	4	4	4	2	2	2	1	1	45.548	58.104	61.545	3					1	7
1/22/2021 15:40:37	1/22/2021 15:47:22	0	100	404	1	1/22/2021 15:47:22	1	2	1	1	2	2	1	1	1	1	1	2	2	3	1	1	4	2	4	3	5	4	5	5	1	5	5	4	2	2	2	1	1	0	0	63.478	0					1	7
1/22/2021 15:20:10	1/22/2021 15:33:02	0	100	772	1	1/22/2021 15:48:24	1	1	1	1	2	2	1	1	1	1	1	4	3	3	4	4	2	4	3	4	2	4	2	3	4	4	3	4	2	4	4	4	3	13.128	56.818	62.054	20					1	1
1/22/2021 16:44:28	1/22/2021 17:01:16	0	100	1008	1	1/22/2021 17:01:17	1	2	1	2	2	2	1	1	1	1	1	5	5	3	5	5	1	5	1	3	1	1	1	1	5	3	1	1	5	4	5	5	3					0	0	522.814	0	2	3
1/22/2021 15:30:16	1/22/2021 15:36:09	0	100	353	1	1/22/2021 15:36:10	1	2	1	1	2	2	1	1	1	1	1	2	2	3	1	1	4	1	4	2	4	4	4	4	1	5	3	3	2	2	2	2	1	12.83	49.648	78.976	4					1	7
1/22/2021 15:51:17	1/22/2021 16:05:06	0	100	828	1	1/22/2021 16:05:06	1	1	1	1	2	1	1	1	1	1	1	2	3	3	2	2	4	3	4	4	4	4	5	4	2	4	4	5	2	2	2	3	2					34.955	55.341	62.128	3	2	5
1/22/2021 17:10:18	1/22/2021 17:18:19	0	100	481	1	1/22/2021 17:18:20	1	2	1	1	2	2	1	1	1	1	1	2	3	3	2	2	4	2	4	3	4	4	4	4	2	5	4	4	2	3	2	2	2					0	0	66.163	0	1	7
1/22/2021 16:32:09	1/22/2021 16:39:41	0	100	451	1	1/22/2021 16:39:41	1	1	1	1	2	2	1	1	1	1	1	1	3	3	1	1	4	1	5	2	4	4	4	4	3	5	5	5	2	3	2	3	1	0	0	62.246	0					1	6
1/22/2021 17:33:59	1/22/2021 17:43:10	0	100	551	1	1/22/2021 17:43:10	1	1	1	1	2	2	1	1	1	1	1	4	3	3	4	4	3	3	3	4	3	3	3	3	4	4	2	3	3	4	3	4	3	30.409	42.161	63.801	2					2	2
1/22/2021 15:54:01	1/22/2021 15:58:47	0	100	285	1	1/22/2021 15:58:47	1	1	1	1	2	2	1	1	1	1	1	2	1	3	1	1	3	2	4	5	4	3	3	4	4	5	5	5	1	1	1	2	1	2.199	60.841	61.31	7					1	6
1/22/2021 15:55:18	1/22/2021 16:06:06	0	100	648	1	1/22/2021 16:06:06	1	1	1	1	2	2	1	1	1	1	1	2	2	3	1	3	4	1	4	5	3	3	4	4	2	3	5	4	2	1	1	2	1	0	0	68.836	0					1	2
1/22/2021 17:34:56	1/22/2021 18:03:16	0	100	1699	1	1/22/2021 18:03:16	1	1	1	1	2	2	1	1	1	1	1	2	2	3	1	3	3	2	4	3	3	3	3	5	1	5	5	4	3	2	2	2	2	4.67	61.525	62.565	4					1	7
1/22/2021 15:40:52	1/22/2021 15:45:58	0	100	306	1	1/22/2021 15:45:59	1	1	1	1	2	2	1	1	1	1	1	1	1	3	2	2	3	3	4	3	2	4	4	4	2	4	4	3	1	2	2	2	1	0	0	68.903	0					1	7
1/22/2021 15:14:38	1/22/2021 15:23:09	0	100	510	1	1/22/2021 15:23:09	1	1	1	1	2	2	1	1	1	1	1	2	3	3	2	2	3	2	4	3	4	4	4	4	3	4	4	3	2	3	3	3	2	6.68	57.036	61.527	4					1	5
1/22/2021 17:23:45	1/22/2021 17:32:47	0	100	541	1	1/22/2021 17:32:47	1	1	1	1	2	2	1	1	1	1	1	3	3	3	2	2	4	2	4	3	4	4	4	4	2	4	3	4	2	2	2	3	2					0	0	62.694	0	1	2
1/22/2021 15:56:42	1/22/2021 16:14:01	0	100	1038	1	1/22/2021 16:14:01	1	2	1	2	2	2	1	1	1	1	1	1	1	3	1	1	5	1	5	2	5	4	3	5	1	5	4	4	2	2	2	1	1					16.26	95.621	96.598	5	1	7
1/22/2021 15:32:07	1/22/2021 15:38:42	0	100	395	1	1/22/2021 15:38:43	1	1	1	1	2	2	1	1	1	1	1	4	4	3	3	4	4	3	4	3	4	4	4	4	5	4	4	4	2	5	3	4	2					0	0	71.02	0	3	7
1/22/2021 15:55:26	1/22/2021 16:02:15	0	100	408	1	1/22/2021 16:02:16	1	2	1	1	2	2	1	1	1	1	1	1	4	3	3	3	2	3	3	3	3	3	3	4	4	5	4	5	2	3	3	3	2					61.684	61.684	63.291	1	1	5
1/22/2021 16:44:16	1/22/2021 16:51:10	0	100	414	1	1/22/2021 16:51:11	1	1	1	1	2	2	1	1	1	1	1	2	1	3	1	1	5	1	5	5	5	5	3	5	2	4	5	5	1	2	1	1	1	4.571	72.548	73.445	7					1	7
1/22/2021 16:49:04	1/22/2021 16:57:06	0	100	482	1	1/22/2021 16:57:07	1	1	1	1	2	2	1	1	1	1	1	1	1	3	1	1	5	1	5	3	5	5	5	5	1	4	5	5	1	1	1	1	1	32.886	45.071	64.494	3					1	7
1/22/2021 16:06:05	1/22/2021 16:17:06	0	100	661	1	1/22/2021 16:17:07	1	2	1	1	2	2	1	1	1	1	1	3	2	3	1	2	4	1	5	1	5	4	5	5	1	4	5	4	1	1	1	5	1					0	0	62.272	0	1	4
1/22/2021 15:48:38	1/22/2021 15:53:37	0	100	298	1	1/22/2021 15:53:38	1	2	1	1	2	2	1	1	1	1	1	2	4	3	2	2	4	2	4	3	4	4	4	4	4	4	4	4	2	2	4	2	2					24.858	33.959	61.98	2	1	6
1/24/2021 14:35:53	1/24/2021 14:44:15	0	100	502	1	1/24/2021 14:44:15	1	2	1	6	2	1	1	1	1	1	1	2	2	3	2	2	4	3	4	3	4	4	4	4	3	4	3	4	2	2	2	3	2					0	0	63.193	0	1	1
1/24/2021 15:52:01	1/24/2021 16:28:35	0	100	2194	1	1/24/2021 16:28:36	1	1	1	2	2	2	1	1	1	1	1	2	5	3	1	1	3	2	1	4	4	1	2	5	4	4	1	2	2	5	4	1	2	0	0	1857.204	0					3	6
1/22/2021 15:53:46	1/22/2021 16:02:47	0	100	540	1	1/22/2021 16:02:47	1	2	1	1	2	2	1	1	1	1	1	2	1	3	1	3	5	1	4	4	5	5	5	5	3	3	4	5	1	2	1	1	1	6.544	39.069	61.826	4					1	3
1/22/2021 17:21:30	1/22/2021 17:33:04	0	100	693	1	1/22/2021 17:33:05	1	1	1	2	2	2	1	1	1	1	1	1	1	3	1	1	5	1	3	2	4	4	4	5	1	3	3	3	1	1	1	1	1					0	0	62.281	0	1	7
1/22/2021 18:57:51	1/22/2021 19:09:25	0	100	693	1	1/22/2021 19:09:25	1	2	1	1	2	2	1	1	1	1	1	2	3	3	2	3	4	2	4	2	4	4	4	4	2	4	4	3	2	2	2	3	2	39.336	59.59	61.219	3					1	5
1/22/2021 15:06:47	1/22/2021 15:17:26	0	100	639	1	1/22/2021 15:17:26	1	1	1	1	2	2	1	1	1	1	1	2	2	3	2	2	4	2	4	2	4	4	4	4	2	4	4	4	2	2	2	2	2					21.916	23.288	63.4	7	1	4
1/22/2021 15:55:25	1/22/2021 16:03:28	0	100	482	1	1/22/2021 16:03:29	1	2	1	1	2	2	1	1	1	1	1	2	2	3	2	2	4	2	4	3	4	3	4	3	2	4	3	3	2	3	2	3	2	0	0	119.29	0					3	6
1/22/2021 15:13:44	1/22/2021 15:19:48	0	100	364	1	1/22/2021 15:19:48	1	2	1	1	2	2	1	1	1	1	1	2	1	3	2	1	5	1	5	2	5	5	4	4	2	4	5	5	1	1	1	1	1	0	0	64.741	0					1	7
1/22/2021 15:43:50	1/22/2021 16:12:33	0	100	1723	1	1/22/2021 16:12:34	1	2	1	2	2	2	1	1	1	1	1	4	3	3	1	3	2	3	4	3	4	4	4	5	3	2	5	3	2	3	3	4	1					51.148	51.148	62.189	1	1	7
1/22/2021 19:09:11	1/22/2021 19:27:58	0	100	1126	1	1/22/2021 19:27:58	1	2	1	1	2	2	1	1	1	1	1	1	4	3	4	2	2	3	3	4	2	2	3	2	4	5	5	3	4	4	4	4	3					0	0	88.87	0	5	2
1/22/2021 15:33:02	1/22/2021 15:44:51	0	100	709	1	1/22/2021 15:44:52	1	2	1	1	2	2	1	1	1	1	1	2	2	3	2	1	4	2	4	1	4	4	4	4	1	5	4	4	2	3	2	2	2	16.341	16.341	73.382	1					1	6
1/22/2021 15:56:08	1/22/2021 16:01:12	0	100	304	1	1/22/2021 16:01:12	1	1	1	1	2	2	1	1	1	1	1	2	2	3	2	2	4	2	4	2	4	4	4	4	2	4	4	4	2	2	2	2	2	61.102	61.102	61.289	1					1	6
1/22/2021 20:24:51	1/22/2021 20:41:27	0	100	995	1	1/22/2021 20:41:27	1	1	1	1	2	2	1	1	1	1	1	3	3	3	2	2	4	3	3	4	3	3	3	3	2	3	4	4	3	3	3	4	2	0	0	61.523	0					1	5
1/24/2021 15:54:52	1/24/2021 15:55:26	0	33	34	0	1/24/2021 18:04:14	1	1	1	2	2	2	1	1	1	1	1
1/22/2021 16:00:54	1/22/2021 16:10:51	0	100	597	1	1/22/2021 16:10:52	1	1	1	1	2	2	1	1	1	1	1	2	3	3	3	3	3	3	3	3	3	3	3	3	2	3	3	3	3	3	3	3	2	44.18	68.558	70.695	3					1	5
1/22/2021 19:11:26	1/22/2021 19:20:31	0	100	545	1	1/22/2021 19:20:32	1	2	1	2	2	2	1	1	1	1	1	3	4	3	3	3	3	4	1	3	2	2	2	2	5	3	1	3	5	4	4	5	3	57.853	64.804	68.197	2					2	3
1/22/2021 16:09:18	1/22/2021 16:16:04	0	100	405	1	1/22/2021 16:16:04	1	1	1	1	2	2	1	1	1	1	1	2	3	3	2	3	4	1	5	3	5	5	5	4	2	4	4	4	2	3	2	2	1	12.382	12.382	73.576	1					1	3
1/22/2021 15:14:26	1/22/2021 15:20:32	0	100	365	1	1/22/2021 15:20:32	1	1	1	1	2	2	1	1	1	1	1	1	1	3	1	1	5	1	5	2	5	5	5	5	2	5	5	5	1	1	2	1	1					75.746	75.746	77.306	1	1	6
1/22/2021 15:25:22	1/22/2021 15:32:57	0	100	455	1	1/22/2021 15:48:52	1	2	1	1	2	2	1	1	1	1	1	4	4	3	2	2	2	4	4	4	4	3	3	2	4	4	3	2	4	2	4	2	3					46.366	46.366	70.373	1	1	5
1/22/2021 16:00:54	1/22/2021 16:08:27	0	100	452	1	1/22/2021 16:08:27	1	2	1	1	2	2	1	1	1	1	1	2	4	3	3	4	4	2	4	2	4	4	4	3	4	4	2	4	2	2	2	2	2	7.638	40.233	70.022	2					1	6
1/22/2021 15:45:41	1/22/2021 15:55:30	0	100	589	1	1/22/2021 15:55:31	1	1	1	1	2	2	1	1	1	1	1	4	3	3	2	1	2	3	4	2	3	3	2	3	2	3	5	4	3	5	4	4	1	0	0	64.363	0					1	5
1/22/2021 16:15:42	1/22/2021 16:24:53	0	100	550	1	1/22/2021 16:24:53	1	2	1	1	2	2	1	1	1	1	1	2	2	3	2	3	4	2	4	3	4	3	3	4	2	3	4	4	2	2	2	2	2					0	0	85.737	0	1	7
1/22/2021 16:39:16	1/22/2021 16:59:23	0	100	1206	1	1/22/2021 16:59:23	1	1	1	1	2	2	1	1	1	1	1	3	5	3	4	2	3	2	3	3	3	3	4	3	4	4	3	3	4	3	4	3	3	0	0	75.504	0					1	7
1/22/2021 16:10:05	1/22/2021 16:20:47	0	100	641	1	1/22/2021 16:20:47	1	2	1	1	2	2	1	1	1	1	1	2	2	3	2	2	3	1	5	2	5	4	4	4	2	2	4	4	1	2	2	2	2					9.012	40.777	72.732	2	1	4
1/22/2021 16:04:06	1/22/2021 16:13:45	0	100	578	1	1/22/2021 16:13:45	1	2	1	2	2	1	1	1	1	1	1	4	3	3	2	2	3	2	2	2	2	2	3	3	5	5	3	3	2	2	3	3	3	0	0	91.757	0					5	4
1/22/2021 15:38:54	1/22/2021 15:52:27	0	100	813	1	1/22/2021 15:52:28	1	2	1	1	2	2	1	1	1	1	1	4	3	3	4	2	3	2	4	3	4	4	4	3	3	5	4	4	2	2	2	2	2					46.065	51.869	61.732	2	1	1
1/22/2021 15:04:25	1/22/2021 15:10:32	0	100	366	1	1/22/2021 15:10:37	1	1	1	1	2	1	1	1	1	1	1	2	2	3	3	4	4	1	4	4	4	4	4	4	4	5	3	5	2	3	3	3	2					53.531	55.434	74.958	2	1	7
1/22/2021 15:45:35	1/22/2021 15:58:27	0	100	771	1	1/22/2021 15:58:27	1	2	1	1	2	2	1	1	1	1	1	2	2	3	1	2	3	1	5	2	4	4	3	3	2	4	4	3	3	3	2	3	1					0	0	65.093	0	2	7
1/22/2021 15:26:54	1/22/2021 15:34:10	0	100	436	1	1/22/2021 15:34:11	1	2	1	6	2	1	1	1	1	1	1	3	4	3	1	3	4	3	5	3	4	4	5	5	1	5	4	4	1	3	3	1	1					45.149	55.263	61.741	2	1	4
1/22/2021 16:06:07	1/22/2021 16:12:32	0	100	384	1	1/22/2021 16:12:32	1	2	1	1	2	2	1	1	1	1	1	2	1	3	2	1	4	1	5	2	5	5	5	5	1	5	5	5	1	1	1	1	1	10.501	45.439	61.732	2					1	7
1/22/2021 15:23:01	1/22/2021 15:32:17	0	100	555	1	1/22/2021 15:48:29	1	1	1	1	2	2	1	1	1	1	1	2	4	3	4	4	2	4	3	4	3	2	3	2	4	2	2	3	4	4	5	2	2					11.992	26.239	105.373	3	1	3
1/22/2021 16:30:37	1/22/2021 16:38:01	0	100	444	1	1/22/2021 16:38:02	1	1	1	1	2	2	1	1	1	1	1	3	4	3	2	2	4	2	3	4	4	3	3	4	2	4	3	4	2	4	4	3	2	6.63	53.615	61.79	3					1	5
1/22/2021 14:58:40	1/22/2021 15:19:57	0	100	1276	1	1/22/2021 15:19:57	1	1	1	4	2	2	1	1	1	1	1	2	3	3	2	4	2	2	3	4	3	3	3	2	2	5	4	4	3	4	3	3	2	0	0	358.953	0					3	7
1/22/2021 16:35:08	1/22/2021 16:43:30	0	100	501	1	1/22/2021 16:43:30	1	2	1	1	2	2	1	1	1	1	1	3	3	3	1	4	2	3	4	2	3	3	3	3	4	4	4	4	1	1	1	3	1	25.316	38.012	62.512	2					1	1
1/22/2021 15:40:27	1/22/2021 16:09:09	0	100	1722	1	1/22/2021 16:09:10	1	2	1	1	2	2	1	1	1	1	1	2	2	3	1	2	4	2	5	3	5	5	5	4	2	5	5	4	2	1	2	3	2	16.334	201.089	202.5	31					1	7
1/22/2021 15:51:18	1/22/2021 15:57:38	0	100	379	1	1/22/2021 15:57:39	1	2	1	1	2	2	1	1	1	1	1	2	2	3	1	2	4	2	4	3	4	4	4	4	3	4	4	4	2	2	2	2	2					49.943	49.943	62.101	1	1	7
1/22/2021 16:02:38	1/22/2021 16:11:45	0	100	547	1	1/22/2021 16:11:45	1	2	1	1	2	2	1	1	1	1	1	1	3	3	1	1	4	1	5	2	5	5	5	5	1	5	5	5	1	2	1	1	1	0	0	130.23	0					1	7
1/22/2021 15:59:40	1/22/2021 16:05:44	0	100	364	1	1/22/2021 16:05:45	1	2	1	4	2	2	1	1	1	1	1	2	2	3	3	2	4	2	4	3	3	3	3	3	2	4	4	4	3	3	2	2	2	20.52	49.745	61.096	2					2	6
1/22/2021 16:08:41	1/22/2021 16:17:00	0	100	499	1	1/22/2021 16:17:01	1	1	1	1	2	2	1	1	1	1	1	3	2	3	5	4	4	2	3	2	4	4	4	3	5	4	5	3	2	4	2	4	1					6.207	11.601	60.968	6	1	4
1/22/2021 15:19:51	1/22/2021 15:24:12	0	100	260	1	1/22/2021 15:24:12	1	1	1	2	2	2	1	1	1	1	1	3	3	3	3	3	3	3	3	3	3	3	3	3	3	3	3	3	3	3	3	3	3	0	0	68.143	0					1	7
1/22/2021 16:16:55	1/22/2021 16:23:18	0	100	382	1	1/22/2021 16:23:18	1	1	1	1	2	2	1	1	1	1	1	3	3	3	1	1	4	2	4	2	5	5	4	5	2	5	5	5	1	1	1	1	1					57.2	60.1	61.5	3	1	6
1/22/2021 15:34:03	1/22/2021 15:50:55	0	100	1012	1	1/22/2021 15:50:56	1	2	1	2	2	2	1	1	1	1	1	2	2	3	2	4	4	2	3	2	3	4	4	4	2	4	3	4	2	4	2	3	2					45.813	86.93	88.977	6	1	2
1/22/2021 15:10:55	1/22/2021 15:11:53	0	100	58	1	1/22/2021 15:11:54	1	1	1	1	2	2		1
1/22/2021 15:40:36	1/22/2021 15:45:23	0	100	286	1	1/22/2021 15:45:23	1	2	1	1	2	2	1	1	1	1	1	4	4	3	1	1	4	2	5	2	5	5	5	5	1	5	5	5	2	2	2	4	2	27.057	32.412	66.171	2					1	7
1/22/2021 15:06:36	1/22/2021 15:19:26	0	100	769	1	1/22/2021 15:19:26	1	2	1	1	2	2	1	1	1	1	1	2	3	3	2	3	4	3	4	2	3	3	3	3	2	4	3	4	3	3	3	2	2	0	0	61.906	0					1	3
1/22/2021 15:13:05	1/22/2021 15:17:38	0	100	273	1	1/22/2021 15:17:39	1	2	1	4	2	2	1	1	1	1	1	2	3	3	1	2	4	2	4	2	4	4	4	3	2	4	4	4	3	2	2	3	2	0	0	62.283	0					1	7
1/22/2021 16:21:01	1/22/2021 16:31:38	0	100	637	1	1/22/2021 16:31:39	1	1	1	1	2	2	1	1	1	1	1	2	4	3	4	3	1	4	2	4	2	1	2	2	3	1	2	2	4	4	4	4	3	12.879	21.318	69.484	3					1	1
1/22/2021 16:20:06	1/22/2021 16:29:56	0	100	590	1	1/22/2021 16:29:56	1	2	1	2	2	2	1	1	1	1	1	1	1	3	1	5	5	1	5	1	5	5	5	5	5	5	5	5	1	1	1	1	1	8.899	60.168	62.255	3					1	7
1/22/2021 15:26:40	1/22/2021 15:42:48	0	100	967	1	1/22/2021 15:42:48	1	2	1	1	2	2	1	1	1	1	1	4	5	3	4	4	1	4	1	4	4	1	1	1	5	4	1	4	4	5	5	5	5					23.222	28.8	64.51	2	1	5
1/22/2021 17:17:33	1/22/2021 17:33:46	0	100	973	1	1/22/2021 17:33:47	1	1	1	1	2	2	1	1	1	1	1	3	4	3	4	4	2	4	3	3	2	2	2	2	4	3	3	2	5	4	5	3	2					22.396	56.739	68.927	7	1	4
1/22/2021 19:09:37	1/22/2021 19:17:18	0	100	460	1	1/22/2021 19:17:18	1	2	1	1	2	2	1	1	1	1	1	4	4	3	2	4	2	2	3	4	3	2	3	3	4	2	3	4	4	4	3	4	4					54.767	62.718	64.426	2	2	3
1/22/2021 15:34:43	1/22/2021 15:49:02	0	100	858	1	1/22/2021 15:49:03	1	2	1	1	2	2	1	1	1	1	1	2	3	3	2	2	4	2	4	2	4	4	4	3	2	4	2	3	2	2	3	2	2					16.149	78.331	79.948	4	1	2
1/22/2021 15:51:49	1/22/2021 16:06:41	0	100	892	1	1/22/2021 16:06:41	1	2	1	4	2	2	1	1	1	1	1	2	3	3	4	4	1	3	4	4	4	3	4	4	2	4	4	4	2	3	4	3	2	3.683	54.363	457.74	11					1	6
1/22/2021 15:25:22	1/22/2021 15:30:24	0	100	302	1	1/22/2021 15:30:27	1	2	1	1	2	2	1	1	1	1	1	1	1	3	1	1	5	1	5	2	5	5	5	5	3	5	5	5	1	1	1	1	1					51.28	51.28	61.656	1	1	7
1/22/2021 16:17:18	1/22/2021 16:25:22	0	100	484	1	1/22/2021 16:25:22	1	1	1	1	2	2	1	1	1	1	1	1	2	3	1	2	4	1	4	4	4	4	4	4	4	5	5	5	3	2	2	2	2	34.06	47.343	64.041	2					1	2
1/22/2021 15:13:45	1/22/2021 15:21:19	0	100	454	1	1/22/2021 15:21:19	1	2	1	1	2	2	1	1	1	1	1	2	1	3	2	4	4	2	4	4	5	5	4	4	2	4	4	4	1	1	1	1	1					32.851	44.051	62.201	2	1	1
1/22/2021 16:26:22	1/22/2021 16:32:02	0	100	340	1	1/22/2021 16:32:02	1	1	1	1	2	2	1	1	1	1	1	2	4	3	2	3	3	3	4	2	4	4	4	3	4	4	4	4	2	3	3	2	2					49.883	53.234	64.984	2	1	7
1/22/2021 16:04:48	1/22/2021 16:13:10	0	100	502	1	1/22/2021 16:13:11	1	1	1	1	2	2	1	1	1	1	1	1	1	3	2	1	4	1	5	2	5	4	4	4	2	5	5	4	1	2	2	2	2	0	0	61.732	0					1	6
1/22/2021 15:36:10	1/22/2021 15:51:27	0	100	917	1	1/22/2021 15:51:28	1	1	1	1	2	2	1	1	1	1	1	2	3	3	2	2	3	2	4	4	3	3	3	3	2	4	4	4	2	3	2	3	2					20.185	20.185	74.854	1	1	5
1/22/2021 15:14:38	1/22/2021 15:19:31	0	100	293	1	1/22/2021 15:19:31	1	1	1	1	2	2	1	1	1	1	1	1	2	3	2	2	4	1	5	2	5	3	2	4	2	5	4	4	2	2	2	2	2					24.072	25.343	63.649	2	1	7
1/22/2021 16:42:08	1/22/2021 16:54:50	0	100	761	1	1/22/2021 16:54:50	1	1	1	1	2	2	1	1	1	1	1	2	2	3	1	2	4	1	4	3	4	3	3	4	2	4	3	4	2	2	2	2	1	34.281	59.081	61.358	6					1	6
1/22/2021 17:57:58	1/22/2021 18:10:59	0	100	781	1	1/22/2021 18:10:59	1	2	1	1	2	2	1	1	1	1	1	2	3	3	2	1	4	3	4	3	4	4	4	4	3	4	3	3	2	2	2	3	2	31.557	64.98	66.003	3					1	7
1/22/2021 15:23:38	1/22/2021 15:39:15	0	100	936	1	1/22/2021 15:39:15	1	2	1	2	2	2	1	1	1	1	1	5	5	3	1	1	5	1	5	1	5	5	5	5	1	5	4	5	1	5	1	5	1	32.776	110.212	115.349	4					1	7
1/22/2021 16:03:25	1/22/2021 16:04:51	0	100	86	1	1/22/2021 16:04:51	1	1	1	1	2	2		1
1/22/2021 16:06:30	1/22/2021 16:12:11	0	100	341	1	1/22/2021 16:12:12	1	2	1	1	2	2	1	1	1	1	1	4	2	3	2	2	5	1	5	3	5	5	5	4	2	4	5	5	1	2	2	2	1	12.894	26.396	61.289	2					1	5
1/22/2021 16:22:49	1/22/2021 16:31:52	0	100	542	1	1/22/2021 16:31:52	1	1	1	1	2	2	1	1	1	1	1	2	2	3	2	2	4	1	4	3	5	4	4	4	3	4	4	4	2	2	2	2	2	37.519	60.302	61.652	7					1	6
1/22/2021 15:11:44	1/22/2021 15:19:30	0	100	466	1	1/22/2021 15:19:31	1	1	1	1	2	2	1	1	1	1	1	2	3	3	1	1	4	1	5	3	4	4	3	5	1	5	4	4	1	1	2	2	1					36.986	43.648	83.351	2	1	6
1/22/2021 16:53:27	1/22/2021 17:01:41	0	100	494	1	1/22/2021 17:01:42	1	2	1	1	2	2	1	1	1	1	1	1	1	3	1	1	4	2	4	3	4	4	3	3	1	5	5	4	1	2	1	2	1	36.854	45.248	67.777	2					1	7
1/22/2021 15:11:29	1/22/2021 15:21:07	0	100	578	1	1/22/2021 15:21:08	1	2	1	2	2	2	1	1	1	1	1	2	2	3	1	2	3	2	5	2	5	4	4	4	4	5	3	4	3	2	2	3	1					0	0	65.918	0	1	6
1/22/2021 16:18:54	1/22/2021 16:28:09	0	100	555	1	1/22/2021 16:28:10	1	2	1	1	2	2	1	1	1	1	1	3	2	3	2	2	4	1	5	2	5	4	4	4	3	5	5	4	2	2	2	2	2	8.826	68.094	69.07	22					1	7
1/22/2021 15:03:28	1/22/2021 15:24:42	0	100	1273	1	1/22/2021 15:24:43	1	2	1	1	2	2	1	1	1	1	1	3	3	3	2	2	3	2	4	3	4	4	4	3	3	4	4	4	3	2	2	3	2					0	0	61.692	0	2	6
1/22/2021 18:25:08	1/22/2021 18:36:58	0	100	709	1	1/22/2021 18:36:59	1	2	1	1	2	2	1	1	1	1	1	5	1	3	2	2	4	1	4	3	4	4	4	4	2	5	4	4	2	2	2	2	1	1.615	60.584	81.793	11					1	7
1/22/2021 16:13:57	1/22/2021 16:21:28	0	100	450	1	1/22/2021 16:21:29	1	2	1	1	2	2	1	1	1	1	1	2	2	3	1	1	4	1	5	3	4	4	4	4	4	5	4	3	2	2	2	2	1					0	0	61.612	0	1	5
1/22/2021 16:05:35	1/22/2021 16:17:02	0	100	686	1	1/22/2021 16:17:03	1	1	1	1	2	2	1	1	1	1	1	2	2	3	2	1	4	2	5	2	5	5	4	4	2	5	4	4	2	1	2	1	1					0	0	62.738	0	1	7
1/22/2021 15:58:06	1/22/2021 16:39:30	0	100	2484	1	1/22/2021 16:39:31	1	1	1	1	2	1	1	1	1	1	1	1	4	3	2	4	2	2	2	3	2	2	2	2	4	1	2	2	2	4	4	4	2					0	0	110.97	0	1	4
1/22/2021 16:30:42	1/22/2021 16:39:48	0	100	545	1	1/22/2021 16:39:48	1	2	1	1	2	2	1	1	1	1	1	2	2	3	2	2	3	2	4	4	4	4	4	4	2	4	3	3	3	3	2	3	2					0	0	63.129	0	1	4
1/22/2021 16:44:18	1/22/2021 17:16:00	0	100	1902	1	1/22/2021 17:16:01	1	1	1	1	2	2	1	1	1	1	1	2	2	3	1	1	3	1	4	3	4	4	4	4	2	4	4	4	1	1	1	3	1					41.468	47.613	61.759	2	1	4
1/22/2021 17:21:27	1/22/2021 17:32:10	0	100	643	1	1/22/2021 17:32:10	1	2	1	1	2	2	1	1	1	1	1	2	2	3	2	3	4	2	4	2	4	4	4	4	2	4	4	4	2	2	2	2	2	34.406	54.549	75.794	3					1	7
1/22/2021 15:23:07	1/22/2021 15:30:16	0	100	428	1	1/22/2021 15:30:18	1	1	1	1	2	2	1	1	1	1	1	2	2	3	2	2	4	1	4	5	4	4	4	2	4	4	5	5	1	3	1	4	2					25.67	31.582	61.263	2	1	4
1/22/2021 18:43:51	1/22/2021 18:51:45	0	100	473	1	1/22/2021 18:51:46	1	1	1	1	2	2	1	1	1	1	1	2	2	3	2	2	4	2	4	3	4	4	4	4	2	4	4	3	2	2	2	2	2					8.001	57.391	61.743	21	1	1
1/22/2021 15:26:50	1/22/2021 15:40:37	0	100	827	1	1/22/2021 15:40:38	1	1	1	1	2	2	1	1	1	1	1	1	4	3	1	4	2	2	3	4	2	2	2	2	4	1	3	4	3	2	3	4	1					113.947	113.947	172.785	1	1	6
1/22/2021 16:05:48	1/22/2021 16:12:22	0	100	393	1	1/22/2021 16:12:22	1	2	1	1	2	2	1	1	1	1	1	4	3	3	2	2	4	2	4	2	4	4	4	4	2	4	4	4	2	3	2	2	2					1.457	38.995	61.318	5	1	7
1/22/2021 15:30:26	1/22/2021 15:43:38	0	100	792	1	1/22/2021 15:43:38	1	2	1	1	2	2	1	1	1	1	1	1	2	3	2	1	4	2	3	3	4	4	3	4	1	4	3	4	2	1	1	2	1	14.376	71.03	72.566	5					1	7
1/22/2021 15:54:30	1/22/2021 16:05:24	0	100	653	1	1/22/2021 16:05:24	1	1	1	1	2	2	1	1	1	1	1	2	2	3	2	4	3	2	4	3	4	4	4	4	2	5	4	3	2	2	2	3	2					0	0	62.778	0	1	6
1/22/2021 15:41:16	1/22/2021 15:50:15	0	100	539	1	1/22/2021 15:50:15	1	1	1	1	2	2	1	1	1	1	1	2	2	3	1	2	4	1	4	2	4	4	4	4	1	5	4	4	2	2	2	3	2					0	0	140.05	0	1	6
1/22/2021 16:38:25	1/22/2021 16:55:12	0	100	1006	1	1/22/2021 16:55:12	1	1	1	1	2	2	1	1	1	1	1	2	3	3	2	2	3	2	3	2	4	4	4	4	2	3	3	3	2	3	3	2	1	14.554	55.569	68.659	2					1	7
1/22/2021 16:41:45	1/22/2021 16:49:28	0	100	462	1	1/22/2021 16:49:28	1	1	1	4	2	2	1	1	1	1	1	1	1	3	1	1	5	1	5	1	5	5	5	5	2	4	4	4	1	1	1	1	1					0	0	62.065	0	1	7
1/22/2021 16:39:06	1/22/2021 16:44:34	0	100	328	1	1/22/2021 16:44:35	1	2	1	1	2	2	1	1	1	1	1	1	1	3	1	1	5	1	5	1	5	5	5	5	1	5	5	5	1	1	1	1	1					42.767	52.641	62.812	3	1	7
1/22/2021 15:49:28	1/22/2021 15:57:56	0	100	507	1	1/22/2021 15:57:57	1	2	1	1	2	2	1	1	1	1	1	2	1	3	4	1	5	1	5	1	5	5	5	5	2	5	5	5	1	1	1	1	1					0	0	61.245	0	1	7
1/23/2021 7:31:59	1/23/2021 7:44:12	0	100	732	1	1/23/2021 7:44:12	1	1	1	1	2	2	1	1	1	1	1	2	3	3	2	3	3	2	3	3	3	3	2	4	2	4	4	3	3	3	3	3	2					0	0	62.215	0	1	6
1/22/2021 15:57:12	1/22/2021 16:03:47	0	100	395	1	1/22/2021 16:03:47	1	1	1	1	2	2	1	1	1	1	1	4	3	3	2	2	3	4	4	3	4	4	4	4	3	3	4	4	2	2	2	3	2	15.544	23.577	61.866	2					1	6
1/22/2021 16:00:21	1/22/2021 16:10:54	0	100	633	1	1/22/2021 16:10:54	1	2	1	1	2	2	1	1	1	1	1	1	1	3	1	4	5	1	5	1	4	4	4	4	4	4	4	4	1	1	1	3	1	107.832	110.895	112.387	2					1	6
1/22/2021 16:08:19	1/22/2021 16:16:08	0	100	469	1	1/22/2021 16:16:08	1	1	1	2	2	2	1	1	1	1	1	2	2	3	2	2	4	3	4	2	4	4	4	4	4	3	3	4	2	2	3	3	2	0	0	74.569	0					1	5
1/22/2021 17:00:28	1/22/2021 17:11:31	0	100	662	1	1/22/2021 17:11:31	1	2	1	1	2	2	1	1	1	1	1	2	4	3	2	2	2	2	4	2	2	2	3	4	4	4	4	4	2	3	4	4	2	36.229	60.792	62.094	4					1	6
1/22/2021 14:57:24	1/22/2021 15:09:47	0	100	742	1	1/22/2021 15:09:47	1	2	1	1	2	2	1	1	1	1	1	3	3	3	2	4	3	2	4	4	4	3	3	3	4	4	4	3	3	3	2	4	3	19.83	56.719	62.132	6					1	7
1/22/2021 16:17:15	1/22/2021 16:26:37	0	100	561	1	1/22/2021 16:26:37	1	2	1	1	2	2	1	1	1	1	1	2	2	3	2	1	4	1	5	1	5	5	5	4	2	5	5	4	1	1	2	2	1	22.643	48.556	62.404	4					1	6
1/22/2021 15:07:46	1/22/2021 15:15:17	0	100	450	1	1/22/2021 15:15:17	1	1	1	3	2	1	1	1	1	1	1	2	2	3	2	3	3	2	4	2	4	4	4	4	4	5	5	4	3	2	2	3	2					0	0	68.105	0	1	4
1/22/2021 16:51:57	1/22/2021 19:07:35	0	100	8138	1	1/22/2021 19:07:36	1	2	1	1	2	1	1	1	1	1	1	1	1	3	1	4	4	1	4	2	5	3	5	4	1	4	5	4	1	3	4	5	1	9.501	34.96	349.983	3					1	4
1/22/2021 16:27:08	1/22/2021 16:35:46	0	100	517	1	1/22/2021 16:35:46	1	2	1	1	2	2	1	1	1	1	1	2	3	3	2	2	4	2	3	4	3	3	3	3	4	4	3	2	2	2	3	3	2	19.146	59.291	61.082	6					2	4
1/22/2021 16:30:22	1/22/2021 16:37:40	0	100	437	1	1/22/2021 16:37:40	1	1	1	1	2	2	1	1	1	1	1	3	4	3	3	3	3	3	3	3	3	3	3	3	4	4	3	3	3	3	3	3	3	0	0	146.819	0					1	4
1/22/2021 15:29:52	1/22/2021 15:37:19	0	100	446	1	1/22/2021 15:37:19	1	2	1	1	2	2	1	1	1	1	1	2	2	3	2	3	4	1	4	2	3	3	4	4	4	3	4	4	2	2	2	2	1					4.407	65.577	66.541	14	1	5
1/22/2021 17:24:02	1/22/2021 17:31:48	0	100	466	1	1/22/2021 17:31:48	1	2	1	1	2	2	1	1	1	1	1	2	2	3	2	3	3	2	4	3	4	4	4	3	3	4	3	3	2	2	2	3	2	35.222	53.021	64.503	3					1	6
1/22/2021 19:56:41	1/22/2021 20:07:19	0	100	637	1	1/22/2021 20:07:19	1	1	1	1	2	2	1	1	1	1	1	2	2	3	1	2	4	1	5	2	4	4	4	4	1	5	4	3	2	2	2	2	2					0	0	92.447	0	1	7
1/22/2021 21:18:39	1/22/2021 21:26:30	0	100	471	1	1/22/2021 21:26:31	1	1	1	2	2	2	1	1	1	1	1	4	3	3	2	3	3	2	4	3	3	3	3	3	2	4	4	3	2	3	2	3	2	25.686	71.006	86.367	3					1	3
1/22/2021 15:43:53	1/22/2021 15:50:44	0	100	410	1	1/22/2021 15:50:45	1	2	1	1	2	2	1	1	1	1	1	3	2	3	2	3	3	2	4	2	4	4	3	4	2	4	4	4	2	2	2	3	2					23.725	23.725	62.017	1	1	7
1/22/2021 16:09:20	1/22/2021 16:16:23	0	100	423	1	1/22/2021 16:16:23	1	1	1	1	2	2	1	1	1	1	1	2	3	3	3	3	2	4	3	3	3	2	2	3	3	3	4	4	3	4	4	4	2					0	0	62.135	0	1	1
1/22/2021 16:27:39	1/22/2021 16:37:07	0	100	567	1	1/22/2021 16:37:07	1	2	1	2	2	2	1	1	1	1	1	3	2	3	2	3	3	2	3	2	3	2	2	3	2	4	3	4	2	4	2	3	2					0	0	62.797	0	4	6
1/22/2021 16:06:25	1/22/2021 16:13:19	0	100	414	1	1/22/2021 16:13:20	1	1	1	1	2	2	1	1	1	1	1	3	4	3	2	1	4	2	5	2	4	4	3	5	2	5	5	4	2	3	2	2	2	6.92	46.153	63.478	2					2	7
1/22/2021 16:02:54	1/22/2021 16:10:15	0	97	440	0	1/23/2021 14:10:37	1	1	1	1	2	2	1	1	1	1	1	2	2	3	2	3	4	2	4	4	4	4	3	4	2	4	4	4	2	2	2	2	2	0	0	62.795	0					1	7
1/22/2021 16:29:19	1/22/2021 16:38:50	0	100	571	1	1/22/2021 16:38:50	1	1	1	2	2	2	1	1	1	1	1	2	2	3	2	4	4	2	4	2	4	4	4	4	4	4	4	4	3	2	3	2	2					0	0	71.236	0	4	7
1/22/2021 15:45:45	1/22/2021 16:01:25	0	100	940	1	1/22/2021 16:01:26	1	1	1	1	2	2	1	1	1	1	1	3	3	3	2	3	4	1	3	3	3	4	4	3	3	4	4	4	4	2	3	3	3	0	0	69.071	0					1	4
1/22/2021 18:33:57	1/22/2021 18:40:01	0	100	363	1	1/22/2021 18:40:01	1	1	1	1	2	2	1	1	1	1	1	1	1	3	1	1	5	1	5	2	5	5	4	5	3	5	5	4	1	1	2	2	1					0	0	65.094	0	1	5
1/22/2021 15:55:21	1/22/2021 16:06:36	0	100	675	1	1/22/2021 16:06:36	1	1	1	1	2	1	1	1	1	1	1	2	2	3	2	3	3	2	4	3	4	4	4	4	3	4	5	4	2	3	2	3	2	33.214	63.241	67.035	2					2	5
1/22/2021 15:37:30	1/22/2021 15:54:32	0	100	1022	1	1/22/2021 15:54:33	1	3	1	2	2	2	1	1	1	1	1	2	3	3	1	2	4	2	4	3	4	4	4	4	5	4	3	4	2	1	3	2	1					0	0	61.885	0	1	6
1/22/2021 16:10:59	1/22/2021 16:18:27	0	100	448	1	1/22/2021 16:18:27	1	2	1	1	2	2	1	1	1	1	1	1	1	3	1	1	4	1	5	2	5	4	4	4	4	5	5	4	1	1	1	2	1	0	0	62.231	0					1	4
1/22/2021 15:41:39	1/22/2021 15:47:07	0	100	328	1	1/22/2021 15:47:08	1	2	1	1	2	2	1	1	1	1	1	1	2	3	1	3	4	2	4	2	5	4	4	4	2	5	4	4	2	3	2	2	1	0	0	63.904	0					1	7
1/22/2021 16:04:52	1/22/2021 16:10:01	0	100	309	1	1/22/2021 16:10:01	1	1	1	1	2	2	1	1	1	1	1	4	1	3	1	1	5	1	5	4	4	4	4	4	2	5	4	4	2	1	1	4	1	0	0	73.712	0					1	6
1/22/2021 15:57:07	1/22/2021 16:01:28	0	100	260	1	1/22/2021 16:01:28	1	2	1	1	2	2	1	1	1	1	1	2	2	3	1	3	2	1	5	1	4	4	4	4	3	4	4	4	1	3	2	2	2	10.779	60.037	68.123	15					1	6
1/22/2021 15:01:29	1/22/2021 15:06:37	0	100	307	1	1/22/2021 15:06:37	1	2	1	1	2	2	1	1	1	1	1	1	1	3	1	1	5	1	5	2	5	5	4	5	1	5	5	5	4	4	1	1	1					80.651	80.651	81.901	1	1	7
1/22/2021 16:24:49	1/22/2021 16:39:08	0	100	859	1	1/22/2021 16:39:09	1	2	1	1	2	2	1	1	1	1	1	4	2	3	2	2	5	2	4	3	4	5	4	4	2	5	4	3	2	1	1	2	1					39.813	60.391	84.969	3	1	6
1/22/2021 16:18:41	1/22/2021 16:28:46	0	100	605	1	1/22/2021 16:28:47	1	2	1	2	2	2	1	1	1	1	1	3	2	3	2	2	4	3	4	2	4	4	4	4	3	4	3	2	2	3	2	2	2					0	0	65.782	0	2	6
1/22/2021 15:23:33	1/22/2021 15:31:30	0	100	476	1	1/22/2021 15:47:02	1	2	1	1	2	2	1	1	1	1	1	3	4	3	4	4	2	4	3	5	3	2	1	3	4	2	3	4	3	3	3	4	2					35.862	57.831	63.876	2	1	4
1/22/2021 18:22:15	1/22/2021 18:30:59	0	100	523	1	1/22/2021 18:30:59	1	2	1	1	2	2	1	1	1	1	1	2	3	3	1	1	3	2	4	4	3	3	4	4	2	5	4	3	2	1	2	2	1	28.736	48.29	62.337	2					1	5
1/22/2021 15:18:07	1/22/2021 15:29:37	0	100	690	1	1/22/2021 15:29:37	1	2	1	2	2	2	1	1	1	1	1	2	1	3	2	2	5	1	4	1	4	4	4	4	4	4	3	4	1	1	1	1	1	10.825	75.655	77.997	7					1	7
1/22/2021 16:28:45	1/22/2021 16:34:36	0	100	350	1	1/22/2021 16:34:36	1	2	1	1	2	2	1	1	1	1	1	2	2	3	1	2	4	2	4	3	4	3	3	4	2	4	4	4	2	2	2	2	1					0	0	61.922	0	1	6
1/22/2021 16:05:54	1/22/2021 16:11:10	0	100	315	1	1/22/2021 16:11:10	1	1	1	1	2	1	1	1	1	1	1	2	2	3	2	2	5	1	5	4	5	5	4	4	4	4	4	4	1	1	1	1	1	1.676	49.639	61.025	5					1	7
1/22/2021 16:17:10	1/22/2021 16:28:07	0	100	657	1	1/22/2021 16:28:08	1	2	1	1	2	2	1	1	1	1	1	4	3	3	2	3	3	4	4	4	4	4	4	3	2	4	4	2	3	3	2	2	3					22.155	42.735	74.646	2	1	6
1/22/2021 15:31:20	1/22/2021 15:38:24	0	100	423	1	1/22/2021 15:38:24	1	2	1	1	2	2	1	1	1	1	1	2	2	3	2	2	4	2	4	1	5	5	4	4	2	5	4	3	2	3	2	2	1	0	0	61.801	0					1	6
1/22/2021 16:43:51	1/22/2021 16:49:46	0	100	354	1	1/22/2021 16:49:47	1	1	1	1	2	2	1	1	1	1	1	2	3	3	2	2	3	2	4	2	4	4	4	3	1	3	4	5	2	2	1	1	1	0	0	82.295	0					1	7
1/22/2021 18:20:15	1/22/2021 18:29:28	0	100	553	1	1/22/2021 18:29:29	1	2	1	1	2	2	1	1	1	1	1	4	3	3	2	3	4	2	4	4	4	3	3	3	2	4	5	4	2	2	2	3	2	0	0	63.375	0					1	4
1/22/2021 15:48:57	1/22/2021 15:59:18	0	100	621	1	1/22/2021 15:59:19	1	1	1	1	2	2	1	1	1	1	1	2	2	3	2	4	4	2	4	4	5	4	4	4	2	5	3	3	1	2	2	4	2	15.289	134.915	136.857	4					1	6
1/22/2021 15:48:28	1/22/2021 16:04:29	0	100	960	1	1/22/2021 16:04:29	1	2	1	2	2	2	1	1	1	1	1	3	2	3	2	2	4	2	4	2	4	4	4	4	2	4	3	3	2	2	2	2	2					128.938	147.151	148.551	2	1	2
1/22/2021 16:02:50	1/22/2021 16:11:14	0	100	503	1	1/22/2021 16:11:14	1	2	1	1	2	2	1	1	1	1	1	2	2	3	1	1	4	1	5	2	4	4	4	4	3	5	4	4	2	1	2	2	1					21.496	61.393	63.183	5	1	5
1/22/2021 15:54:56	1/22/2021 16:03:31	0	100	514	1	1/22/2021 16:03:31	1	1	1	1	2	2	1	1	1	1	1	2	1	3	2	2	4	1	5	1	5	5	5	4	3	4	4	4	1	1	1	3	1					0	0	61.883	0	1	6
1/22/2021 14:33:24	1/22/2021 14:40:53	0	100	449	1	1/22/2021 14:40:53	1	2	1	1	2	2	1	1	1	1	1	2	2	3	1	2	4	2	4	2	4	4	4	3	2	4	4	4	2	2	2	1	2					38.191	43.015	64.062	2	1	6
1/22/2021 16:50:09	1/22/2021 16:55:59	0	100	350	1	1/22/2021 16:56:00	1	2	1	1	2	2	1	1	1	1	1	2	2	3	2	3	4	2	5	4	5	5	5	5	3	5	5	4	2	2	2	2	1					33.858	37.856	61.825	2	1	6
1/22/2021 15:55:11	1/22/2021 16:02:17	0	100	425	1	1/22/2021 16:02:17	1	2	1	1	2	2	1	1	1	1	1	2	2	3	2	3	3	2	3	2	4	4	4	4	2	4	3	3	2	2	2	3	2					31.334	55.949	62.226	4	2	2
1/22/2021 17:16:36	1/22/2021 17:37:13	0	100	1237	1	1/22/2021 17:37:13	1	1	1	1	2	2	1	1	1	1	1	2	2	3	2	2	4	2	4	2	4	4	4	4	2	4	2	4	2	2	2	2	2	56.888	103.562	105.295	11					1	5
1/22/2021 17:55:04	1/22/2021 18:04:39	0	100	574	1	1/22/2021 18:04:39	1	2	1	1	2	2	1	1	1	1	1	2	2	3	2	2	4	2	4	3	4	4	4	4	2	3	4	4	2	2	2	2	2					25.961	25.961	73.97	1	1	6
1/22/2021 15:38:20	1/22/2021 15:46:39	0	100	499	1	1/22/2021 15:46:40	1	2	1	1	2	2	1	1	1	1	1	3	2	3	2	2	4	2	4	2	4	4	4	4	2	2	4	4	2	1	1	1	1					0	0	213.788	0	1	4
1/22/2021 22:59:09	1/22/2021 23:09:53	0	100	644	1	1/22/2021 23:09:54	1	1	1	4	2	2	1	1	1	1	1	5	4	3	1	1	3	1	4	2	4	4	4	3	2	4	3	4	1	3	2	2	1					45.384	50.954	66.371	3	1	6
1/22/2021 17:18:24	1/22/2021 17:30:09	0	100	704	1	1/22/2021 17:30:09	1	1	1	1	2	2	1	1	1	1	1	2	3	3	2	3	2	2	4	3	3	3	3	3	4	4	3	4	2	3	3	3	2	0	0	84.748	0					1	6
1/22/2021 16:13:28	1/22/2021 16:25:25	0	100	716	1	1/22/2021 16:25:25	1	1	1	1	2	2	1	1	1	1	1	2	2	3	2	2	4	2	4	2	4	4	4	4	2	4	4	4	2	2	2	2	2	0	0	66.911	0					1	5
1/22/2021 17:37:02	1/22/2021 17:46:01	0	100	538	1	1/22/2021 17:46:01	1	1	1	1	2	2	1	1	1	1	1	3	1	3	1	2	4	1	5	2	4	4	4	3	2	5	4	4	2	2	2	2	1	24.342	45.83	61.505	2					1	6
1/22/2021 19:01:04	1/22/2021 19:07:45	0	100	400	1	1/22/2021 19:07:45	1	2	1	1	2	2	1	1	1	1	1	1	1	3	1	1	5	1	5	5	5	5	5	5	1	5	5	5	1	1	1	1	1					10.992	47.483	63.138	3	1	7
1/22/2021 15:21:11	1/22/2021 15:32:39	0	100	688	1	1/22/2021 15:48:03	1	1	1	1	2	2	1	1	1	1	1	3	2	3	2	4	3	2	4	3	3	4	3	4	3	4	4	4	2	2	3	2	2					53.2	65.256	67.095	4	1	4
1/22/2021 15:44:33	1/22/2021 15:56:18	0	100	705	1	1/22/2021 15:56:18	1	2	1	1	2	2	1	1	1	1	1	1	1	3	1	3	4	1	5	4	5	4	5	4	2	4	3	4	1	2	1	2	1	0	0	74.622	0					1	7
1/22/2021 15:54:35	1/22/2021 16:03:14	0	100	518	1	1/22/2021 16:03:14	1	1	1	1	2	2	1	1	1	1	1	2	2	3	3	3	2	3	4	4	3	4	3	3	2	4	4	4	3	3	2	3	2	0	0	62.913	0					1	6
1/22/2021 16:44:49	1/22/2021 16:53:51	0	100	542	1	1/22/2021 16:53:51	1	1	1	1	2	2	1	1	1	1	1	2	4	3	2	4	2	4	3	4	3	3	3	4	2	4	4	4	3	4	4	4	2	0	0	70.448	0					1	6
1/22/2021 16:07:15	1/22/2021 16:14:58	0	100	463	1	1/22/2021 16:14:59	1	1	1	1	2	2	1	1	1	1	1	3	4	3	4	3	1	4	2	4	1	1	1	2	3	3	2	2	4	4	4	4	2	0	0	62.557	0					1	7
1/22/2021 19:14:13	1/22/2021 19:19:01	0	100	288	1	1/22/2021 19:19:02	1	2	1	1	2	2	1	1	1	1	1	2	3	3	2	1	3	2	4	2	3	4	4	4	2	3	4	4	2	2	2	2	1	11.456	16.909	60.976	2					1	5
1/22/2021 16:03:15	1/22/2021 16:16:57	0	100	821	1	1/22/2021 16:16:57	1	2	1	2	2	2	1	1	1	1	1	2	1	3	1	1	5	1	5	1	5	5	5	5	1	4	5	5	1	1	1	1	1	50.331	92.486	97.872	2					1	1
1/22/2021 16:20:06	1/22/2021 16:44:29	0	100	1463	1	1/22/2021 16:44:29	1	1	1	4	2	2	1	1	1	1	1	4	2	3	4	5	2	2	3	3	3	2	4	3	2	4	3	3	2	3	2	4	2	0	0	566.053	0					1	5
1/22/2021 15:38:54	1/22/2021 15:56:24	0	100	1049	1	1/22/2021 15:56:24	1	1	1	1	2	1	1	1	1	1	1	2	2	3	1	2	4	1	4	4	4	4	4	4	3	5	4	5	3	3	2	3	1					10.283	10.849	155.621	2	1	6
1/22/2021 16:49:48	1/22/2021 16:59:31	0	100	583	1	1/22/2021 16:59:32	1	1	1	1	2	2	1	1	1	1	1	4	4	3	3	4	3	4	3	5	3	3	2	3	4	4	3	3	4	4	4	4	2	42.932	54.919	61.943	2					1	4
1/22/2021 16:33:05	1/22/2021 16:44:53	0	100	708	1	1/22/2021 16:44:54	1	1	1	1	2	2	1	1	1	1	1	3	4	3	2	1	3	3	3	4	3	2	2	3	3	3	4	5	3	3	3	3	1	0	0	62.277	0					1	5
1/22/2021 15:36:09	1/22/2021 15:37:51	0	52	101	0	1/23/2021 14:10:42	1	2	1	1	2	2	1	1	1	1	1	2	2	3	2	2	3	2	4	2	5	5	5	5	2	4	4	4	1	4	1	2	2
1/22/2021 16:24:02	1/22/2021 16:34:12	0	100	610	1	1/22/2021 16:34:12	1	1	1	1	2	1	1	1	1	1	1	3	2	3	1	2	4	2	4	3	2	4	3	4	2	4	4	4	2	1	2	2	1	41.328	61.17	62.985	4					1	7
1/22/2021 15:45:34	1/22/2021 15:51:34	0	100	359	1	1/22/2021 15:51:34	1	2	1	1	2	2	1	1	1	1	1	1	1	3	1	1	1	1	2	3	3	3	4	4	4	4	4	4	4	2	2	2	2					56.071	61.871	63.404	4	1	1
1/22/2021 16:06:17	1/22/2021 16:14:58	0	94	521	0	1/23/2021 14:10:25	1	1	1	1	2	2	1	1	1	1	1	3	2	3	2	2	4	2	4	3	4	4	4	4	3	4	4	4	2	2	3	2	2	51.62	51.62	65.742	1					1	6
1/22/2021 19:00:47	1/22/2021 19:20:57	0	100	1210	1	1/22/2021 19:20:58	1	1	1	2	2	2	1	1	1	1	1	3	2	3	4	3	4	2	3	3	4	4	3	3	3	4	3	4	3	2	4	3	3	5.904	61.751	62.211	11					2	4
1/22/2021 16:27:24	1/22/2021 16:35:40	0	100	495	1	1/22/2021 16:35:40	1	1	1	2	2	2	1	1	1	1	1	3	4	3	2	3	4	3	3	3	3	3	3	4	2	4	4	4	3	3	3	3	2	9.862	63.023	64.581	14					1	5
1/22/2021 15:39:20	1/22/2021 15:45:32	0	100	371	1	1/22/2021 15:45:32	1	2	1	1	2	2	1	1	1	1	1	3	3	3	3	2	3	2	3	4	3	3	2	3	4	3	3	4	4	2	3	5	2	0	0	63.584	0					1	2
1/22/2021 15:26:32	1/22/2021 15:38:36	0	100	723	1	1/22/2021 15:38:36	1	2	1	1	2	2	1	1	1	1	1	3	3	3	2	2	3	4	4	3	3	3	3	3	3	3	3	4	3	3	3	3	2	124.02	161.56	163.563	4					1	6
1/22/2021 15:46:07	1/22/2021 15:53:34	0	100	446	1	1/22/2021 15:53:34	1	1	1	1	2	2	1	1	1	1	1	2	2	3	1	2	3	1	4	4	4	4	4	4	3	5	5	5	2	2	2	2	2					0	0	61.747	0	1	6
1/22/2021 16:29:28	1/22/2021 16:41:59	0	100	751	1	1/22/2021 16:41:59	1	2	1	1	2	2	1	1	1	1	1	3	3	3	2	3	4	2	4	3	4	5	5	3	3	4	4	4	2	2	3	3	2	12.438	40.221	62.961	3					1	6
1/22/2021 15:08:40	1/22/2021 15:17:06	0	100	505	1	1/22/2021 15:17:06	1	1	1	1	2	2	1	1	1	1	1	1	2	3	1	1	3	2	5	3	5	5	5	5	3	3	5	5	1	2	2	2	1					0	0	61.251	0	1	7
1/22/2021 15:25:43	1/22/2021 15:32:21	0	100	398	1	1/22/2021 15:48:20	1	2	1	1	2	2	1	1	1	1	1	1	1	3	1	1	5	1	5	2	5	5	5	5	1	5	5	5	1	1	1	1	1					0	0	62.042	0	1	6
1/22/2021 15:46:50	1/22/2021 15:54:11	0	100	440	1	1/22/2021 15:54:11	1	1	1	1	2	2	1	1	1	1	1	1	3	3	1	2	3	1	5	2	5	5	3	4	1	3	4	3	2	2	3	1	1	5.058	54.108	61.242	16					1	7
1/22/2021 16:41:49	1/22/2021 16:55:08	0	100	799	1	1/22/2021 16:55:08	1	2	1	1	2	2	1	1	1	1	1	2	1	3	2	2	4	2	4	3	5	5	4	3	2	4	3	2	1	2	2	1	2					0	0	71.555	0	1	7
1/22/2021 17:24:59	1/22/2021 17:32:37	0	100	457	1	1/22/2021 17:32:37	1	2	1	1	2	2	1	1	1	1	1	2	1	3	1	2	4	2	5	2	5	5	5	4	2	3	5	5	1	1	1	1	1					0	0	64.488	0	1	7
1/22/2021 16:14:19	1/22/2021 16:24:24	0	100	604	1	1/22/2021 16:24:24	1	2	1	1	2	2	1	1	1	1	1	2	4	3	4	3	1	1	3	4	3	3	2	2	4	2	3	4	3	2	2	2	2	0	0	61.752	0					1	2
1/22/2021 16:12:07	1/22/2021 16:21:14	0	100	546	1	1/22/2021 16:21:14	1	2	1	1	2	2	1	1	1	1	1	3	2	3	2	3	3	2	4	4	4	4	4	4	2	4	4	4	2	3	2	3	2	37.417	50.114	61.778	2					1	6
1/22/2021 16:23:42	1/22/2021 16:34:35	0	100	652	1	1/22/2021 16:34:36	1	1	1	1	2	2	1	1	1	1	1	2	3	3	2	4	3	3	3	4	3	3	3	4	3	4	4	3	3	4	4	4	3	0	0	64.216	0					4	5
1/22/2021 15:28:41	1/22/2021 15:50:39	0	100	1317	1	1/22/2021 15:50:39	1	1	1	1	2	2	1	1	1	1	1	2	3	3	2	2	3	2	3	2	3	3	3	3	2	4	3	3	2	2	2	2	2					0	0	70.129	0	1	6
1/22/2021 17:13:51	1/22/2021 17:31:01	0	100	1029	1	1/22/2021 17:31:01	1	2	1	1	2	2	1	1	1	1	1	3	2	3	2	2	3	1	5	2	4	4	3	3	2	5	5	5	1	1	1	1	1					7.154	67.716	70.879	3	1	7
1/22/2021 16:00:44	1/22/2021 16:09:13	0	100	508	1	1/22/2021 16:09:13	1	1	1	1	2	2	1	1	1	1	1	4	3	3	4	4	3	3	4	4	3	4	4	3	3	4	4	4	3	4	3	3	3	229.758	239.046	239.817	5					1	1
1/22/2021 15:13:27	1/22/2021 15:38:10	0	100	1482	1	1/22/2021 15:38:10	1	1	1	4	2	2	1	1	1	1	1	3	3	3	2	2	4	2	4	2	4	4	4	4	3	4	4	4	2	2	3	2	2	16.956	132.5	133.43	4					1	6
1/22/2021 16:15:11	1/22/2021 16:22:06	0	100	415	1	1/22/2021 16:22:06	1	1	1	1	2	2	1	1	1	1	1	2	3	3	2	4	2	1	3	4	5	4	4	4	2	5	5	5	3	1	1	4	1					0	0	61.047	0	1	6
1/22/2021 16:57:41	1/22/2021 17:19:39	0	100	1318	1	1/22/2021 17:19:40	1	2	1	2	2	2	1	1	1	1	1	2	2	3	1	2	4	2	4	2	4	4	4	4	1	4	4	4	2	2	2	2	1	17.468	70.911	71.61	12					1	7
1/22/2021 16:14:39	1/22/2021 16:25:32	0	100	653	1	1/22/2021 16:25:32	1	2	1	1	2	2	1	1	1	1	1	2	3	3	3	4	2	4	2	4	2	2	2	3	4	3	3	3	3	3	3	4	3					56.38	56.38	64.649	1	1	1
1/22/2021 15:29:32	1/22/2021 15:34:54	0	100	321	1	1/22/2021 15:34:54	1	4	1	4	2	1	1	1	1	1	1	2	2	3	1	2	4	1	5	3	5	5	4	4	3	4	4	4	2	2	2	2	1					38.857	50.398	62.129	2	1	7
1/22/2021 15:11:46	1/22/2021 15:16:57	0	100	311	1	1/22/2021 15:16:58	1	2	1	1	2	2	1	1	1	1	1	5	4	3	2	2	4	1	4	2	4	4	5	4	2	4	4	4	1	5	1	4	2	0	0	61.664	0					1	6
1/22/2021 15:16:22	1/22/2021 15:27:36	0	100	673	1	1/22/2021 15:27:36	1	2	1	1	2	2	1	1	1	1	1	4	5	3	2	2	1	1	2	4	2	2	2	2	1	4	4	2	4	4	4	2	1	0	0	77.212	0					1	3
1/22/2021 15:23:08	1/22/2021 15:35:10	0	100	721	1	1/22/2021 15:35:10	1	2	1	6	2	1	1	1	1	1	1	2	2	3	2	2	3	2	4	2	5	5	4	4	2	5	4	4	2	2	4	3	1	7.994	13.183	149.378	2					1	2
1/22/2021 16:14:51	1/22/2021 16:19:45	0	100	293	1	1/22/2021 16:19:45	1	2	1	2	2	2	1	1	1	1	1	1	1	3	1	1	5	1	5	2	5	4	4	5	1	4	5	5	1	1	1	1	1	0	0	61.37	0					1	6
1/22/2021 17:18:21	1/22/2021 17:31:54	0	100	812	1	1/22/2021 17:31:54	1	1	1	1	2	2	1	1	1	1	1	3	2	3	2	1	5	1	4	2	5	5	4	3	4	4	5	3	1	1	1	3	1					0	0	62.554	0	1	7
1/22/2021 16:32:35	1/22/2021 16:46:28	0	100	833	1	1/22/2021 16:46:29	1	2	1	2	2	2	1	1	1	1	1	3	5	3	3	3	3	3	3	3	3	3	3	3	3	3	3	3	3	3	3	3	2	16.192	73.888	77.196	10					4	1
1/22/2021 16:25:58	1/22/2021 16:35:12	0	100	553	1	1/22/2021 16:35:13	1	1	1	1	2	2	1	1	1	1	1	2	2	3	1	2	4	1	5	3	4	4	3	4	2	5	4	4	2	2	2	3	1					6.456	53.292	63.299	9	1	7
1/22/2021 15:34:21	1/22/2021 15:43:01	0	100	519	1	1/22/2021 15:43:02	1	2	1	1	2	2	1	1	1	1	1	2	2	3	2	1	4	1	5	2	4	4	4	4	3	5	3	5	2	1	1	2	1	16.35	75.254	77.554	2					1	5
1/22/2021 15:58:15	1/22/2021 16:06:32	0	100	497	1	1/22/2021 16:06:33	1	2	1	1	2	2	1	1	1	1	1	3	2	3	1	1	4	2	4	3	4	4	4	4	2	3	4	4	2	2	2	3	1	.715	39.56	62.669	3					1	6
1/22/2021 16:01:11	1/22/2021 16:10:27	0	100	556	1	1/22/2021 16:10:27	1	2	1	2	2	2	1	1	1	1	1	3	2	3	2	1	3	1	3	1	4	4	3	3	5	3	3	4	1	1	1	1	1	63.389	63.389	64.504	1					1	7
1/22/2021 15:23:49	1/22/2021 15:29:40	0	100	351	1	1/22/2021 15:29:41	1	1	1	4	2	2	1	1	1	1	1	2	3	3	1	1	2	1	4	3	4	2	4	4	1	4	3	5	3	2	3	3	1	.736	90.531	90.745	4					1	7
1/22/2021 15:31:37	1/22/2021 15:52:21	0	100	1243	1	1/22/2021 15:52:21	1	1	1	1	2	2	1	1	1	1	1	3	3	3	3	3	3	3	3	3	3	3	3	3	3	3	3	3	3	3	3	3	3					18.752	51.49	66.449	2	4	4
1/22/2021 15:47:32	1/22/2021 15:57:39	0	100	606	1	1/22/2021 15:57:39	1	1	1	1	2	2	1	1	1	1	1	2	3	3	2	3	3	2	4	5	4	4	3	4	2	4	4	4	3	2	3	3	1	2.247	5.6	64.708	3					1	5
1/22/2021 17:11:10	1/22/2021 17:16:29	0	100	318	1	1/22/2021 17:16:29	1	1	1	1	2	2	1	1	1	1	1	1	2	3	2	1	4	2	4	2	4	4	3	3	2	4	4	5	2	2	2	2	2					0	0	61.405	0	1	7
1/22/2021 16:14:57	1/22/2021 16:26:45	0	100	707	1	1/22/2021 16:26:45	1	2	1	1	2	2	1	1	1	1	1	1	1	3	1	3	5	1	4	2	3	3	3	4	2	5	3	3	2	2	2	2	1					12.265	81.348	172.983	4	1	7
1/22/2021 14:56:24	1/22/2021 15:02:48	0	100	383	1	1/22/2021 15:02:48	1	1	1	1	2	2	1	1	1	1	1	2	1	3	1	2	4	2	4	3	4	4	4	5	2	5	5	4	2	2	2	3	1					0	0	62.201	0	1	6
1/22/2021 16:06:34	1/22/2021 16:12:57	0	100	383	1	1/22/2021 16:12:58	1	1	1	1	2	2	1	1	1	1	1	4	1	3	1	1	4	1	5	3	4	4	3	4	1	5	5	5	2	3	2	3	1					1.425	61.339	62.587	4	1	5
1/22/2021 18:10:12	1/22/2021 18:23:17	0	100	785	1	1/22/2021 18:23:17	1	1	1	1	2	2	1	1	1	1	1	2	3	3	2	3	4	3	4	3	4	4	4	3	2	4	4	4	2	3	3	2	3					0	0	62.883	0	1	6
1/22/2021 15:55:13	1/22/2021 16:03:13	0	100	479	1	1/22/2021 16:03:13	1	1	1	1	2	2	1	1	1	1	1	1	1	3	1	1	4	2	5	2	5	4	4	5	1	5	5	5	1	2	1	1	1	18.657	90.96	92.651	5					1	7
1/22/2021 15:45:38	1/22/2021 15:50:32	0	100	293	1	1/22/2021 15:50:32	1	3	1	1	2	2	1	1	1	1	1	1	1	3	1	1	5	1	5	1	5	5	5	5	1	5	5	5	1	1	1	1	1					55.735	55.735	60.827	1	1	7
1/22/2021 15:55:44	1/22/2021 16:04:49	0	100	544	1	1/22/2021 16:04:50	1	1	1	4	2	2	1	1	1	1	1	4	3	3	2	2	4	2	4	3	3	3	4	4	2	4	4	4	2	2	3	3	3	0	0	175.42	0					1	2
1/22/2021 15:50:04	1/22/2021 15:55:20	0	100	315	1	1/22/2021 15:55:20	1	2	1	2	2	2	1	1	1	1	1	1	1	3	1	1	5	1	5	1	5	5	5	1	1	5	5	5	1	1	1	1	1					0	0	83.339	0	1	7
1/22/2021 15:49:45	1/22/2021 15:55:51	0	100	366	1	1/22/2021 15:55:52	1	1	1	1	2	2	1	1	1	1	1	3	1	3	2	4	5	2	5	4	5	5	5	5	3	4	5	4	1	1	2	3	1					0	0	64.063	0	1	1
1/22/2021 15:23:43	1/22/2021 15:41:38	0	100	1075	1	1/22/2021 15:41:39	1	2	1	1	2	2	1	1	1	1	1	4	4	3	4	4	2	5	2	3	2	1	1	3	4	2	2	3	5	1	4	5	1	0	0	131.318	0					1	3
1/22/2021 20:28:41	1/22/2021 20:44:37	0	100	955	1	1/22/2021 20:44:37	1	1	1	4	2	2	1	1	1	1	1	2	2	3	2	2	3	2	4	2	3	3	3	3	2	4	4	4	2	3	2	2	2	0	0	74.859	0					1	5
1/22/2021 16:14:18	1/22/2021 16:20:53	0	100	394	1	1/22/2021 16:20:53	1	1	1	1	2	2	1	1	1	1	1	1	2	3	1	3	4	1	5	3	4	4	4	5	1	5	4	5	2	3	2	2	1					17.87	57.068	61.376	9	1	7
1/24/2021 15:51:39	1/24/2021 15:55:38	0	100	239	1	1/24/2021 15:55:38	1	2	1	1	2	2	1	1	1	1	1	4	4	3	2	2	2	1	3	3	5	5	4	4	5	4	4	4	5	5	4	4	4					56.676	56.676	72.213	1	1	6
1/22/2021 18:42:32	1/22/2021 18:53:57	0	100	685	1	1/22/2021 18:53:57	1	2	1	1	2	2	1	1	1	1	1	2	5	3	3	4	4	4	3	5	2	3	3	2	4	5	2	4	5	4	3	4	3	56.318	78.383	81.676	2					1	1
1/22/2021 15:07:46	1/22/2021 15:21:03	0	100	797	1	1/22/2021 15:21:04	1	2	1	1	2	2	1	1	1	1	1	2	3	3	3	2	3	2	4	3	3	3	3	3	2	4	3	4	3	2	3	3	2					8.301	69.39	80.392	3	1	7
1/22/2021 16:27:45	1/22/2021 16:45:17	0	100	1052	1	1/22/2021 16:45:18	1	1	1	1	2	2	1	1	1	1	1	2	4	3	2	3	3	2	4	3	4	4	4	4	4	3	5	4	2	2	3	3	2	56.526	68.045	70.699	2					1	4
1/22/2021 15:44:29	1/22/2021 15:49:17	0	100	288	1	1/22/2021 15:49:17	1	2	1	1	2	2	1	1	1	1	1	2	2	3	2	3	5	2	5	3	5	5	3	4	2	5	5	5	2	2	2	1	1					0	0	61.826	0	1	7
1/22/2021 15:12:33	1/22/2021 15:19:12	0	100	398	1	1/22/2021 15:19:12	1	2	1	1	2	2	1	1	1	1	1	5	2	3	1	2	5	1	4	2	4	4	4	5	3	4	4	4	1	1	1	2	2	35.566	50.997	69.206	3					1	6
1/22/2021 15:16:07	1/22/2021 15:25:12	0	100	545	1	1/22/2021 15:25:13	1	2	1	6	2	1	1	1	1	1	1	2	1	3	1	2	4	1	5	2	5	4	5	5	3	5	4	4	2	2	2	2	1					0	0	61.697	0	1	6
1/22/2021 15:02:54	1/22/2021 15:03:32	0	100	38	1	1/22/2021 15:03:33	1	4	1	1	2	2					1
1/22/2021 16:18:50	1/22/2021 16:26:12	0	100	441	1	1/22/2021 16:26:12	1	2	1	4	2	2	1	1	1	1	1	2	2	3	2	3	3	2	4	2	3	3	3	3	3	3	3	4	3	3	3	3	1					0	0	77.96	0	3	4
1/22/2021 15:35:39	1/22/2021 15:42:50	0	100	431	1	1/22/2021 15:42:50	1	2	1	1	2	1	1	1	1	1	1	1	3	3	1	2	2	3	4	4	4	3	3	4	2	3	4	4	2	2	2	3	1					54.122	54.122	61.768	1	1	7
1/22/2021 15:42:39	1/22/2021 15:58:10	0	100	930	1	1/22/2021 15:58:10	1	2	1	1	2	2	1	1	1	1	1	3	2	3	2	3	3	2	4	3	3	4	4	3	3	4	3	4	2	2	3	2	2	0	0	72.377	0					1	6
1/22/2021 15:15:07	1/22/2021 15:24:50	0	100	582	1	1/22/2021 15:24:50	1	2	1	2	2	2	1	1	1	1	1	2	3	3	1	2	3	3	4	5	4	4	4	4	2	4	3	3	3	3	4	3	1	30.355	59.58	62.983	4					1	5
1/22/2021 16:13:28	1/22/2021 16:27:20	0	100	831	1	1/22/2021 16:27:20	1	1	1	1	2	1	1	1	1	1	1	1	1	3	1	2	4	1	4	1	4	4	4	4	1	5	4	3	1	1	1	1	1					10.681	69.762	112.252	22	1	5
1/22/2021 15:38:03	1/22/2021 15:45:46	0	100	462	1	1/22/2021 15:45:46	1	2	1	1	2	2	1	1	1	1	1	3	2	3	2	4	3	2	4	3	4	3	3	3	3	4	4	4	2	3	3	3	2					36.762	53.218	62.096	10	3	6
1/22/2021 16:03:20	1/22/2021 16:15:43	0	100	742	1	1/22/2021 16:15:43	1	1	1	1	2	2	1	1	1	1	1	4	5	3	1	1	1	5	5	1	4	4	4	4	4	4	5	5	1	5	3	5	1	0	0	105.364	0					1	7
1/22/2021 15:52:06	1/22/2021 16:12:23	0	100	1217	1	1/22/2021 16:12:24	1	2	1	2	2	2	1	1	1	1	1	2	3	3	2	3	4	2	4	3	4	4	3	3	3	4	5	4	3	2	3	3	2	39.271	100.118	103.547	2					1	7
1/22/2021 18:58:32	1/22/2021 19:08:55	0	100	622	1	1/22/2021 19:08:55	1	1	1	4	2	2	1	1	1	1	1	4	3	3	2	3	3	2	4	3	4	4	4	3	3	3	4	4	2	2	3	3	1					42.531	54.97	64.333	2	1	4
1/22/2021 15:56:08	1/22/2021 16:11:55	0	100	946	1	1/22/2021 16:11:55	1	1	1	1	2	2	1	1	1	1	1	2	2	3	2	2	2	3	4	3	4	4	3	3	3	4	4	4	2	3	2	4	1	21.817	85.551	87.917	6					1	2
1/22/2021 16:01:32	1/22/2021 16:08:57	0	100	444	1	1/22/2021 16:08:57	1	1	1	4	2	2	1	1	1	1	1	4	3	3	2	3	2	2	4	4	4	3	4	3	4	4	1	4	2	2	3	3	2	40.593	53.969	61.031	2					1	7
1/22/2021 15:10:30	1/22/2021 15:19:16	0	100	526	1	1/22/2021 15:19:16	1	2	1	4	2	2	1	1	1	1	1	1	1	3	1	1	4	1	5	2	5	5	4	5	3	4	5	4	1	1	1	2	1	0	0	62.696	0					1	7
1/22/2021 15:57:30	1/22/2021 16:12:23	0	100	893	1	1/22/2021 16:12:24	1	1	1	2	2	2	1	1	1	1	1	4	3	3	2	4	3	2	4	2	4	4	4	4	2	4	3	4	2	3	2	2	2					12.668	79.78	80.567	5	1	6
1/22/2021 15:50:54	1/22/2021 16:05:01	0	100	847	1	1/22/2021 16:05:02	1	2	1	2	2	2	1	1	1	1	1	1	1	3	1	4	4	1	4	3	4	4	4	4	1	5	4	4	1	1	1	1	1					13.191	68.694	69.789	6	1	5
1/22/2021 16:00:23	1/22/2021 16:05:30	0	100	306	1	1/22/2021 16:05:30	1	1	1	1	2	2	1	1	1	1	1	2	1	3	5	1	3	4	4	4	2	2	2	3	2	5	4	2	1	5	3	2	4					0	0	74.784	0	1	5
1/22/2021 16:05:42	1/22/2021 16:19:19	0	100	816	1	1/22/2021 16:19:20	1	1	1	2	2	2	1	1	1	1	1	2	1	3	2	2	5	1	5	3	4	4	3	3	2	4	5	5	2	1	1	2	1					0	0	66.29	0	1	7
1/22/2021 15:58:20	1/22/2021 16:14:37	0	100	976	1	1/22/2021 16:14:37	1	2	1	1	2	2	1	1	1	1	1	2	2	3	3	4	4	2	4	2	4	4	4	3	3	4	4	4	2	2	2	3	3	0	0	69.375	0					2	5
1/22/2021 16:50:53	1/22/2021 17:19:13	0	100	1699	1	1/22/2021 17:19:13	1	2	1	1	2	2	1	1	1	1	1	2	2	3	2	2	4	2	4	2	4	3	4	3	3	4	4	4	2	3	2	3	2	16.334	72.472	73.549	5					1	6
1/22/2021 15:40:52	1/22/2021 15:51:34	0	100	641	1	1/22/2021 15:51:34	1	1	1	1	2	2	1	1	1	1	1	1	2	3	1	4	1	3	2	5	1	1	1	4	2	1	1	1	4	2	4	4	1					0	0	67.628	0	1	7
1/22/2021 15:58:00	1/22/2021 16:04:18	0	100	377	1	1/22/2021 16:04:18	1	1	1	1	2	2	1	1	1	1	1	1	2	3	2	2	4	2	4	2	4	4	4	4	2	4	3	4	2	2	2	2	2	0	0	61.561	0					1	1
1/22/2021 15:40:32	1/22/2021 15:47:44	0	100	431	1	1/22/2021 15:47:44	1	2	1	2	2	2	1	1	1	1	1	2	4	3	1	2	4	2	4	4	2	3	2	3	5	4	4	4	2	2	2	2	2	7.95	60.223	61.368	5					1	6
1/22/2021 14:09:33	1/22/2021 14:17:58	0	100	505	1	1/22/2021 14:17:59	1	2	1	4	2	2	1	1	1	1	1	1	1	3	2	2	4	1	5	2	5	5	4	4	2	4	4	4	1	1	1	3	2					0	0	61.538	0	1	5
1/24/2021 15:51:23	1/24/2021 15:55:27	0	100	243	1	1/24/2021 15:55:27	1	2	1	4	2	2	1	1	1	1	1	2	2	3	2	1	4	2	4	3	4	4	4	4	3	5	4	4	2	3	2	3	1					0	0	61.373	0	1	7
1/22/2021 17:15:06	1/22/2021 17:22:10	0	100	423	1	1/22/2021 17:22:11	1	2	1	6	2	2	1	1	1	1	1	5	5	3	2	4	3	4	4	2	3	5	5	3	2	5	1	4	4	3	4	3	2	34.564	41.531	62.23	2					5	4
1/22/2021 15:57:07	1/22/2021 16:03:25	0	100	378	1	1/22/2021 16:03:25	1	1	1	1	2	2	1	1	1	1	1	2	2	3	2	2	4	2	4	3	4	4	4	4	3	5	5	5	2	3	2	3	2	0	0	68.486	0					1	5
1/22/2021 15:39:29	1/22/2021 15:45:00	0	100	331	1	1/22/2021 15:45:01	1	2	1	2	2	2	1	1	1	1	1	2	3	3	2	2	4	3	3	2	3	3	3	3	4	4	4	4	3	2	2	3	2	11.309	62.975	63.877	3					1	2
1/22/2021 15:36:19	1/22/2021 15:44:20	0	100	480	1	1/22/2021 15:44:20	1	2	1	2	2	2	1	1	1	1	1	2	2	3	2	2	3	2	4	3	3	3	4	4	4	4	4	4	2	2	4	2	2	11.786	61.065	62.287	16					1	6
1/22/2021 16:44:46	1/22/2021 16:58:11	0	100	805	1	1/22/2021 16:58:11	1	2	1	3	2	2	1	1	1	1	1	4	3	3	2	3	4	2	4	3	5	4	4	3	4	5	3	3	3	3	3	2	3	5.752	61.687	65.471	2					1	7
1/22/2021 16:37:10	1/22/2021 16:47:15	0	100	605	1	1/22/2021 16:47:16	1	1	1	1	2	2	1	1	1	1	1	2	3	3	2	3	2	3	3	3	3	3	3	3	3	3	3	3	3	3	4	3	1					18.147	18.147	70.809	1	1	4
1/22/2021 16:04:40	1/22/2021 16:16:02	0	100	681	1	1/22/2021 16:16:02	1	2	1	1	2	2	1	1	1	1	1	2	2	3	2	2	4	2	4	3	4	4	3	4	4	4	4	4	2	3	2	3	1	62.67	166.9	170.415	3					5	7
1/22/2021 16:36:23	1/22/2021 16:47:48	0	100	685	1	1/22/2021 16:47:49	1	2	1	2	2	2	1	1	1	1	1	3	4	3	2	5	1	3	3	4	3	3	3	3	4	5	3	4	2	3	3	4	2	15.609	48.327	62.694	3					1	1
1/22/2021 17:52:23	1/22/2021 18:03:19	0	100	655	1	1/22/2021 18:03:19	1	2	1	1	2	2	1	1	1	1	1	2	4	3	2	4	3	2	4	4	2	2	2	4	2	4	4	4	3	2	4	3	2	9.3	65.917	73.769	24					1	6
1/22/2021 16:04:16	1/22/2021 16:09:30	0	100	313	1	1/22/2021 16:09:31	1	1	1	4	2	2	1	1	1	1	1	3	2	3	3	2	4	3	4	2	3	4	3	3	2	3	3	4	3	3	3	4	4					13.753	59.928	61.226	8	1	2
1/22/2021 15:11:12	1/22/2021 15:24:20	0	100	788	1	1/22/2021 15:24:21	1	2	1	2	2	2	1	1	1	1	1	2	1	3	1	1	5	1	5	2	4	5	4	3	1	5	5	4	1	1	1	1	1	14.873	74.006	80.956	3					1	7
1/22/2021 15:37:39	1/22/2021 15:46:13	0	100	514	1	1/22/2021 15:46:14	1	2	1	1	2	2	1	1	1	1	1	3	2	3	2	2	3	4	3	2	4	4	3	4	1	4	2	2	3	1	2	3	1	0	0	75.116	0					1	7
1/22/2021 15:46:08	1/22/2021 15:52:18	0	100	369	1	1/22/2021 15:52:19	1	2	1	1	2	2	1	1	1	1	1	2	2	3	1	2	4	1	5	1	5	5	4	4	1	4	4	4	1	1	1	1	1					16.777	30.414	72.257	2	1	7
1/22/2021 15:16:29	1/22/2021 15:24:29	0	100	479	1	1/22/2021 15:24:30	1	2	1	1	2	2	1	1	1	1	1	2	2	3	2	3	2	2	3	5	4	4	4	4	4	4	4	4	2	3	2	2	2					0	0	64.507	0	1	7
1/22/2021 15:40:58	1/22/2021 15:48:26	0	100	447	1	1/22/2021 15:48:27	1	2	1	1	2	2	1	1	1	1	1	2	3	3	2	1	3	2	2	4	3	3	3	4	4	4	3	4	2	2	2	3	3					20.417	60.267	61.208	29	1	1
1/23/2021 0:31:24	1/23/2021 0:42:56	0	100	691	1	1/23/2021 0:42:56	1	1	1	4	2	2	1	1	1	1	1	2	4	3	2	2	4	4	2	4	2	3	3	3	2	2	2	4	3	4	4	4	2	1.727	61.751	63.487	9					1	4
1/22/2021 15:15:48	1/22/2021 15:28:55	0	100	786	1	1/22/2021 15:28:55	1	1	1	2	2	2	1	1	1	1	1	2	1	3	1	4	4	2	4	4	4	4	4	3	1	4	4	4	1	1	2	1	1					11.095	52.296	67.852	7	1	6
1/22/2021 16:27:35	1/22/2021 16:37:58	0	100	622	1	1/22/2021 16:37:58	1	1	1	1	2	2	1	1	1	1	1	2	2	3	2	2	3	2	4	3	4	4	3	3	2	4	4	3	2	2	3	3	2	42.077	52.402	69.122	2					1	4
1/22/2021 16:05:26	1/22/2021 16:10:32	0	100	306	1	1/22/2021 16:10:33	1	2	1	1	2	2	1	1	1	1	1	2	2	3	2	2	4	2	2	2	4	4	4	4	3	4	4	4	2	2	2	4	2					0	0	66.071	0	1	7
1/22/2021 15:58:38	1/22/2021 16:07:08	0	100	509	1	1/22/2021 16:07:09	1	2	1	1	2	2	1	1	1	1	1	1	1	3	2	1	5	1	5	2	5	5	5	5	2	5	5	5	1	4	1	1	1					45.438	51.78	62	9	1	7
1/22/2021 16:04:45	1/22/2021 16:21:07	0	100	981	1	1/22/2021 16:21:08	1	2	1	1	2	2	1	1	1	1	1	2	2	3	2	3	4	1	5	2	4	5	5	5	2	5	5	5	2	1	1	1	1	4.683	4.683	62.558	1					1	3
1/22/2021 15:31:15	1/22/2021 15:41:10	0	100	595	1	1/22/2021 15:41:11	1	1	1	1	2	2	1	1	1	1	1	1	3	3	2	3	3	2	4	3	4	3	4	4	2	5	5	3	1	2	2	2	1	18.544	64.405	65.799	4					1	5
1/22/2021 17:04:32	1/22/2021 17:11:39	0	100	427	1	1/22/2021 17:11:39	1	1	1	1	2	2	1	1	1	1	1	1	1	3	1	1	4	2	5	2	5	4	4	4	1	4	4	4	1	2	2	2	2	50.401	61.975	63.846	3					1	6
1/22/2021 16:33:51	1/22/2021 16:41:12	0	100	441	1	1/22/2021 16:41:12	1	1	1	1	2	2	1	1	1	1	1	1	2	3	1	2	4	1	4	3	4	4	2	4	2	4	4	4	3	1	2	3	1					40.562	40.562	69.305	1	1	7
1/22/2021 15:41:06	1/22/2021 15:55:38	0	100	871	1	1/22/2021 15:55:38	1	2	1	1	2	2	1	1	1	1	1	2	2	3	2	3	3	2	3	2	3	3	3	3	4	4	4	3	2	2	2	3	2	0	0	88.312	0					1	5
1/22/2021 15:50:15	1/22/2021 15:55:11	0	100	296	1	1/22/2021 15:55:12	1	2	1	4	2	2	1	1	1	1	1	1	2	3	1	2	4	1	5	3	5	4	4	4	4	5	4	5	2	2	1	4	1					31.056	31.056	76.154	1	1	5
1/22/2021 19:14:34	1/22/2021 19:22:20	0	100	466	1	1/22/2021 19:22:21	1	1	1	1	2	2	1	1	1	1	1	1	2	3	1	1	5	1	5	3	4	5	4	4	1	4	4	4	2	1	1	3	1	7.547	44.845	61.929	11					1	6
1/22/2021 15:38:55	1/22/2021 15:52:39	0	100	823	1	1/22/2021 15:52:40	1	2	1	1	2	2	1	1	1	1	1	2	2	3	2	3	2	2	4	2	4	3	3	4	2	5	4	4	3	3	2	3	2	0	0	61.265	0					1	6
1/22/2021 15:35:53	1/22/2021 16:07:07	0	100	1873	1	1/22/2021 16:07:07	1	2	1	1	2	2	1	1	1	1	1	2	2	3	1	1	4	2	5	2	5	4	4	4	4	5	5	5	1	1	1	2	1	18.125	31.806	91.987	2					1	6
1/22/2021 15:41:24	1/22/2021 15:49:45	0	97	500	0	1/23/2021 14:10:59	1	1	1	1	2	2	1	1	1	1	1	3	2	3	1	2	4	2	5	2	4	4	4	4	2	3	4	4	2	2	2	2	2	10.505	49.273	61.782	2					1	7
1/22/2021 16:03:49	1/22/2021 16:14:57	0	97	668	0	1/23/2021 14:10:28	1	1	1	1	2	1	1	1	1	1	1	2	3	3	2	3	3	3	4	2	4	4	4	4	3	4	4	4	3	2	3	3	2					0	0	69.463	0	1	7
1/22/2021 15:43:20	1/22/2021 15:54:19	0	100	658	1	1/22/2021 15:54:19	1	2	1	1	2	2	1	1	1	1	1	2	2	3	2	3	3	2	5	2	5	5	5	5	2	5	5	5	1	3	3	4	2					0	0	67.45	0	1	6
1/22/2021 15:54:13	1/22/2021 16:01:19	0	100	426	1	1/22/2021 16:01:20	1	1	1	4	2	2	1	1	1	1	1	4	2	3	2	4	2	3	4	2	4	4	3	3	2	4	4	5	1	3	3	2	1					0	0	61.837	0	1	5
1/22/2021 19:05:52	1/22/2021 19:16:06	0	100	613	1	1/22/2021 19:16:06	1	2	1	1	2	2	1	1	1	1	1	2	2	3	2	3	2	3	3	3	3	4	4	3	2	4	3	4	2	2	2	2	2	6.553	59.522	62.412	4					1	5
1/22/2021 16:10:05	1/22/2021 16:15:45	0	100	339	1	1/22/2021 16:15:46	1	1	1	1	2	2	1	1	1	1	1	1	1	3	1	3	4	1	5	2	5	5	4	4	1	4	4	5	1	1	1	2	1	6.156	56.879	65.205	12					1	6
1/22/2021 16:03:18	1/22/2021 16:10:20	0	100	422	1	1/22/2021 16:10:22	1	1	1	1	2	2	1	1	1	1	1	2	3	3	2	3	4	2	4	3	4	4	4	4	3	5	4	4	3	3	3	2	1					35.959	42.982	91.357	2	1	6
1/22/2021 16:56:40	1/22/2021 17:03:54	0	100	433	1	1/22/2021 17:03:54	1	1	1	1	2	2	1	1	1	1	1	2	2	3	2	1	4	1	5	1	4	4	4	4	1	4	5	5	2	1	1	1	1	0	0	73.223	0					1	7
1/22/2021 16:04:59	1/22/2021 16:13:54	0	100	534	1	1/22/2021 16:13:55	1	1	1	1	2	2	1	1	1	1	1	2	3	3	2	3	3	2	4	3	3	4	4	4	2	3	3	5	3	2	2	2	2					33.237	65.045	66.316	2	2	6
1/22/2021 15:27:02	1/22/2021 15:33:46	0	97	404	0	1/23/2021 14:10:45	1	1	1	1	2	2	1	1	1	1	1	2	2	3	2	1	4	2	3	4	3	3	3	4	3	4	4	4	2	2	2	2	2	40.543	41.714	61.54	2					1	4
1/22/2021 16:54:38	1/22/2021 17:05:50	0	100	671	1	1/22/2021 17:05:51	1	2	1	4	2	2	1	1	1	1	1	4	2	3	2	1	3	2	4	4	4	3	2	3	2	4	4	5	2	3	3	2	1	11.314	11.314	72.327	1					1	7
1/22/2021 15:47:11	1/22/2021 15:56:18	0	100	547	1	1/22/2021 15:56:19	1	2	1	1	2	2	1	1	1	1	1	2	2	3	2	4	2	3	2	5	2	3	3	3	2	3	2	3	3	3	4	4	1	2.268	62.577	63.786	15					2	5
1/22/2021 15:25:07	1/22/2021 15:30:30	0	100	323	1	1/22/2021 15:30:42	1	1	1	1	2	2	1	1	1	1	1	3	4	3	2	2	2	3	4	3	4	2	2	4	4	4	5	5	3	3	2	4	1					51.599	77.414	77.818	2	1	7
1/22/2021 15:31:25	1/22/2021 15:37:59	0	100	393	1	1/22/2021 15:37:59	1	2	1	4	2	2	1	1	1	1	1	1	1	3	1	1	5	1	5	1	5	5	5	5	5	5	5	5	1	1	1	1	1	0	0	75.033	0					1	5
1/22/2021 19:36:45	1/22/2021 19:47:44	0	100	659	1	1/22/2021 19:47:44	1	2	1	1	2	2	1	1	1	1	1	3	2	3	2	3	4	2	4	3	3	3	4	3	3	4	3	4	2	2	2	2	2					0	0	75.996	0	1	6
1/22/2021 15:48:52	1/22/2021 15:57:54	0	100	541	1	1/22/2021 15:57:54	1	2	1	1	2	2	1	1	1	1	1	2	2	3	1	2	4	3	5	4	5	4	3	4	3	4	4	4	1	3	3	2	1	18.535	58.849	61.294	18					1	6
1/22/2021 15:04:50	1/22/2021 15:10:59	0	100	368	1	1/22/2021 15:11:01	1	2	1	4	2	2	1	1	1	1	1	3	3	3	2	4	3	2	3	3	3	3	3	3	3	5	3	4	2	3	2	3	2					0	0	63.335	0	2	6
1/22/2021 15:03:46	1/22/2021 15:11:42	0	100	476	1	1/22/2021 15:11:44	1	2	1	1	2	1	1	1	1	1	1	2	2	3	2	3	3	2	4	4	4	4	3	4	2	4	4	4	2	2	2	2	2					0	0	76.242	0	2	6
1/22/2021 15:23:53	1/22/2021 15:34:16	0	100	622	1	1/22/2021 15:34:16	1	2	1	1	2	2	1	1	1	1	1	1	2	3	3	2	4	1	4	2	4	3	3	3	2	5	4	4	2	2	2	4	4	0	0	61.587	0					1	7
1/22/2021 17:34:18	1/22/2021 17:42:15	0	100	477	1	1/22/2021 17:42:16	1	1	1	2	2	2	1	1	1	1	1	5	4	3	2	4	3	4	4	2	3	5	5	4	2	4	1	4	3	3	4	3	3	0	0	62.401	0					5	5
1/22/2021 16:05:17	1/22/2021 16:11:59	0	100	402	1	1/22/2021 16:12:00	1	1	1	1	2	2	1	1	1	1	1	3	4	3	1	1	5	1	5	4	5	5	4	4	3	5	5	4	1	3	3	3	1					0	0	61.754	0	1	7
1/22/2021 16:06:18	1/22/2021 16:13:04	0	100	405	1	1/22/2021 16:13:04	1	2	1	1	2	2	1	1	1	1	1	1	2	3	1	1	4	2	5	2	5	5	4	4	1	5	4	5	3	2	2	2	1	8.701	30.182	61.996	2					1	7
1/22/2021 17:26:07	1/22/2021 17:42:56	0	100	1008	1	1/22/2021 17:42:57	1	1	1	1	2	2	1	1	1	1	1	2	2	3	1	2	4	2	4	4	4	4	4	4	2	5	5	4	2	2	2	2	2	0	0	62.03	0					1	7
1/24/2021 15:11:10	1/24/2021 15:16:56	0	100	346	1	1/24/2021 15:16:57	1	2	1	6	2	1	1	1	1	1	1	3	2	3	2	4	4	2	4	4	4	4	4	4	2	4	4	4	2	2	2	4	2	0	0	62.14	0					1	7
1/22/2021 16:05:25	1/22/2021 16:13:03	0	100	457	1	1/22/2021 16:13:03	1	1	1	1	2	2	1	1	1	1	1	1	1	3	2	2	4	2	5	2	4	4	4	3	3	4	4	4	2	2	3	3	2					0	0	60.939	0	1	6
1/22/2021 15:43:36	1/22/2021 15:58:49	0	100	912	1	1/22/2021 15:58:50	1	2	1	1	2	2	1	1	1	1	1	1	1	3	1	3	1	1	1	1	1	1	5	5	3	5	5	5	1	1	1	1	1	8.007	45.382	63.421	4					1	6
1/22/2021 14:12:49	1/22/2021 14:19:30	0	100	401	1	1/22/2021 14:19:31	1	2	1	1	2	2	1	1	1	1	1	2	2	3	1	1	4	1	5	3	5	4	4	4	2	4	5	4	2	2	4	2	2					0	0	75.296	0	1	6
1/22/2021 16:04:50	1/22/2021 16:14:44	0	100	593	1	1/22/2021 16:14:44	1	1	1	1	2	2	1	1	1	1	1	2	2	3	2	2	4	2	4	3	4	3	3	4	2	4	4	5	2	2	2	3	1					10.789	62.73	64.582	20	1	7
1/22/2021 15:37:48	1/22/2021 15:43:08	0	100	320	1	1/22/2021 15:43:08	1	2	1	1	2	1	1	1	1	1	1	1	1	3	2	2	4	1	5	2	5	5	5	4	2	4	5	5	1	1	1	1	1	4.993	21.338	64.966	2					1	6
1/22/2021 16:05:41	1/22/2021 16:11:31	0	100	350	1	1/22/2021 16:11:32	1	1	1	1	2	2	1	1	1	1	1	4	2	3	1	1	4	1	5	2	5	5	5	5	2	5	5	5	1	1	1	1	1					0	0	77.823	0	1	7
1/22/2021 16:04:48	1/22/2021 16:14:34	0	100	585	1	1/22/2021 16:14:34	1	1	1	1	2	2	1	1	1	1	1	1	3	3	1	2	3	1	5	3	5	4	4	5	1	5	4	5	2	1	3	2	1					0	0	62.526	0	1	7
1/22/2021 15:55:04	1/22/2021 16:01:42	0	100	397	1	1/22/2021 16:01:42	1	1	1	4	2	2	1	1	1	1	1	2	3	3	4	3	2	4	3	4	3	3	3	3	4	4	3	3	4	2	4	3	2	0	0	62.007	0					1	6
1/22/2021 15:25:56	1/22/2021 15:42:02	0	100	965	1	1/22/2021 15:42:02	1	1	1	1	2	2	1	1	1	1	1	4	2	3	2	3	4	1	5	4	4	3	3	4	2	4	5	4	2	3	2	4	1	6.788	64.399	65.598	57					1	6
1/22/2021 15:02:24	1/22/2021 15:09:14	0	100	410	1	1/22/2021 15:09:15	1	2	1	1	2	1	1	1	1	1	1	4	1	3	2	2	4	1	5	2	5	5	5	4	2	5	4	5	1	1	1	1	1					0	0	61.55	0	1	7
1/22/2021 18:24:40	1/22/2021 18:33:45	0	100	544	1	1/22/2021 18:33:46	1	1	1	1	2	2	1	1	1	1	1	2	2	3	1	2	4	2	5	2	4	4	4	5	1	4	5	5	1	1	2	1	2	0	0	63.262	0					1	7
1/22/2021 15:53:48	1/22/2021 16:02:51	0	100	542	1	1/22/2021 16:02:52	1	2	1	1	2	2	1	1	1	1	1	3	4	3	2	1	4	1	4	2	5	4	5	5	2	4	4	4	1	2	1	4	1					50.188	50.188	62.795	1	1	6
1/22/2021 16:02:14	1/22/2021 16:13:33	0	100	678	1	1/22/2021 16:13:34	1	2	1	4	2	2	1	1	1	1	1	3	1	3	2	3	4	1	4	3	4	3	4	3	1	4	4	3	1	1	1	1	1	29.903	62.09	64.334	3					1	4
1/22/2021 15:54:59	1/22/2021 16:06:41	0	100	702	1	1/22/2021 16:06:41	1	1	1	1	2	2	1	1	1	1	1	2	2	3	1	3	4	2	5	4	4	4	3	4	2	4	4	5	2	2	2	3	2	0	0	61.834	0					1	5
1/22/2021 16:44:09	1/22/2021 16:56:42	0	100	752	1	1/22/2021 16:56:42	1	1	1	1	2	2	1	1	1	1	1	3	1	3	1	2	5	2	5	3	5	4	4	5	1	5	5	5	1	2	2	2	1					5.644	5.955	71.007	2	1	7
1/22/2021 15:59:03	1/22/2021 16:08:13	0	100	549	1	1/22/2021 16:08:14	1	2	1	1	2	2	1	1	1	1	1	2	2	3	1	4	3	2	5	2	3	5	4	4	2	4	3	2	3	2	3	3	2					8.718	77.043	78.917	41	1	4
1/22/2021 16:00:02	1/22/2021 16:08:06	0	100	484	1	1/22/2021 16:08:06	1	2	1	1	2	2	1	1	1	1	1	4	3	3	2	3	4	3	2	3	3	5	5	3	4	2	3	4	3	3	3	3	2	7.737	42.156	81.442	14					1	3
1/22/2021 16:31:51	1/22/2021 16:40:19	0	100	508	1	1/22/2021 16:40:20	1	1	1	2	2	2	1	1	1	1	1	2	2	3	2	2	4	2	4	2	4	4	4	4	2	4	4	4	4	2	2	2	2					28.425	32.133	61.649	2	1	2
1/22/2021 15:46:50	1/22/2021 16:00:00	0	100	790	1	1/22/2021 16:00:01	1	2	1	2	2	2	1	1	1	1	1	3	3	3	2	4	2	2	4	2	3	3	4	3	3	4	3	4	3	2	2	2	2					56.137	69.502	70.792	3	4	5
1/22/2021 15:32:37	1/22/2021 15:37:32	0	100	295	1	1/22/2021 15:37:33	1	1	1	1	2	2	1	1	1	1	1	2	1	3	1	1	4	1	4	3	5	5	4	5	1	4	5	4	1	5	1	2	1					40.251	70.621	70.642	2	1	6
1/22/2021 16:53:22	1/22/2021 17:00:34	0	100	431	1	1/22/2021 17:00:35	1	2	1	1	2	2	1	1	1	1	1	2	2	3	2	1	4	1	4	2	4	4	4	4	1	4	4	4	2	1	1	1	2					0	0	72.14	0	1	6
1/22/2021 15:27:01	1/22/2021 15:38:13	0	100	671	1	1/22/2021 15:38:13	1	3	1	2	2	2	1	1	1	1	1	3	2	3	1	3	3	2	5	4	4	3	5	4	4	4	4	4	3	1	2	2	2	5.766	60.427	61.549	11					1	6
1/24/2021 15:56:55	1/24/2021 16:10:31	0	100	816	1	1/24/2021 16:10:31	1	2	1	4	2	2	1	1	1	1	1	4	4	3	2	4	2	2	4	4	4	2	2	2	2	2	4	4	4	2	4	4	2	2.6	3.095	140.6	2					1	5
1/22/2021 15:49:16	1/22/2021 15:57:58	0	100	521	1	1/22/2021 15:57:58	1	2	1	2	2	2	1	1	1	1	1	3	1	3	1	4	4	1	5	1	5	5	5	5	2	5	4	5	2	3	1	4	1					0	0	62.182	0	1	1
1/22/2021 16:04:13	1/22/2021 16:25:26	0	100	1273	1	1/22/2021 16:25:27	1	2	1	1	2	2	1	1	1	1	1	4	4	3	3	3	2	4	1	3	1	1	1	2	4	3	4	4	4	4	5	5	3					3.175	32.861	106.965	3	1	6
1/22/2021 15:57:12	1/22/2021 16:07:42	0	100	629	1	1/22/2021 16:07:42	1	2	1	1	2	2	1	1	1	1	1	3	2	3	2	2	3	2	4	4	3	4	4	4	2	4	4	4	2	2	3	2	2	10.058	68.141	69.342	24					1	5
1/22/2021 14:42:39	1/22/2021 14:48:11	0	100	331	1	1/22/2021 14:48:11	1	1	1	2	2	2	1	1	1	1	1	2	2	3	2	2	3	2	5	5	5	4	3	4	2	5	5	5	2	2	2	2	2					0	0	61.097	0	1	6
1/22/2021 15:43:39	1/22/2021 15:51:15	0	100	455	1	1/22/2021 15:51:16	1	1	1	1	2	1	1	1	1	1	1	2	3	3	1	2	4	4	3	2	4	4	4	4	2	4	5	4	3	2	3	3	2	1.365	55.919	61.911	11					3	7
1/22/2021 16:09:11	1/22/2021 16:15:13	0	100	361	1	1/22/2021 16:15:13	1	1	1	1	2	2	1	1	1	1	1	1	1	3	1	1	5	1	5	4	5	5	5	5	4	5	5	5	1	1	1	1	1	52.784	55.68	61.81	2					1	7
1/24/2021 15:57:35	1/24/2021 16:17:46	0	100	1210	1	1/24/2021 16:17:46	1	1	1	2	2	2	1	1	1	1	1	2	2	3	2	2	3	3	3	3	3	4	4	4	4	5	4	3	3	4	3	3	2	0	0	83.47	0					2	3
1/22/2021 15:33:43	1/22/2021 15:41:23	0	100	459	1	1/22/2021 15:41:23	1	2	1	1	2	2	1	1	1	1	1	2	2	3	2	3	5	1	5	3	4	4	4	4	2	4	4	4	2	2	3	4	2					23.795	29.147	64.358	3	1	7
1/22/2021 15:26:29	1/22/2021 15:32:56	0	100	387	1	1/22/2021 15:49:23	1	2	1	6	2	1	1	1	1	1	1	2	3	3	2	2	4	2	4	3	4	3	3	4	3	4	4	4	2	2	2	2	2	0	0	74.832	0					1	6
1/22/2021 16:11:11	1/22/2021 16:17:13	0	100	362	1	1/22/2021 16:17:13	1	2	3	1	2	2	1	1	1	1	1
1/22/2021 15:49:22	1/22/2021 16:11:29	0	100	1326	1	1/22/2021 16:11:29	1	1	1	1	2	2	1	1	1	1	1	2	4	3	3	4	3	2	4	4	4	4	4	3	4	4	4	3	3	2	3	4	2					0	0	90.856	0	1	4
1/22/2021 17:00:12	1/22/2021 17:06:39	0	100	387	1	1/22/2021 17:06:40	1	2	1	1	2	2	1	1	1	1	1	1	2	3	1	1	4	1	5	2	4	4	4	3	1	5	5	5	1	2	2	1	1	21.784	32.728	61.469	2					1	6
1/22/2021 16:27:20	1/22/2021 16:43:48	0	100	988	1	1/22/2021 16:43:48	1	1	1	1	2	2	1	1	1	1	1	1	1	3	2	2	5	1	5	2	5	4	3	3	2	3	3	5	2	2	2	2	1	0	0	68.23	0					1	7
1/22/2021 14:23:50	1/22/2021 14:33:48	0	100	597	1	1/22/2021 14:33:48	1	2	1	2	2	2	1	1	1	1	1	2	1	3	1	1	5	1	5	2	5	5	4	5	1	4	5	5	1	2	1	1	1	8.68	54.171	61.296	3					1	6
1/22/2021 15:50:04	1/22/2021 16:00:36	0	100	631	1	1/22/2021 16:00:36	1	2	1	1	2	2	1	1	1	1	1	2	2	3	1	3	4	1	5	3	5	5	5	4	3	5	5	5	1	1	2	1	1					0	0	62.187	0	1	7
1/22/2021 15:34:00	1/22/2021 15:42:04	0	100	484	1	1/22/2021 15:42:05	1	1	1	4	2	2	1	1	1	1	1	4	2	3	3	3	4	4	4	4	4	4	4	3	3	4	3	4	3	4	3	4	3					31.689	34.044	62.048	2	1	5
1/22/2021 15:49:20	1/22/2021 16:00:10	0	100	650	1	1/22/2021 16:00:10	1	1	1	1	2	2	1	1	1	1	1	5	3	3	2	3	2	3	2	3	3	4	5	3	1	2	3	3	2	5	4	2	3					16.233	24.752	90.328	2	6	4
1/22/2021 16:46:57	1/22/2021 16:57:42	0	100	645	1	1/22/2021 16:57:43	1	1	1	3	2	1	1	1	1	1	1	3	2	3	3	1	2	1	3	3	4	3	4	3	2	2	3	5	2	1	2	3	1					6.019	54.519	63.96	4	1	7
1/22/2021 15:48:28	1/22/2021 15:55:54	0	100	446	1	1/22/2021 15:55:55	1	2	1	1	2	2	1	1	1	1	1	2	2	3	2	4	4	1	5	4	4	4	4	4	4	4	4	4	2	2	2	2	2					15.995	40.149	64.154	2	1	6
1/22/2021 16:07:32	1/22/2021 16:14:06	0	100	394	1	1/22/2021 16:14:06	1	1	1	1	2	2	1	1	1	1	1	1	2	3	1	1	4	1	4	3	4	4	3	4	1	3	4	2	2	1	2	2	1	18.369	43.088	62.888	2					1	6
1/22/2021 15:29:04	1/22/2021 15:35:31	0	100	386	1	1/22/2021 15:35:31	1	1	1	4	2	2	1	1	1	1	1	2	3	3	2	2	4	3	4	3	4	4	4	4	4	4	4	4	2	3	3	3	3					7.791	65.689	66.14	3	1	4
1/22/2021 15:28:31	1/22/2021 15:39:36	0	100	664	1	1/22/2021 15:39:36	1	2	1	1	2	2	1	1	1	1	1	1	2	3	2	3	4	2	4	3	4	4	4	4	3	4	3	4	2	3	2	3	3					0	0	77.891	0	1	6
1/22/2021 21:25:27	1/22/2021 21:33:48	0	100	501	1	1/22/2021 21:33:49	1	1	1	4	2	2	1	1	1	1	1	5	5	3	5	5	1	5	1	5	1	1	2	2	3	3	1	1	5	5	5	5	4					35.854	51.389	61.552	2	1	1
1/22/2021 16:25:12	1/22/2021 16:32:59	0	100	467	1	1/22/2021 16:32:59	1	2	1	1	2	2	1	1	1	1	1	1	1	3	1	1	4	2	5	4	4	4	4	4	1	4	4	4	1	1	1	1	1					0	0	65.339	0	1	6
1/22/2021 17:31:32	1/22/2021 17:39:33	0	100	481	1	1/22/2021 17:39:34	1	2	1	1	2	2	1	1	1	1	1	5	5	3	1	5	1	3	4	5	4	4	5	3	5	4	1	4	1	5	5	5	1					.732	60.169	61.179	12	1	3
1/22/2021 17:15:51	1/22/2021 17:25:46	0	100	594	1	1/22/2021 17:25:46	1	1	1	1	2	2	1	1	1	1	1	3	2	3	1	2	4	2	5	2	4	4	4	4	2	4	3	4	2	2	2	2	2					53.725	59.376	62.099	2	1	6
1/22/2021 15:16:01	1/22/2021 15:24:16	0	100	494	1	1/22/2021 15:24:17	1	2	1	1	2	2	1	1	1	1	1	4	4	3	3	2	2	4	3	2	3	3	3	2	4	4	2	3	3	3	4	4	3					33.452	46.482	65.966	2	1	4
1/22/2021 15:21:35	1/22/2021 15:36:27	0	100	892	1	1/22/2021 15:36:27	1	1	1	4	2	2	1	1	1	1	1	2	2	3	2	2	4	2	5	3	5	4	4	4	4	5	4	4	2	2	2	3	2	80.139	84.026	85.244	2					1	7
1/22/2021 16:16:41	1/22/2021 16:24:53	0	100	492	1	1/22/2021 16:24:53	1	1	1	1	2	2	1	1	1	1	1	1	3	3	1	2	5	1	5	2	5	5	5	5	4	5	4	5	2	3	2	5	1					25.826	58.917	61.923	4	1	7
1/22/2021 15:16:13	1/22/2021 15:27:49	0	100	695	1	1/22/2021 15:27:49	1	2	1	4	2	2	1	1	1	1	1	3	4	3	4	4	2	3	3	3	2	3	3	2	4	4	2	2	4	3	4	4	2	0	0	66.506	0					2	4
1/22/2021 15:47:38	1/22/2021 15:58:05	0	100	627	1	1/22/2021 15:58:06	1	2	1	1	2	2	1	1	1	1	1	2	2	3	1	3	3	1	4	5	5	4	3	3	4	5	2	3	1	2	2	3	1	6.646	55.508	62.217	4					1	7
1/22/2021 15:51:23	1/22/2021 15:58:28	0	100	424	1	1/22/2021 15:58:28	1	2	1	1	2	2	1	1	1	1	1	2	2	3	2	2	4	2	4	2	4	4	4	4	2	3	4	4	2	2	2	2	2	35.88	35.88	65.319	1					1	7
1/22/2021 16:04:47	1/22/2021 16:28:03	0	33	1396	0	1/23/2021 14:10:27	1	1	1	1	2	2	1	1	1	1	1
1/22/2021 16:00:22	1/22/2021 16:11:03	0	100	640	1	1/22/2021 16:11:03	1	2	1	1	2	2	1	1	1	1	1	2	2	3	1	4	3	3	4	3	5	4	4	4	1	4	5	3	2	2	3	2	1					55.895	63.784	77.297	2	1	4
1/24/2021 15:55:56	1/24/2021 16:04:15	0	100	498	1	1/24/2021 16:04:15	1	2	1	4	2	2	1	1	1	1	1	1	2	3	1	2	4	1	5	2	5	5	5	5	4	5	5	5	2	1	2	2	1	0	0	62.575	0					1	7
1/22/2021 15:16:06	1/22/2021 15:22:39	0	100	392	1	1/22/2021 15:22:39	1	1	1	1	2	2	1	1	1	1	1	2	1	3	2	1	4	2	4	3	5	4	4	4	5	4	4	5	2	2	2	2	2					17.991	23.275	107.109	2	1	7
1/22/2021 15:12:10	1/22/2021 15:20:42	0	100	512	1	1/22/2021 15:20:42	1	2	1	1	2	1	1	1	1	1	1	2	2	3	2	1	4	1	5	2	5	3	3	3	2	4	4	4	2	3	2	2	2					16.414	49.818	62.075	4	1	7
1/22/2021 15:45:18	1/22/2021 16:10:27	0	100	1509	1	1/22/2021 16:10:28	1	1	1	1	2	2	1	1	1	1	1	2	3	3	2	2	2	2	2	4	3	2	2	3	4	2	4	3	3	2	3	3	2					0	0	73.367	0	1	3
1/22/2021 15:55:38	1/22/2021 16:04:38	0	100	539	1	1/22/2021 16:04:38	1	1	1	1	2	2	1	1	1	1	1	1	1	3	1	1	5	1	5	1	5	5	5	5	1	5	5	5	1	1	1	4	1					33.849	59.129	61.351	6	1	2
1/22/2021 16:04:54	1/22/2021 16:16:14	0	100	680	1	1/22/2021 16:16:15	1	2	1	1	2	2	1	1	1	1	1	2	1	3	2	1	5	1	4	2	5	4	4	3	3	3	4	2	1	2	2	2	1	47.758	60.273	62.533	3					1	4
1/22/2021 16:21:16	1/22/2021 16:32:24	0	100	667	1	1/22/2021 16:32:24	1	1	1	1	2	2	1	1	1	1	1	4	5	3	5	4	1	4	2	4	2	2	2	2	5	3	1	2	3	4	5	4	2	3.403	46.513	73.63	20					1	4
1/22/2021 15:16:41	1/22/2021 15:32:14	0	100	932	1	1/22/2021 15:47:33	1	1	1	1	2	2	1	1	1	1	1	2	2	3	2	2	4	2	4	2	4	4	4	4	2	4	4	4	2	4	4	4	2	8.736	126.062	130.941	3					1	1
1/22/2021 15:07:36	1/22/2021 15:19:54	0	100	738	1	1/22/2021 15:19:55	1	2	1	4	2	2	1	1	1	1	1	2	1	3	2	2	4	1	4	3	4	4	3	4	3	4	5	5	2	4	2	4	2					0	0	66.478	0	1	5
1/22/2021 15:47:50	1/22/2021 15:56:55	0	100	544	1	1/22/2021 15:56:55	1	1	1	1	2	1	1	1	1	1	1	1	1	3	1	1	5	1	5	1	5	5	5	4	4	5	5	5	1	1	5	5	1	89.217	89.217	89.569	1					1	7
1/22/2021 15:51:01	1/22/2021 15:56:51	0	100	349	1	1/22/2021 15:56:51	1	1	1	1	2	2	1	1	1	1	1	2	2	3	2	2	4	1	5	3	4	4	4	4	3	5	4	4	1	2	2	2	2	0	0	62.769	0					1	7
1/22/2021 18:31:37	1/22/2021 18:39:13	0	100	456	1	1/22/2021 18:39:13	1	2	1	1	2	2	1	1	1	1	1	3	2	3	2	2	4	2	5	3	4	4	4	2	1	4	3	4	1	2	2	2	2	3.411	55.969	62.572	5					1	5
1/22/2021 15:22:49	1/22/2021 15:52:43	0	100	1793	1	1/22/2021 15:52:43	1	1	1	1	2	2	1	1	1	1	1	1	2	3	2	2	4	1	4	1	5	5	5	4	1	4	5	5	1	2	2	2	1					47.972	62.048	63.81	2	1	6
1/22/2021 15:12:23	1/22/2021 15:22:08	0	100	584	1	1/22/2021 15:22:09	1	1	1	2	2	2	1	1	1	1	1	2	2	3	2	3	4	2	4	2	4	4	4	4	3	5	4	4	2	3	2	3	2	0	0	279.638	0					1	5
1/22/2021 16:30:08	1/22/2021 16:42:22	0	100	734	1	1/22/2021 16:42:23	1	1	1	1	2	2	1	1	1	1	1	1	1	3	1	1	4	1	3	2	4	4	4	5	1	5	5	5	1	3	2	1	1	46.364	46.364	63.631	1					1	4
1/22/2021 15:21:27	1/22/2021 15:29:24	0	100	477	1	1/22/2021 15:29:24	1	2	1	1	2	2	1	1	1	1	1	2	5	3	2	2	1	5	2	5	1	1	1	2	4	1	3	4	5	2	5	4	1	0	0	63.565	0					1	5
1/22/2021 16:11:25	1/22/2021 16:39:15	0	100	1669	1	1/22/2021 16:39:15	1	2	1	1	2	2	1	1	1	1	1	1	3	3	2	3	4	2	5	3	4	4	4	3	2	4	3	3	2	3	3	3	2					23.544	51.185	70.828	4	1	4
1/22/2021 15:59:54	1/22/2021 16:09:48	0	100	594	1	1/22/2021 16:09:48	1	2	1	1	2	2	1	1	1	1	1	2	1	3	2	4	3	1	4	2	4	3	3	4	5	3	3	4	2	2	1	1	2	61.703	61.703	62.401	1					1	7
1/22/2021 15:48:36	1/22/2021 15:55:14	0	100	398	1	1/22/2021 15:55:15	1	1	1	1	2	2	1	1	1	1	1	2	3	3	2	3	4	2	4	3	5	4	4	4	3	4	4	5	3	3	2	2	2					0	0	60.778	0	2	5
1/22/2021 15:52:23	1/22/2021 15:58:49	0	100	385	1	1/22/2021 15:58:50	1	2	1	1	2	2	1	1	1	1	1	1	4	3	2	3	3	2	4	2	4	4	4	4	3	4	4	4	3	2	2	3	2					15.068	21.141	75.317	2	2	2
1/22/2021 16:01:32	1/22/2021 16:16:48	0	100	916	1	1/22/2021 16:16:48	1	2	1	2	2	2	1	1	1	1	1	2	3	3	1	1	4	1	4	2	4	4	4	4	1	3	3	5	1	2	2	1	1					0	0	85.169	0	1	6
1/22/2021 15:24:36	1/22/2021 15:32:45	0	100	488	1	1/22/2021 15:48:28	1	2	1	1	2	2	1	1	1	1	1	4	4	3	1	3	4	2	3	3	4	4	3	3	3	3	3	3	3	3	3	3	3					0	0	69.489	0	1	7
1/22/2021 16:10:59	1/22/2021 16:19:05	0	100	485	1	1/22/2021 16:19:06	1	2	1	1	2	2	1	1	1	1	1	2	3	3	1	3	2	1	4	3	4	4	4	4	4	4	4	4	2	3	2	3	2					57.119	58.981	61.893	3	1	7
1/22/2021 17:10:33	1/22/2021 17:24:08	0	100	815	1	1/22/2021 17:24:08	1	2	1	4	2	2	1	1	1	1	1	2	2	3	2	2	3	3	4	2	4	4	4	4	3	4	4	4	3	3	3	3	2	8.808	29.576	77.616	15					1	5
1/22/2021 16:13:41	1/22/2021 16:21:39	0	100	478	1	1/22/2021 16:21:39	1	1	1	1	2	2	1	1	1	1	1	1	1	3	2	2	4	1	5	2	5	5	5	5	1	5	4	3	1	2	2	1	1	0	0	66.027	0					1	7
1/22/2021 16:15:24	1/22/2021 16:22:11	0	100	407	1	1/22/2021 16:22:11	1	2	1	1	2	2	1	1	1	1	1	2	2	3	1	2	4	2	5	2	5	5	5	5	3	5	5	5	2	2	2	2	1					0	0	62.132	0	1	5
1/22/2021 15:25:29	1/22/2021 15:37:01	0	100	692	1	1/22/2021 15:37:02	1	2	1	1	2	2	1	1	1	1	1	2	3	3	2	3	3	3	3	4	2	3	3	3	3	2	3	3	3	3	4	3	2	42.37	63.129	64.615	7					1	6
1/22/2021 16:24:13	1/22/2021 16:35:10	0	100	657	1	1/22/2021 16:35:11	1	2	1	2	2	2	1	1	1	1	1	2	2	3	2	2	5	2	4	2	4	4	4	5	2	5	5	5	1	2	2	1	1	0	0	64.972	0					1	7
1/22/2021 15:12:34	1/22/2021 15:19:01	0	100	386	1	1/22/2021 15:19:02	1	1	1	5	2	2	1	1	1	1	1	3	2	3	3	2	4	1	5	4	4	4	4	4	1	4	4	5	2	2	2	3	2					30.241	59.508	61.121	6	1	2
1/22/2021 15:38:11	1/22/2021 15:47:11	0	100	540	1	1/22/2021 15:47:12	1	2	1	1	2	2	1	1	1	1	1	1	1	3	1	1	4	1	4	2	5	5	4	5	1	5	4	4	1	1	1	2	1					0	0	140.818	0	1	7
1/22/2021 16:47:38	1/22/2021 16:54:25	0	100	406	1	1/22/2021 16:54:26	1	1	1	1	2	2	1	1	1	1	1	4	3	3	2	2	4	2	4	2	4	4	4	3	4	4	4	4	2	2	2	2	2	7.793	24.302	156.288	2					1	6
1/22/2021 15:41:51	1/22/2021 15:58:06	0	100	974	1	1/22/2021 15:58:07	1	1	1	4	2	2	1	1	1	1	1	3	3	3	2	3	3	2	4	3	4	3	3	4	2	4	4	4	3	2	3	2	2					0	0	70.863	0	1	6
1/22/2021 16:06:23	1/22/2021 16:14:05	0	100	462	1	1/22/2021 16:14:06	1	1	1	1	2	2	1	1	1	1	1	1	1	3	1	1	5	1	5	2	5	5	4	5	2	5	5	5	1	1	1	2	1	43.312	59.062	64.221	3					1	7
1/22/2021 16:11:05	1/22/2021 16:22:46	0	100	700	1	1/22/2021 16:22:46	1	1	1	1	2	2	1	1	1	1	1	1	1	3	2	1	5	1	5	2	5	5	4	5	2	5	5	5	1	1	1	1	1	72.317	76.221	77.61	2					1	7
1/22/2021 15:27:45	1/22/2021 15:34:24	0	100	399	1	1/22/2021 15:34:25	1	2	1	1	2	2	1	1	1	1	1	4	2	3	1	2	2	2	4	2	4	3	3	4	1	5	4	4	1	1	1	2	1					0	0	75.721	0	1	7
1/22/2021 16:03:59	1/22/2021 16:12:33	0	100	514	1	1/22/2021 16:12:33	1	1	1	1	2	2	1	1	1	1	1	2	2	3	2	3	4	2	4	3	4	4	4	4	4	4	3	3	2	2	2	2	1	18.943	18.943	62.585	1					1	6
1/22/2021 16:18:56	1/22/2021 16:33:30	0	100	874	1	1/22/2021 16:33:30	1	2	1	2	2	2	1	1	1	1	1	4	2	3	4	4	2	2	3	4	3	4	4	2	5	5	2	4	2	2	2	4	2					8.975	56.888	75.624	7	1	6
1/22/2021 16:16:44	1/22/2021 16:26:17	0	100	572	1	1/22/2021 16:26:17	1	1	1	1	2	2	1	1	1	1	1	1	2	3	2	2	3	1	5	2	5	5	3	4	1	5	5	5	1	2	2	1	1	34.38	57.304	65.854	2					1	7
1/22/2021 15:50:38	1/22/2021 15:59:11	0	100	513	1	1/22/2021 15:59:12	1	1	1	1	2	2	1	1	1	1	1	2	2	3	2	3	4	1	5	3	5	5	4	4	1	4	4	3	1	2	1	4	1					27.206	30.531	61.509	2	1	5
1/22/2021 15:42:57	1/22/2021 15:49:29	0	100	391	1	1/22/2021 15:49:29	1	2	1	1	2	2	1	1	1	1	1	1	2	3	1	2	4	2	5	3	5	5	4	5	3	4	5	5	1	2	2	2	2					54.294	57.205	61.356	2	1	7
1/22/2021 15:36:08	1/22/2021 15:58:49	0	100	1360	1	1/22/2021 15:58:49	1	1	3	1	2	2	1	1	1	1	1
1/22/2021 15:24:45	1/22/2021 15:30:01	0	100	316	1	1/22/2021 15:30:03	1	1	1	2	2	2	1	1	1	1	1	2	2	3	2	4	4	2	3	3	4	4	4	4	2	4	4	4	2	3	2	2	2	0	0	64.084	0					1	5
1/22/2021 16:06:06	1/22/2021 16:12:32	0	100	386	1	1/22/2021 16:12:32	1	1	1	1	2	2	1	1	1	1	1	2	1	3	1	1	4	2	4	2	4	4	4	5	1	4	5	5	2	1	1	2	1	0	0	65.547	0					1	7
1/22/2021 16:05:54	1/22/2021 16:18:47	0	100	772	1	1/22/2021 16:18:47	1	1	1	1	2	2	1	1	1	1	1	2	4	3	4	4	2	2	4	4	2	2	2	3	4	4	2	2	4	4	4	4	3	0	0	65.702	0					1	2
1/22/2021 15:42:42	1/22/2021 15:51:09	0	100	507	1	1/22/2021 15:51:10	1	2	1	1	2	2	1	1	1	1	1	1	2	3	2	3	3	2	3	3	4	4	4	4	2	3	3	3	2	3	2	3	2	7.813	13.675	62.435	2					1	4
1/22/2021 15:46:08	1/22/2021 15:55:33	0	100	565	1	1/22/2021 15:55:34	1	1	1	1	2	2	1	1	1	1	1	1	1	3	1	1	5	1	4	2	5	5	4	5	1	5	5	5	1	2	1	3	1	0	0	84	0					1	4
1/22/2021 15:53:31	1/22/2021 16:01:08	0	100	456	1	1/22/2021 16:01:08	1	2	1	1	2	2	1	1	1	1	1	1	1	3	2	1	5	1	5	2	5	5	4	5	4	5	3	4	2	1	2	2	1					1.611	1.611	104.415	1	1	7
1/22/2021 15:51:01	1/22/2021 15:57:43	0	100	402	1	1/22/2021 15:57:43	1	2	1	1	2	2	1	1	1	1	1	1	1	3	1	1	5	2	5	1	5	5	5	5	1	4	5	3	1	1	1	1	1	0	0	62.017	0					1	7
1/22/2021 16:52:08	1/22/2021 16:59:47	0	100	458	1	1/22/2021 16:59:47	1	1	1	1	2	2	1	1	1	1	1	4	3	3	2	1	4	1	2	4	4	4	4	4	3	5	4	4	2	1	2	2	2	0	0	64.109	0					1	3
1/22/2021 16:03:49	1/22/2021 16:13:38	0	100	588	1	1/22/2021 16:13:38	1	1	1	1	2	2	1	1	1	1	1	2	4	3	2	4	2	4	2	4	2	2	2	4	5	4	2	4	4	5	4	5	2	3.727	54.902	63.015	4					1	5
1/22/2021 16:05:52	1/22/2021 16:14:04	0	100	492	1	1/22/2021 16:14:05	1	1	1	1	2	2	1	1	1	1	1	1	2	3	1	3	4	2	5	3	4	4	4	4	3	5	4	5	2	2	2	3	1	35.045	35.045	65.913	1					1	5
1/22/2021 15:25:55	1/22/2021 15:33:02	0	100	427	1	1/22/2021 15:49:24	1	2	1	1	2	2	1	1	1	1	1	1	2	3	1	1	4	1	5	2	5	4	4	5	1	5	4	4	1	1	2	1	1					0	0	63.001	0	1	4
1/22/2021 15:57:25	1/22/2021 16:05:18	0	100	472	1	1/22/2021 16:05:18	1	1	1	1	2	2	1	1	1	1	1	4	2	3	3	3	4	3	4	4	4	4	4	3	2	3	2	4	2	2	2	2	2	35.712	56.345	61.743	3					1	3
1/22/2021 15:39:06	1/22/2021 15:48:25	0	100	559	1	1/22/2021 15:48:25	1	2	1	1	2	2	1	1	1	1	1	4	4	3	2	3	4	2	4	4	4	3	2	4	1	4	4	4	2	2	3	2	2					59.937	62.936	63.843	2	1	7
1/22/2021 15:28:46	1/22/2021 15:40:56	0	100	730	1	1/22/2021 15:40:57	1	1	1	1	2	2	1	1	1	1	1	5	1	3	2	5	4	2	4	4	4	3	5	4	4	5	4	4	3	1	4	5	2	6.991	30.529	76.504	6					5	5
1/22/2021 20:26:01	1/22/2021 20:36:17	0	100	615	1	1/22/2021 20:36:17	1	1	1	1	2	2	1	1	1	1	1	2	2	3	4	2	4	2	4	3	4	4	4	2	4	4	3	4	2	2	2	3	2	0	0	76.045	0					1	7
1/22/2021 17:10:54	1/22/2021 17:26:12	0	100	918	1	1/22/2021 17:26:12	1	1	1	1	2	2	1	1	1	1	1	2	2	3	2	2	4	2	4	3	5	4	4	4	1	5	5	5	2	2	2	2	1					0	0	83.073	0	1	6
1/22/2021 14:57:07	1/22/2021 15:06:50	0	100	583	1	1/22/2021 15:06:51	1	2	1	4	2	2	1	1	1	1	1	2	1	3	2	3	2	2	4	3	3	3	3	3	4	4	4	3	2	2	2	3	2					0	0	61.308	0	2	6
1/22/2021 18:05:30	1/22/2021 18:15:19	0	100	589	1	1/22/2021 18:15:20	1	1	1	2	2	2	1	1	1	1	1	4	3	3	1	4	4	1	4	3	4	5	5	4	2	4	4	4	2	4	1	3	1	0	0	61.464	0					1	1
1/22/2021 15:58:03	1/22/2021 16:02:39	0	100	275	1	1/22/2021 16:02:39	1	2	1	4	2	2	1	1	1	1	1	2	2	3	4	2	2	2	1	1	1	2	2	4	4	4	5	5	2	2	2	2	1	0	0	69.978	0					5	2
1/22/2021 16:19:43	1/22/2021 16:24:09	0	100	266	1	1/22/2021 16:24:10	1	1	1	1	2	2	1	1	1	1	1	2	1	3	1	2	4	1	5	1	5	5	4	5	1	5	5	5	1	1	1	1	1	2.574	23.362	82.159	3					1	6
1/22/2021 16:18:43	1/22/2021 16:24:31	0	30	347	0	1/23/2021 14:10:17	1	1	1	1	2	2	1	1	1	1
1/22/2021 15:32:38	1/22/2021 15:39:26	0	100	407	1	1/22/2021 15:39:26	1	2	1	1	2	2	1	1	1	1	1	2	2	3	2	2	3	2	4	3	4	4	3	4	3	4	3	4	2	2	1	2	2					0	0	62.762	0	1	6
1/22/2021 16:11:13	1/22/2021 16:26:45	0	100	931	1	1/22/2021 16:26:46	1	2	1	1	2	2	1	1	1	1	1	4	4	3	2	4	3	4	5	2	4	3	3	4	2	4	4	4	2	2	5	5	2					6.428	108.305	125.514	20	1	6
1/22/2021 15:58:13	1/22/2021 16:13:58	0	100	944	1	1/22/2021 16:13:58	1	2	1	4	2	2	1	1	1	1	1	3	2	3	2	2	3	2	4	2	3	3	3	4	2	4	3	3	2	2	2	2	2					0	0	61.098	0	1	6
1/22/2021 15:55:27	1/22/2021 16:04:09	0	100	522	1	1/22/2021 16:04:09	1	2	1	4	2	2	1	1	1	1	1	2	2	3	2	2	4	2	4	3	4	4	4	4	4	3	4	3	2	2	2	3	2					0	0	76.321	0	1	5
1/22/2021 15:55:20	1/22/2021 15:59:41	0	100	261	1	1/22/2021 15:59:42	1	1	1	1	2	2	1	1	1	1	1	2	2	3	2	2	3	2	4	2	4	2	4	4	3	4	3	4	2	3	3	2	2	18.837	20.462	62.014	3					1	7
1/22/2021 15:23:42	1/22/2021 15:30:17	0	97	394	0	1/23/2021 14:10:46	1	2	1	1	2	2	1	1	1	1	1	1	2	3	2	2	4	1	4	2	4	3	4	3	1	4	5	5	1	1	1	1	1					0	0	61.222	0	1	7
1/22/2021 16:29:16	1/22/2021 16:36:47	0	100	451	1	1/22/2021 16:36:47	1	1	1	1	2	2	1	1	1	1	1	2	3	3	3	4	3	2	4	4	3	3	3	3	4	5	4	4	2	2	2	3	2	18.499	58.655	80.651	3					1	6
1/22/2021 15:10:59	1/22/2021 15:18:27	0	100	447	1	1/22/2021 15:18:27	1	1	1	1	2	2	1	1	1	1	1	3	2	3	2	2	5	2	5	1	5	3	3	4	2	4	4	4	2	3	2	2	1					8.645	59.23	60.789	3	1	6
1/22/2021 15:55:45	1/22/2021 16:25:37	0	100	1792	1	1/22/2021 16:25:38	1	2	1	1	2	2	1	1	1	1	1	3	4	3	3	3	3	2	3	2	3	3	2	3	3	3	2	3	3	3	4	3	2					37.877	49.488	67.524	2	1	2
1/23/2021 12:59:35	1/23/2021 13:05:57	0	100	382	1	1/23/2021 13:05:58	1	2	1	2	2	2	1	1	1	1	1	2	2	3	2	2	4	2	4	2	4	4	4	3	2	4	3	4	2	2	2	2	2					0	0	63.248	0	1	4
1/22/2021 15:14:54	1/22/2021 15:29:47	0	100	892	1	1/22/2021 15:29:47	1	2	1	2	2	2	1	1	1	1	1	4	4	3	3	4	2	2	3	4	2	2	2	2	3	4	3	2	4	4	4	5	2					0	0	73.447	0	1	6
1/24/2021 11:14:38	1/24/2021 11:25:44	0	100	665	1	1/24/2021 11:25:44	1	2	1	2	2	2	1	1	1	1	1	4	3	3	2	4	3	1	4	2	4	3	3	4	3	4	4	4	2	3	2	2	2	37.817	68.291	70.765	2					4	5
1/22/2021 21:33:29	1/22/2021 21:37:03	0	36	213	0	1/23/2021 14:10:15	1	2	1	2	2	2	1	1	1	1	1	2	1	3	1	1	4	2	4	1	4	1
1/22/2021 15:51:25	1/22/2021 16:00:05	0	100	519	1	1/22/2021 16:00:06	1	1	1	1	2	1	1	1	1	1	1	2	1	3	2	4	5	1	5	1	5	4	4	5	2	2	5	5	1	4	2	1	1	5.84	57.832	61.691	6					1	5
1/22/2021 15:42:34	1/22/2021 15:50:12	0	100	457	1	1/22/2021 15:50:13	1	2	1	1	2	2	1	1	1	1	1	1	1	3	1	1	5	1	5	2	5	5	5	5	1	5	5	5	1	1	1	1	1	0	0	65.854	0					1	7
1/22/2021 16:02:50	1/22/2021 16:14:11	0	100	680	1	1/22/2021 16:14:12	1	1	1	1	2	2	1	1	1	1	1	1	1	3	1	1	5	1	5	2	5	5	4	5	1	5	5	5	1	1	1	2	1	0	0	267.973	0					1	7
1/22/2021 16:18:29	1/22/2021 16:28:20	0	100	591	1	1/22/2021 16:28:20	1	2	1	2	2	2	1	1	1	1	1	4	4	3	2	3	2	2	3	2	4	3	2	3	3	4	4	4	3	2	3	4	2	0	0	62.638	0					1	6
1/22/2021 15:23:41	1/22/2021 15:33:58	0	100	616	1	1/22/2021 15:33:58	1	1	1	1	2	1	1	1	1	1	1	2	3	3	2	3	3	3	4	2	3	3	3	4	2	4	4	3	3	2	2	3	1					42.226	56.44	61.201	3	1	5
1/22/2021 17:01:27	1/22/2021 17:22:20	0	100	1253	1	1/22/2021 17:22:20	1	1	1	1	2	2	1	1	1	1	1	2	3	3	2	3	3	2	4	4	3	3	3	4	2	4	4	4	3	3	2	2	2	11.911	55.123	64.229	3					1	5
1/22/2021 14:51:32	1/22/2021 15:04:47	0	100	794	1	1/22/2021 15:04:47	1	1	1	1	2	2	1	1	1	1	1	2	3	3	2	3	3	2	4	2	3	3	3	3	2	2	4	4	3	2	2	3	2					0	0	63.548	0	1	6
1/22/2021 17:54:45	1/22/2021 18:02:42	0	100	476	1	1/22/2021 18:02:42	1	2	1	1	2	2	1	1	1	1	1	1	2	3	1	1	1	1	5	2	4	4	4	4	2	4	4	4	2	2	1	1	1	30	40.919	62.527	2					1	7
1/22/2021 15:30:12	1/22/2021 15:43:41	0	100	808	1	1/22/2021 15:43:41	1	1	1	2	2	2	1	1	1	1	1	1	1	3	2	3	4	2	4	2	4	4	4	5	4	5	4	4	2	2	2	4	2	0	0	64.36	0					3	2
1/22/2021 14:52:27	1/22/2021 14:57:14	0	100	287	1	1/22/2021 14:57:15	1	1	1	1	2	2	1	1	1	1	1	2	2	3	1	3	2	3	4	4	5	4	3	5	2	4	3	4	2	3	3	3	2	6.616	45.195	61.654	3					1	4
1/22/2021 15:12:28	1/22/2021 15:21:48	0	100	559	1	1/22/2021 15:21:48	1	2	1	6	2	1	1	1	1	1	1	4	3	3	1	2	3	3	4	3	5	4	4	4	2	4	4	5	2	2	2	3	2					38.839	62.569	64.882	9	1	4
1/22/2021 16:06:01	1/22/2021 16:12:51	0	100	410	1	1/22/2021 16:12:51	1	1	1	1	2	1	1	1	1	1	1	1	2	3	1	1	5	1	5	4	4	4	5	3	4	4	3	4	1	1	1	1	1					16.109	54.898	61.124	5	1	5
1/22/2021 16:32:52	1/22/2021 16:43:16	0	100	623	1	1/22/2021 16:43:16	1	2	1	1	2	2	1	1	1	1	1	2	2	3	2	4	4	4	4	4	4	4	4	3	3	4	4	3	2	3	3	4	2	14.886	70.085	71.473	2					1	4
1/22/2021 15:38:30	1/22/2021 15:43:51	0	100	320	1	1/22/2021 15:43:52	1	2	1	1	2	2	1	1	1	1	1	3	2	3	2	3	3	3	3	4	4	4	4	4	3	3	3	4	2	2	2	4	2	5.784	18.14	61.258	3					1	7
1/22/2021 16:05:09	1/22/2021 16:10:56	0	100	347	1	1/22/2021 16:10:56	1	1	1	1	2	2	1	1	1	1	1	4	1	3	1	1	5	1	5	1	5	5	5	5	1	4	5	4	1	2	1	2	1	0	0	75.965	0					1	6
1/22/2021 19:21:38	1/22/2021 19:33:19	0	100	700	1	1/22/2021 19:33:19	1	2	1	1	2	2	1	1	1	1	1	2	2	3	1	2	3	1	4	3	5	5	4	3	3	2	5	4	2	2	1	2	2	29.372	71.015	71.957	4					1	6
1/22/2021 15:53:40	1/22/2021 16:00:17	0	100	396	1	1/22/2021 16:00:18	1	1	1	1	2	2	1	1	1	1	1	3	4	3	3	3	4	3	3	4	4	5	5	3	5	5	5	5	2	3	4	3	2	60.182	63.386	64.479	2					1	7
1/22/2021 15:55:26	1/22/2021 16:02:01	0	100	394	1	1/22/2021 16:02:02	1	2	1	1	2	2	1	1	1	1	1	4	2	3	2	2	4	2	3	2	3	4	4	3	2	5	4	4	2	2	2	2	3					38.334	62.196	63.215	6	1	5
1/22/2021 16:08:49	1/22/2021 16:18:13	0	100	564	1	1/22/2021 16:18:14	1	1	1	1	2	2	1	1	1	1	1	1	2	3	1	2	4	2	4	4	4	4	4	4	4	4	4	4	3	2	2	2	2					0	0	127.779	0	1	5
1/22/2021 15:54:27	1/22/2021 15:59:56	0	100	328	1	1/22/2021 15:59:56	1	1	1	1	2	2	1	1	1	1	1	1	1	3	1	1	5	1	5	5	5	5	5	4	2	5	5	5	2	1	1	1	1					43.524	43.524	73.77	1	1	7
1/22/2021 15:42:36	1/22/2021 15:47:25	0	100	289	1	1/22/2021 15:47:26	1	2	1	6	2	1	1	1	1	1	1	1	1	3	1	1	5	1	3	2	4	4	4	4	3	4	3	3	1	1	1	1	1					0	0	62.253	0	1	4
1/22/2021 15:38:56	1/22/2021 15:47:41	0	100	524	1	1/22/2021 15:47:41	1	1	1	1	2	2	1	1	1	1	1	2	2	3	2	3	3	2	4	2	4	3	3	3	2	4	4	4	2	2	3	2	2					30.221	34.299	88.858	2	1	7
1/22/2021 16:15:03	1/22/2021 16:37:37	0	100	1354	1	1/22/2021 16:37:38	1	2	1	4	2	2	1	1	1	1	1	3	2	3	2	3	3	3	2	3	3	3	3	3	3	3	3	3	3	3	3	4	3					29.135	53.894	61.821	8	4	5
1/22/2021 16:29:18	1/22/2021 16:38:52	0	100	574	1	1/22/2021 16:38:53	1	1	1	1	2	2	1	1	1	1	1	2	1	3	1	1	3	1	4	2	4	4	4	4	1	2	4	4	2	1	1	1	1					0	0	68.657	0	1	2
1/22/2021 17:52:52	1/22/2021 18:01:36	0	100	523	1	1/22/2021 18:01:36	1	2	1	1	2	2	1	1	1	1	1	2	1	3	3	2	4	2	4	3	4	4	4	3	2	4	3	4	2	1	2	2	2	36.506	62.394	80.082	2					1	5
1/22/2021 15:12:44	1/22/2021 15:20:40	0	100	476	1	1/22/2021 15:20:41	1	2	1	1	2	2	1	1	1	1	1	1	1	3	1	1	5	1	5	1	5	5	5	5	2	4	4	4	1	3	1	1	1	9.945	39.865	62.496	2					1	7
1/22/2021 19:52:47	1/22/2021 20:02:11	0	100	563	1	1/22/2021 20:02:11	1	1	1	1	2	2	1	1	1	1	1	2	2	3	2	2	2	2	4	4	3	4	3	4	2	4	4	4	2	2	2	2	2	28.732	67.778	71.2	4					1	7
1/22/2021 15:58:23	1/22/2021 16:06:45	0	100	501	1	1/22/2021 16:06:46	1	2	1	1	2	2	1	1	1	1	1	2	2	3	2	3	3	1	4	2	4	4	3	3	4	4	3	3	2	2	2	2	1	57.815	67.161	70.529	2					1	6
1/22/2021 22:30:01	1/22/2021 22:46:09	0	100	968	1	1/22/2021 22:46:09	1	2	1	2	2	2	1	1	1	1	1	2	2	3	2	2	4	1	4	1	5	5	5	5	3	4	3	4	1	2	2	1	1					17.346	60.201	62.499	5	1	5
1/22/2021 16:04:03	1/22/2021 16:14:09	0	100	605	1	1/22/2021 16:14:10	1	1	1	1	2	2	1	1	1	1	1	3	3	3	2	3	3	2	3	3	4	3	3	3	3	4	4	4	3	3	3	3	1	51.166	56.749	67.387	2					1	5
1/22/2021 15:10:01	1/22/2021 15:23:01	0	100	779	1	1/22/2021 15:23:01	1	1	1	1	2	2	1	1	1	1	1	5	2	3	1	2	4	2	4	4	3	3	4	5	2	4	5	4	2	2	2	2	1	38.902	162.267	227.345	6					1	4
1/22/2021 15:54:24	1/22/2021 16:06:22	0	100	717	1	1/22/2021 16:06:22	1	2	1	1	2	2	1	1	1	1	1	4	2	3	1	1	4	1	5	2	4	4	4	4	2	5	4	4	1	2	2	2	1	29.454	56.506	69.914	5					1	6
1/22/2021 15:55:14	1/22/2021 16:00:40	0	100	325	1	1/22/2021 16:00:40	1	1	1	1	2	2	1	1	1	1	1	1	1	3	1	1	3	2	5	3	5	5	5	5	5	4	3	3	4	3	3	4	3					0	0	61.106	0	1	7
1/22/2021 15:57:50	1/22/2021 16:04:39	0	100	408	1	1/22/2021 16:04:39	1	1	1	2	2	2	1	1	1	1	1	2	2	3	2	2	4	2	4	4	4	4	4	4	5	4	4	4	2	2	2	2	2	.946	38.438	82.163	9					1	4
1/22/2021 15:49:57	1/22/2021 15:56:31	0	100	393	1	1/22/2021 15:56:31	1	2	1	1	2	2	1	1	1	1	1	3	4	3	2	2	4	2	4	2	4	4	4	3	2	4	4	4	2	2	2	2	2					0	0	61.706	0	1	2
1/22/2021 16:45:56	1/22/2021 16:52:35	0	100	398	1	1/22/2021 16:52:36	1	1	1	1	2	2	1	1	1	1	1	5	4	3	3	3	2	4	4	4	4	4	4	4	3	3	3	4	4	3	3	4	2	3.081	58.185	61.712	25					1	3
1/22/2021 16:31:48	1/22/2021 16:38:43	0	100	414	1	1/22/2021 16:38:43	1	1	1	1	2	2	1	1	1	1	1	2	1	3	2	2	3	2	3	2	3	3	3	3	2	4	4	4	2	2	2	3	2					29.278	41.539	65.131	2	2	5
1/22/2021 15:10:56	1/22/2021 15:19:09	0	100	493	1	1/22/2021 15:19:09	1	1	1	1	2	2	1	1	1	1	1	2	2	3	2	2	4	2	4	4	4	4	4	4	2	4	4	4	1	2	2	4	2					22.517	59.856	61.512	6	1	7
1/22/2021 16:09:15	1/22/2021 16:18:31	0	100	556	1	1/22/2021 16:18:32	1	1	1	1	2	2	1	1	1	1	1	1	2	3	2	1	4	2	4	4	4	3	3	4	5	4	4	4	2	3	3	3	1	0	0	66.086	0					1	6
1/22/2021 15:16:41	1/22/2021 15:23:49	0	100	427	1	1/22/2021 15:23:50	1	1	1	1	2	1	1	1	1	1	1	2	2	3	2	1	4	2	4	2	5	4	5	4	3	4	4	5	2	3	2	4	2	37.181	51.771	61.681	2					1	4
1/22/2021 16:13:40	1/22/2021 16:18:55	0	100	314	1	1/22/2021 16:18:56	1	2	1	1	2	1	1	1	1	1	1	2	1	3	1	1	5	1	5	4	5	5	5	5	2	4	4	5	1	2	2	5	1	0	0	61.128	0					1	1
1/22/2021 15:40:21	1/22/2021 15:46:30	0	100	368	1	1/22/2021 15:46:30	1	2	1	1	2	2	1	1	1	1	1	4	5	3	2	2	4	2	4	3	3	4	3	3	4	4	3	4	2	3	3	4	2	7.416	27.496	65.907	2					1	5
1/22/2021 16:04:47	1/22/2021 16:12:53	0	100	486	1	1/22/2021 16:12:54	1	1	1	1	2	2	1	1	1	1	1	1	1	3	3	2	4	1	5	2	4	4	4	3	2	4	5	5	1	2	2	1	1	60.149	62.718	63.563	3					1	6
1/22/2021 15:41:38	1/22/2021 15:49:52	0	100	493	1	1/22/2021 15:49:53	1	2	1	1	2	2	1	1	1	1	1	2	3	3	2	3	3	2	4	3	4	3	4	4	2	3	4	4	3	3	2	2	1					6.118	52.872	61.363	5	1	7
1/24/2021 16:15:00	1/24/2021 16:21:23	0	100	383	1	1/24/2021 16:21:24	1	1	1	2	2	2	1	1	1	1	1	3	2	3	2	1	4	2	4	2	4	4	4	4	2	5	5	5	2	3	2	3	2									1	7
1/22/2021 15:47:17	1/22/2021 15:52:54	0	100	336	1	1/22/2021 15:52:54	1	2	1	1	2	2	1	1	1	1	1	1	1	3	2	2	4	2	4	3	4	4	4	4	3	4	4	4	2	2	2	3	2	0	0	60.58	0					1	7
1/22/2021 16:14:10	1/22/2021 16:18:13	0	100	243	1	1/22/2021 16:18:14	1	1	2	1	2	1	1	1	1	1	1
1/22/2021 15:25:37	1/22/2021 15:34:59	0	100	562	1	1/22/2021 15:35:00	1	2	1	1	2	2	1	1	1	1	1	3	2	3	2	4	4	3	4	3	3	4	3	4	2	4	4	4	2	4	2	4	2					22.513	28.104	152.937	3	2	6
1/22/2021 15:55:33	1/22/2021 16:30:18	0	100	2084	1	1/22/2021 16:30:18	1	1	1	2	2	2	1	1	1	1	1	2	3	3	2	2	3	2	4	3	4	3	3	4	3	4	4	4	3	3	2	3	2	0	0	170.603	0					1	5
1/24/2021 15:53:15	1/24/2021 16:18:34	0	100	1519	1	1/24/2021 16:18:35	1	1	1	2	2	2	1	1	1	1	1	2	2	3	2	3	4	2	4	2	4	4	3	3	3	4	5	5	2	2	3	3	2	32.931	67.483	74.684	2					1	5
1/22/2021 17:52:54	1/22/2021 18:01:10	0	100	495	1	1/22/2021 18:01:10	1	1	1	2	2	2	1	1	1	1	1	2	1	3	2	2	4	2	4	2	5	5	4	4	3	5	5	5	1	1	1	1	1	0	0	90.089	0					1	5
1/22/2021 16:04:52	1/22/2021 16:11:51	0	100	419	1	1/22/2021 16:11:52	1	2	1	1	2	2	1	1	1	1	1	1	1	3	1	2	1	1	2	2	2	2	2	4	1	5	4	4	2	2	2	2	2					0	0	61.799	0	1	3
1/22/2021 16:06:08	1/22/2021 16:14:51	0	100	523	1	1/22/2021 16:14:51	1	1	1	1	2	2	1	1	1	1	1	2	3	3	2	3	4	2	4	4	3	3	4	4	2	4	3	4	2	3	3	4	2	0	0	61.876	0					1	3
1/22/2021 15:40:39	1/22/2021 15:49:25	0	100	525	1	1/22/2021 15:49:25	1	1	1	1	2	2	1	1	1	1	1	3	4	3	3	3	3	3	3	3	3	3	4	4	4	4	4	4	4	3	4	4	4					0	0	80.622	0	1	6
1/22/2021 15:57:20	1/22/2021 16:06:04	0	100	523	1	1/22/2021 16:06:04	1	1	1	1	2	2	1	1	1	1	1	1	2	3	2	2	4	2	4	4	4	4	4	4	2	5	4	4	1	1	2	1	1	50.376	66.192	68	2					1	4
1/22/2021 16:01:18	1/22/2021 16:10:38	0	30	560	0	1/23/2021 14:10:33	1	1	3	1	2	2	1	1	1	1	1
1/22/2021 15:36:01	1/22/2021 15:42:24	0	100	382	1	1/22/2021 15:42:25	1	1	1	1	2	2	1	1	1	1	1	1	1	3	1	1	5	1	5	1	5	5	3	5	1	5	5	5	1	1	1	1	1	50.595	53.589	65.808	3					1	7
1/22/2021 16:14:23	1/22/2021 16:22:28	0	100	484	1	1/22/2021 16:22:28	1	2	1	1	2	2	1	1	1	1	1	3	2	3	2	2	3	2	4	3	4	4	4	4	2	5	4	4	2	3	2	2	1	.014	61.135	61.55	4					1	6
1/22/2021 15:48:24	1/22/2021 15:58:18	0	100	593	1	1/22/2021 15:58:18	1	1	1	1	2	1	1	1	1	1	1	1	2	3	1	1	5	1	5	2	5	5	5	4	1	5	5	4	1	2	2	3	1	0	0	71.189	0					1	5
1/22/2021 18:28:59	1/22/2021 18:36:34	0	100	454	1	1/22/2021 18:36:34	1	2	1	1	2	2	1	1	1	1	1	2	2	3	2	3	4	2	4	3	4	4	4	4	2	4	4	4	2	2	2	2	2					45.044	64.854	66.619	2	1	4
1/22/2021 16:00:36	1/22/2021 16:15:59	0	100	923	1	1/22/2021 16:16:00	1	2	1	1	2	2	1	1	1	1	1	3	2	3	1	1	4	1	4	2	4	4	4	4	3	5	4	4	1	1	2	2	1					0	0	84.932	0	1	7
1/22/2021 15:50:25	1/22/2021 16:00:07	0	100	581	1	1/22/2021 16:00:08	1	1	1	1	2	2	1	1	1	1	1	2	2	3	2	2	4	2	4	2	4	4	4	4	2	3	4	4	2	2	2	2	2	2.928	5.54	65.753	2					1	4
1/22/2021 16:02:54	1/22/2021 16:10:38	0	100	464	1	1/22/2021 16:10:41	1	1	1	1	2	2	1	1	1	1	1	2	2	3	1	2	4	1	4	2	4	4	4	4	1	4	5	4	1	1	1	2	1					0	0	70.833	0	1	7
1/22/2021 16:04:54	1/22/2021 16:11:56	0	100	421	1	1/22/2021 16:11:56	1	1	1	1	2	2	1	1	1	1	1	1	3	3	2	1	2	2	4	4	4	4	4	4	2	3	4	5	2	2	2	2	3	0	0	63.874	0					1	7
1/22/2021 15:42:17	1/22/2021 15:54:00	0	100	702	1	1/22/2021 15:54:00	1	2	1	1	2	2	1	1	1	1	1	1	2	3	2	4	4	1	3	3	4	4	5	3	2	4	4	5	2	1	2	1	1					0	0	86.76	0	1	5
1/24/2021 15:52:16	1/24/2021 16:03:42	0	97	686	0	1/24/2021 18:03:51	1	1	1	2	2	2	1	1	1	1	1	4	2	3	4	4	2	3	4	3	3	3	3	3	4	4	3	4	3	4	3	4	2	2.886	49.758	65.688	2					1	4
1/22/2021 16:00:55	1/22/2021 16:08:36	0	100	461	1	1/22/2021 16:08:36	1	2	1	1	2	2	1	1	1	1	1	3	2	3	2	3	4	2	5	3	5	5	3	4	1	5	5	5	2	2	2	2	2	0	0	63.221	0					1	5
1/22/2021 16:14:01	1/22/2021 16:22:18	0	100	497	1	1/22/2021 16:22:19	1	1	1	2	2	2	1	1	1	1	1	2	2	3	2	2	4	2	4	2	4	4	4	4	4	4	4	4	1	2	2	5	2					0	0	61.383	0	2	6
1/22/2021 15:28:33	1/22/2021 15:31:00	0	100	147	1	1/22/2021 15:31:17	1	2	1	1	2	2					1
1/22/2021 15:41:36	1/22/2021 15:48:01	0	100	385	1	1/22/2021 15:48:01	1	2	1	1	2	2	1	1	1	1	1	2	2	3	2	3	4	2	5	2	5	5	4	4	1	5	4	5	2	2	2	3	2	0	0	62.618	0					1	6
1/22/2021 16:05:22	1/22/2021 16:10:47	0	100	324	1	1/22/2021 16:10:47	1	1	1	1	2	2	1	1	1	1	1	4	4	3	3	2	3	2	4	3	5	5	4	4	3	4	4	5	3	3	3	2	2					53.676	55.627	61.403	2	1	5
1/22/2021 17:34:01	1/22/2021 17:35:47	0	100	105	1	1/22/2021 17:35:47	1	2	1	1	2	2	1	1		1	1
1/22/2021 15:32:17	1/22/2021 15:39:06	0	100	408	1	1/22/2021 15:39:07	1	2	1	1	2	2	1	1	1	1	1	2	3	3	2	2	4	1	3	2	4	4	4	4	2	5	4	3	1	2	2	3	2					0	0	62.71	0	1	7
1/22/2021 14:48:25	1/22/2021 14:57:33	0	100	547	1	1/22/2021 14:57:34	1	2	1	1	2	2	1	1	1	1	1	2	2	3	2	4	3	2	4	3	4	3	3	4	2	4	4	4	2	2	2	2	2	21.624	38.118	63.087	2					1	4
1/22/2021 16:21:24	1/22/2021 16:23:43	0	100	139	1	1/22/2021 16:23:44	1	1	1	1	2	2		1
1/22/2021 21:33:43	1/22/2021 21:41:37	0	100	473	1	1/22/2021 21:41:38	1	1	1	1	2	2	1	1	1	1	1	4	2	3	1	2	4	2	4	4	4	4	4	4	2	5	5	3	2	2	2	3	2	1.613	56.865	61.527	5					1	6
1/22/2021 16:10:14	1/22/2021 16:24:54	0	100	880	1	1/22/2021 16:24:55	1	2	1	1	2	1	1	1	1	1	1	1	1	3	2	4	2	2	4	5	4	3	3	3	4	3	2	4	2	3	4	4	1	115.782	123.398	124.709	2					1	4
1/22/2021 16:03:52	1/22/2021 16:11:54	0	100	482	1	1/22/2021 16:11:55	1	1	1	1	2	2	1	1	1	1	1	2	4	3	2	3	2	3	4	2	4	4	2	2	2	3	2	4	1	3	2	3	1	6.303	49.923	61.172	3					1	5
1/22/2021 16:10:12	1/22/2021 16:16:38	0	100	385	1	1/22/2021 16:16:38	1	2	1	4	2	2	1	1	1	1	1	1	1	3	1	5	2	1	5	5	5	4	4	4	2	4	4	5	1	1	1	2	1	42.901	54.396	62.312	2					1	7
1/22/2021 15:39:35	1/22/2021 16:01:26	0	100	1311	1	1/22/2021 16:01:27	1	2	1	2	2	2	1	1	1	1	1	1	2	3	2	2	2	3	2	5	3	3	4	2	2	3	5	3	4	2	3	5	2	0	0	112.744	0					1	5
1/22/2021 16:11:18	1/22/2021 16:19:05	0	97	467	0	1/23/2021 14:10:23	1	1	1	1	2	2	1	1	1	1	1	2	2	3	2	2	4	2	4	2	4	4	4	4	2	4	4	4	1	1	1	2	1					0	0	63.552	0	1	7
1/22/2021 18:33:13	1/22/2021 18:54:31	0	100	1277	1	1/22/2021 18:54:31	1	1	1	2	2	2	1	1	1	1	1	2	2	3	1	1	4	2	4	3	4	4	5	5	2	5	5	5	1	2	1	2	2	34.889	57.935	411.781	4					1	6
1/22/2021 15:48:18	1/22/2021 15:53:44	0	100	326	1	1/22/2021 15:53:45	1	2	1	1	2	2	1	1	1	1	1	2	4	3	1	2	3	4	5	2	4	4	4	4	1	5	4	3	2	3	2	2	1					4.935	40.661	62.226	7	1	5
1/22/2021 16:06:49	1/22/2021 16:15:43	0	100	534	1	1/22/2021 16:15:43	1	1	1	1	2	2	1	1	1	1	1	1	1	3	1	1	5	1	5	3	5	5	5	5	1	5	5	5	1	1	5	1	1	9.119	62.919	63.466	14					1	7
1/22/2021 19:24:13	1/22/2021 19:39:35	0	100	922	1	1/22/2021 19:39:36	1	1	1	1	2	2	1	1	1	1	1	3	4	3	4	3	5	4	2	3	2	3	3	2	4	4	2	4	4	3	4	4	3					33.876	51.073	62.189	6	1	6
1/22/2021 15:31:43	1/22/2021 15:39:36	0	100	472	1	1/22/2021 15:39:36	1	1	1	1	2	2	1	1	1	1	1	4	2	3	1	3	3	3	4	3	4	3	4	5	4	4	4	3	2	3	3	3	2					46.394	46.394	62.63	1	1	4
1/22/2021 15:41:32	1/22/2021 15:49:52	0	100	499	1	1/22/2021 15:49:53	1	2	1	1	2	2	1	1	1	1	1	1	1	3	1	1	5	1	5	2	5	5	4	5	1	4	5	5	1	1	1	1	1	0	0	63.179	0					1	4
1/22/2021 17:50:18	1/22/2021 18:01:54	0	100	696	1	1/22/2021 18:01:55	1	1	1	1	2	2	1	1	1	1	1	2	4	3	3	3	2	3	3	2	3	2	2	3	2	2	3	3	3	4	4	3	2	5.855	60.929	64.301	16					2	4
1/22/2021 15:55:49	1/22/2021 16:05:38	0	100	589	1	1/22/2021 16:05:39	1	2	1	2	2	2	1	1	1	1	1	1	1	3	2	3	4	2	4	3	4	4	4	4	3	4	4	4	1	1	1	3	1	0	0	107.133	0					1	7
1/22/2021 16:20:24	1/22/2021 16:30:23	0	100	598	1	1/22/2021 16:30:23	1	2	1	1	2	2	1	1	1	1	1	2	3	3	2	2	4	2	4	2	4	4	4	4	2	4	3	4	2	2	2	2	2					41.354	67.951	80.463	2	1	6
1/22/2021 14:57:39	1/22/2021 15:08:00	0	100	621	1	1/22/2021 15:08:01	1	2	1	1	2	2	1	1	1	1	1	2	4	3	1	5	2	1	4	4	4	3	2	4	4	5	4	5	1	1	1	4	1	30.296	70.74	71.391	3					1	6
1/22/2021 15:35:25	1/22/2021 15:52:59	0	100	1053	1	1/22/2021 15:53:00	1	2	1	1	2	2	1	1	1	1	1	3	4	3	1	2	3	2	2	3	3	3	2	2	1	5	1	2	2	1	3	3	2					0	0	62.277	0	1	5
1/22/2021 15:55:03	1/22/2021 16:05:55	0	100	652	1	1/22/2021 16:05:55	1	2	1	2	2	2	1	1	1	1	1	1	2	3	2	2	2	2	4	2	3	3	3	3	1	4	4	5	2	1	2	2	1	6.557	138.558	231.915	3					1	6
1/22/2021 17:24:36	1/22/2021 17:37:38	0	100	782	1	1/22/2021 17:37:39	1	1	1	2	2	1	1	1	1	1	1	3	4	3	1	1	4	1	4	2	4	4	4	3	1	4	3	3	2	2	3	2	2	0	0	98.931	0					1	1
1/22/2021 15:39:22	1/22/2021 16:05:41	0	100	1578	1	1/22/2021 16:05:41	1	2	1	1	2	2	1	1	1	1	1	2	2	3	2	3	3	1	4	3	4	4	2	4	2	4	4	4	2	2	2	2	1					46.954	109.744	111.159	2	2	6
1/22/2021 15:55:45	1/22/2021 16:03:28	0	100	462	1	1/22/2021 16:03:28	1	2	1	1	2	2	1	1	1	1	1	1	2	3	1	3	4	1	5	3	5	4	4	5	2	4	4	5	2	2	1	2	1	0	0	62.659	0					1	7
1/22/2021 15:19:52	1/22/2021 15:30:14	0	100	621	1	1/22/2021 15:30:15	1	2	1	1	2	2	1	1	1	1	1	4	3	3	2	2	4	2	5	2	4	3	4	4	4	5	4	2	2	3	2	2	1					1.966	63.454	73.95	12	1	6
1/22/2021 15:40:57	1/22/2021 15:47:10	0	100	372	1	1/22/2021 15:47:10	1	1	1	1	2	2	1	1	1	1	1	1	2	3	1	2	4	1	5	3	5	5	4	5	2	5	5	5	2	1	2	4	1	39.997	39.997	61.923	1					1	6
1/22/2021 16:24:52	1/22/2021 16:31:24	0	100	391	1	1/22/2021 16:31:24	1	1	1	1	2	2	1	1	1	1	1	2	2	3	2	2	4	2	4	3	4	5	5	3	3	4	4	4	2	4	2	4	2	15.113	26.734	63.594	2					1	6
1/22/2021 15:24:32	1/22/2021 15:30:39	0	100	367	1	1/22/2021 15:30:55	1	2	1	4	2	2	1	1	1	1	1	2	1	3	1	1	4	1	3	4	4	4	4	5	4	4	3	4	2	1	1	3	1	19.741	25.635	66.838	2					1	6
1/22/2021 15:05:04	1/22/2021 15:13:00	0	100	475	1	1/22/2021 15:13:01	1	1	1	1	2	2	1	1	1	1	1	1	1	3	1	1	5	1	5	2	5	5	4	5	2	5	5	4	1	2	2	2	1					0	0	62.891	0	1	7
1/22/2021 15:22:06	1/22/2021 15:28:50	0	100	403	1	1/22/2021 15:28:50	1	2	1	1	2	2	1	1	1	1	1	2	1	3	1	1	5	1	5	2	5	4	4	3	2	5	4	4	1	1	1	1	1					33.291	51.801	61.298	2	1	6
1/22/2021 15:34:19	1/22/2021 15:39:46	0	100	327	1	1/22/2021 15:39:47	1	2	1	1	2	2	1	1	1	1	1	3	2	3	1	1	5	1	5	1	5	5	5	5	3	4	5	5	1	3	1	1	1	5.593	59.297	60.866	10					1	5
1/22/2021 15:53:19	1/22/2021 15:59:46	0	100	387	1	1/22/2021 15:59:47	1	2	1	1	2	2	1	1	1	1	1	2	2	3	2	2	4	2	4	2	4	4	3	4	1	4	4	4	2	4	2	2	2					0	0	67.053	0	2	5
1/22/2021 16:20:22	1/22/2021 16:29:55	0	100	573	1	1/22/2021 16:29:55	1	2	1	1	2	2	1	1	1	1	1	4	3	3	2	3	1	3	3	4	3	3	4	3	4	4	2	2	3	2	2	3	3					0	0	62.747	0	1	3
1/22/2021 16:13:10	1/22/2021 16:21:51	0	100	520	1	1/22/2021 16:21:51	1	2	1	6	2	1	1	1	1	1	1	5	2	3	2	2	4	1	4	3	4	2	2	4	4	4	4	4	2	2	2	3	2	36.814	53.68	61.348	2					1	7
1/22/2021 15:47:22	1/22/2021 15:56:48	0	100	566	1	1/22/2021 15:56:48	1	1	1	4	2	2	1	1	1	1	1	1	3	3	2	4	4	2	5	4	4	4	4	4	2	4	5	4	2	2	2	4	1	34.931	47.138	78.337	3					1	6
1/22/2021 16:21:26	1/22/2021 16:34:59	0	100	812	1	1/22/2021 16:35:00	1	2	1	1	2	2	1	1	1	1	1	4	4	3	2	5	3	3	3	4	3	4	4	3	4	5	2	4	3	2	3	4	3					0	0	61.907	0	1	3
1/22/2021 15:45:00	1/22/2021 15:54:16	0	100	555	1	1/22/2021 15:54:16	1	1	1	1	2	2	1	1	1	1	1	1	1	3	1	2	4	1	5	2	5	4	4	4	2	5	5	5	1	2	2	2	2					17.663	31.699	71.143	2	1	5
1/22/2021 15:39:30	1/22/2021 15:46:54	0	100	443	1	1/22/2021 15:46:55	1	2	1	1	2	2	1	1	1	1	1	1	1	3	1	2	4	1	5	3	5	5	4	5	1	5	5	5	1	1	1	2	1	13.357	58.694	61.491	8					1	6
1/22/2021 15:48:28	1/22/2021 15:54:45	0	100	376	1	1/22/2021 15:54:45	1	2	1	1	2	2	1	1	1	1	1	1	1	3	2	1	5	1	5	1	5	5	5	3	1	4	4	3	1	1	1	2	1					0	0	62.586	0	1	7
1/22/2021 15:09:40	1/22/2021 15:27:34	0	100	1074	1	1/22/2021 15:27:35	1	1	1	2	2	2	1	1	1	1	1	2	4	3	2	2	3	2	4	3	3	3	3	3	2	4	3	3	4	4	4	4	2	215.562	275.369	279.234	2					1	4
1/22/2021 15:34:48	1/22/2021 15:42:08	0	100	440	1	1/22/2021 15:42:09	1	2	1	1	2	2	1	1	1	1	1	1	1	3	1	1	5	1	5	2	5	5	3	4	1	4	4	5	1	1	1	1	2	0	0	77.736	0					1	7
1/22/2021 15:52:52	1/22/2021 16:00:47	0	100	475	1	1/22/2021 16:00:48	1	2	1	1	2	2	1	1	1	1	1	1	1	3	2	1	5	1	3	2	4	4	3	4	2	4	5	3	1	2	2	3	2	0	0	85.618	0					1	7
1/22/2021 16:36:39	1/22/2021 16:45:35	0	100	535	1	1/22/2021 16:45:35	1	1	1	1	2	2	1	1	1	1	1	2	4	3	2	2	2	4	2	4	3	3	2	4	2	4	3	4	2	4	4	2	2	9.949	63.48	64.133	4					1	5
1/22/2021 16:14:42	1/22/2021 16:16:09	0	100	86	1	1/22/2021 16:16:09	1	1	1	2	2	2	1
1/22/2021 16:16:32	1/22/2021 16:27:19	0	100	647	1	1/22/2021 16:27:20	1	1	1	2	2	2	1	1	1	1	1	2	2	3	3	2	5	2	5	1	3	4	5	4	4	5	3	4	1	1	1	1	1	4.932	60.706	61.631	26					1	2
1/22/2021 15:51:01	1/22/2021 15:59:46	0	100	525	1	1/22/2021 15:59:47	1	1	1	1	2	2	1	1	1	1	1	3	2	3	1	2	4	1	5	3	5	5	4	4	2	5	5	4	1	2	2	1	2					0	0	87.479	0	1	6
1/22/2021 17:27:13	1/22/2021 17:37:00	0	100	586	1	1/22/2021 17:37:00	1	2	1	1	2	2	1	1	1	1	1	1	2	3	2	2	4	2	4	3	4	4	4	3	2	5	3	4	1	1	2	2	1					0	0	77.527	0	1	1
1/22/2021 16:28:44	1/22/2021 16:37:29	0	100	524	1	1/22/2021 16:37:29	1	2	1	1	2	2	1	1	1	1	1	4	2	3	1	2	4	2	5	2	5	4	4	4	1	5	4	4	2	3	2	2	1					5.978	54.22	61.467	22	1	6
1/23/2021 12:27:02	1/23/2021 12:28:52	0	100	110	1	1/23/2021 12:28:52	1	1	1	4	2	2		1
1/22/2021 15:56:38	1/22/2021 16:04:45	0	100	487	1	1/22/2021 16:04:46	1	2	1	2	2	2	1	1	1	1	1	2	2	3	2	3	3	3	3	3	3	3	4	3	3	4	4	4	3	3	3	3	3	56.886	77.733	78.785	6					1	6
1/22/2021 15:47:02	1/22/2021 15:54:58	0	100	476	1	1/22/2021 15:54:59	1	2	1	1	2	2	1	1	1	1	1	1	1	3	1	1	4	1	5	2	5	5	5	5	1	5	5	5	1	1	1	1	1					56.221	60.907	62.632	3	1	7
1/22/2021 18:56:24	1/22/2021 19:04:57	0	100	513	1	1/22/2021 19:04:57	1	2	1	1	2	2	1	1	1	1	1	2	2	3	3	2	4	2	4	4	3	4	5	3	4	4	3	2	1	1	1	1	1					41.622	49.651	63.086	2	1	4
1/22/2021 16:08:53	1/22/2021 16:18:58	0	100	604	1	1/22/2021 16:18:58	1	2	1	1	2	2	1	1	1	1	1	3	4	3	4	4	3	2	4	4	3	3	3	3	4	3	4	3	3	2	4	3	3					34.608	53.918	63.204	4	1	5
1/22/2021 15:43:49	1/22/2021 15:52:06	0	100	496	1	1/22/2021 15:52:07	1	2	1	1	2	2	1	1	1	1	1	1	1	3	1	1	5	1	5	1	5	5	5	5	1	5	5	5	1	5	1	2	1					0	0	62.641	0	1	7
1/22/2021 15:48:53	1/22/2021 15:50:04	0	100	70	1	1/22/2021 15:50:04	1	1	1	1	2	1			1
1/22/2021 16:42:42	1/22/2021 17:02:28	0	100	1185	1	1/22/2021 17:02:29	1	1	1	2	2	2	1	1	1	1	1	2	2	3	2	2	4	2	4	3	3	4	4	3	3	4	3	4	2	2	2	3	2					7.638	71.929	72.65	11	2	4
1/22/2021 16:15:24	1/22/2021 16:25:10	0	100	585	1	1/22/2021 16:25:10	1	2	1	1	2	2	1	1	1	1	1	3	3	3	2	4	2	3	3	4	3	3	3	3	2	4	3	4	3	3	2	4	2					0	0	61.508	0	1	4
1/22/2021 16:19:12	1/22/2021 16:23:55	0	100	282	1	1/22/2021 16:23:56	1	1	1	1	2	2	1	1	1	1	1	1	1	3	1	1	5	1	5	1	5	5	5	5	1	5	4	5	1	1	1	1	1					43.731	61.675	62.977	9	1	4
1/22/2021 14:38:51	1/22/2021 14:41:06	0	100	134	1	1/22/2021 14:41:06	1	2	1	1	2	2		1
1/22/2021 20:15:58	1/22/2021 20:25:23	0	100	564	1	1/22/2021 20:25:24	1	1	1	1	2	2	1	1	1	1	1	2	2	3	1	3	4	3	5	3	5	5	4	4	3	5	5	5	1	3	3	3	1	48.897	58.187	61.916	3					1	6
1/22/2021 16:04:31	1/22/2021 16:16:10	0	100	698	1	1/22/2021 16:16:10	1	2	1	1	2	2	1	1	1	1	1	4	3	3	3	3	4	3	4	3	4	4	4	3	4	3	4	4	3	3	4	3	2	21.169	69.734	71.468	25					1	7
1/22/2021 17:16:11	1/22/2021 17:24:46	0	100	515	1	1/22/2021 17:24:46	1	2	1	1	2	2	1	1	1	1	1	2	1	3	1	2	3	2	4	3	4	4	4	4	1	3	4	4	2	2	2	1	1					4.853	53.74	67	8	1	6
1/22/2021 15:30:53	1/22/2021 15:36:13	0	100	320	1	1/22/2021 15:36:14	1	2	1	1	2	2	1	1	1	1	1	2	1	3	1	1	5	1	5	1	5	5	5	5	1	5	5	5	1	2	1	1	1	47.344	47.344	61.398	1					1	4
1/22/2021 16:57:03	1/22/2021 17:05:27	0	100	504	1	1/22/2021 17:05:28	1	2	1	1	2	2	1	1	1	1	1	3	3	3	2	3	4	2	4	2	4	4	4	4	3	4	4	4	2	2	2	2	2	0	0	61.662	0					1	2
1/22/2021 15:09:02	1/22/2021 15:15:42	0	100	399	1	1/22/2021 15:15:42	1	1	1	6	2	2	1	1	1	1	1	3	2	3	4	4	5	4	3	3	3	2	2	2	2	2	2	3	2	2	3	4	2	2.831	64.641	64.982	11					2	5
1/22/2021 15:58:06	1/22/2021 16:05:39	0	100	452	1	1/22/2021 16:05:39	1	2	1	1	2	2	1	1	1	1	1	2	2	3	2	1	4	4	4	3	4	4	4	4	3	4	4	5	1	2	2	3	2					0	0	74.864	0	1	4
1/23/2021 3:05:42	1/23/2021 3:22:01	0	100	979	1	1/23/2021 3:22:01	1	1	1	2	2	2	1	1	1	1	1	1	3	3	2	3	4	1	4	4	3	2	3	4	2	4	4	3	2	2	3	4	2	43.619	66.091	70.633	2					1	5
1/22/2021 20:20:57	1/22/2021 20:37:35	0	100	998	1	1/22/2021 20:37:36	1	2	1	2	2	2	1	1	1	1	1	2	1	3	1	1	4	2	3	1	2	2	3	4	1	5	4	3	1	3	2	2	1	33.006	57.033	63.335	2					2	7
1/22/2021 16:10:23	1/22/2021 16:15:46	0	100	323	1	1/22/2021 16:15:46	1	2	1	1	2	2	1	1	1	1	1	2	2	3	2	2	4	2	4	2	4	4	4	4	2	5	3	3	2	2	2	2	2					0	0	61.15	0	1	1
1/22/2021 15:08:13	1/22/2021 15:20:51	0	100	757	1	1/22/2021 15:20:51	1	2	1	2	2	2	1	1	1	1	1	2	2	3	2	2	2	2	4	2	3	3	4	3	2	4	3	4	4	2	2	4	1	0	0	79.196	0					1	1
1/22/2021 15:50:35	1/22/2021 15:59:21	0	100	526	1	1/22/2021 15:59:21	1	2	1	1	2	1	1	1	1	1	1	2	2	3	1	2	4	1	4	2	5	4	5	4	1	4	5	4	1	4	2	2	1					16.492	59.33	61.296	5	1	4
1/22/2021 15:16:47	1/22/2021 15:25:48	0	100	541	1	1/22/2021 15:25:49	1	1	1	1	2	2	1	1	1	1	1	3	2	3	2	4	2	2	3	3	3	3	3	4	2	4	5	5	3	2	3	3	2					54.044	59.343	61.141	4	2	6
1/22/2021 15:07:19	1/22/2021 15:17:34	0	100	614	1	1/22/2021 15:17:34	1	1	1	2	2	2	1	1	1	1	1	5	4	3	2	2	4	2	4	4	4	4	4	4	4	4	4	4	2	2	2	3	1					32.7	46.716	64.225	2	1	7
1/22/2021 15:21:34	1/22/2021 15:32:04	0	100	630	1	1/22/2021 15:47:35	1	2	1	2	2	2	1	1	1	1	1	2	3	3	2	2	4	2	4	4	4	4	4	4	4	2	3	3	2	2	2	2	2	0	0	88.372	0					1	5
1/22/2021 15:22:33	1/22/2021 15:33:58	0	100	684	1	1/22/2021 15:50:01	1	1	1	1	2	2	1	1	1	1	1	4	4	3	2	2	4	3	4	3	4	4	4	3	3	4	4	4	2	4	2	3	2	31.965	50.581	63.777	2					1	5
1/24/2021 15:52:31	1/24/2021 16:02:51	0	100	620	1	1/24/2021 16:02:52	1	1	1	2	2	2	1	1	1	1	1	3	1	3	1	2	4	2	5	3	5	5	5	5	4	5	5	4	2	3	2	4	1	39.838	58.373	63.816	11					1	6
1/22/2021 16:02:47	1/22/2021 16:11:26	0	100	519	1	1/22/2021 16:11:27	1	1	1	1	2	2	1	1	1	1	1	2	2	3	2	2	4	2	4	3	5	4	4	4	2	5	4	4	1	2	2	2	1					7.849	62.487	64.464	26	1	6
1/22/2021 15:34:00	1/22/2021 15:50:01	0	100	960	1	1/22/2021 15:50:01	1	1	1	2	2	2	1	1	1	1	1	2	3	3	2	2	4	3	4	3	4	4	4	4	2	3	3	4	3	2	3	2	2	0	0	70.261	0					2	5
1/22/2021 15:59:34	1/22/2021 16:10:47	0	100	672	1	1/22/2021 16:10:48	1	1	1	1	2	2	1	1	1	1	1	2	2	3	2	1	4	1	4	4	4	4	4	4	2	4	4	4	2	1	2	1	2	41.229	69.176	70.784	3					1	5
1/22/2021 14:15:31	1/22/2021 14:27:15	0	100	704	1	1/22/2021 14:27:16	1	1	1	2	2	2	1	1	1	1	1	2	2	3	2	3	4	2	4	2	4	4	4	3	2	2	4	4	2	2	2	2	2					0	0	72.351	0	1	6
1/22/2021 15:16:56	1/22/2021 15:23:05	0	100	368	1	1/22/2021 15:23:05	1	2	1	4	2	2	1	1	1	1	1	2	2	3	1	2	3	2	4	4	4	4	3	3	2	5	4	3	2	3	3	2	1					0	0	78.113	0	1	5
1/22/2021 15:50:37	1/22/2021 15:58:36	0	100	479	1	1/22/2021 15:58:37	1	2	1	2	2	2	1	1	1	1	1	1	1	3	1	5	5	1	5	2	5	5	5	5	1	5	5	5	1	1	1	1	1					0	0	78.872	0	1	7
1/22/2021 15:58:14	1/22/2021 16:11:04	0	100	769	1	1/22/2021 16:11:04	1	1	1	1	2	2	1	1	1	1	1	3	4	3	2	2	2	2	3	2	3	3	2	3	2	4	4	3	3	3	3	3	2	0	0	68.355	0					1	4
1/22/2021 15:49:31	1/22/2021 16:05:02	0	100	930	1	1/22/2021 16:05:02	1	2	1	1	2	1	1	1	1	1	1	2	3	3	2	3	3	2	5	4	5	5	4	4	2	4	4	4	3	3	3	3	2					53.318	53.318	74.895	1	1	6
1/24/2021 15:54:39	1/24/2021 16:02:07	0	100	447	1	1/24/2021 16:02:07	1	2	1	4	2	2	1	1	1	1	1	2	1	3	1	3	4	2	5	2	4	4	5	4	2	3	4	5	3	2	2	2	3	15.629	82.962	85.438	4					1	4
1/22/2021 17:13:28	1/22/2021 17:19:33	0	100	365	1	1/22/2021 17:19:34	1	2	1	4	2	2	1	1	1	1	1	5	4	3	4	3	4	2	4	2	4	4	3	3	4	3	1	3	3	3	3	3	3	30.426	37.625	62.065	2					1	5
1/22/2021 15:34:52	1/22/2021 15:39:56	0	100	304	1	1/22/2021 15:39:56	1	2	1	1	2	2	1	1	1	1	1	2	3	3	1	2	4	3	4	5	4	3	3	4	1	5	4	3	3	3	3	2	1					0	0	61.31	0	1	5
1/22/2021 16:07:03	1/22/2021 16:14:24	0	100	441	1	1/22/2021 16:14:24	1	1	1	1	2	2	1	1	1	1	1	2	4	3	2	4	4	3	4	4	4	4	4	5	2	5	5	5	1	1	1	2	1					50.083	57.373	61.033	2	1	7
1/22/2021 18:43:51	1/22/2021 18:50:13	0	100	382	1	1/22/2021 18:50:13	1	2	1	1	2	2	1	1	1	1	1	2	2	3	1	1	4	2	4	3	4	4	4	3	2	4	4	4	2	2	2	2	2	19.709	60.382	61.231	5					1	3
1/22/2021 16:17:52	1/22/2021 16:37:12	0	100	1159	1	1/22/2021 16:37:12	1	2	1	2	2	2	1	1	1	1	1	2	2	3	1	4	3	2	4	4	3	3	4	3	4	4	3	4	2	3	3	4	2					42.883	57.103	63.868	2	1	4
1/22/2021 18:06:01	1/22/2021 18:16:40	0	100	639	1	1/22/2021 18:16:41	1	2	1	1	2	2	1	1	1	1	1	1	1	3	1	2	4	2	4	2	4	4	4	4	2	2	4	2	2	2	2	2	2	3.732	76.737	78.801	46					1	7
1/22/2021 16:01:38	1/22/2021 16:13:46	0	100	728	1	1/22/2021 16:13:46	1	2	1	1	2	2	1	1	1	1	1	3	2	3	2	3	4	2	4	4	4	4	4	3	4	4	4	4	2	3	3	2	2					53.057	53.057	83.403	1	1	6
1/22/2021 16:15:13	1/22/2021 16:53:02	0	100	2269	1	1/22/2021 16:53:03	1	1	1	1	2	2	1	1	1	1	1	2	3	3	2	4	2	2	4	2	4	4	4	4	2	3	4	4	2	4	3	3	2					6.063	6.063	114.836	1	2	5
1/22/2021 15:59:01	1/22/2021 16:10:05	0	100	664	1	1/22/2021 16:10:06	1	2	1	1	2	2	1	1	1	1	1	2	2	3	2	3	4	2	4	3	4	4	4	4	1	4	3	3	2	2	2	2	2					98.318	104.246	105.788	2	1	3
1/22/2021 15:32:24	1/22/2021 15:40:31	0	100	487	1	1/22/2021 15:40:32	1	2	1	2	2	2	1	1	1	1	1	4	4	3	2	2	4	2	4	3	4	4	4	4	4	4	3	4	2	2	3	4	1	0	0	71.182	0					2	6
1/22/2021 16:20:50	1/22/2021 16:32:47	0	100	716	1	1/22/2021 16:32:47	1	1	1	2	2	2	1	1	1	1	1	2	2	3	2	2	4	2	4	2	4	4	4	4	2	4	4	4	2	4	2	4	2	6.009	120.117	127.775	15					1	4
1/22/2021 16:07:08	1/22/2021 16:17:43	0	100	635	1	1/22/2021 16:17:44	1	1	1	1	2	2	1	1	1	1	1	2	1	3	1	2	3	1	5	2	5	5	5	5	2	4	5	5	1	2	1	4	1	3.732	57.7	61.876	5					1	6
1/24/2021 15:54:27	1/24/2021 16:08:54	0	100	867	1	1/24/2021 16:08:54	1	1	1	2	2	2	1	1	1	1	1	3	3	3	2	4	4	3	4	3	4	4	3	4	3	5	4	4	2	2	3	3	2	0	0	97.739	0					1	3
1/22/2021 15:48:07	1/22/2021 16:01:34	0	100	807	1	1/22/2021 16:01:35	1	2	1	1	2	2	1	1	1	1	1	2	1	3	2	2	5	2	5	2	5	4	5	5	2	5	5	4	2	1	1	1	1					13.982	13.995	75.538	2	1	6
1/22/2021 16:05:30	1/22/2021 16:20:24	0	100	893	1	1/22/2021 16:20:25	1	1	1	1	2	2	1	1	1	1	1	4	4	3	3	4	3	4	4	4	4	4	4	3	4	4	4	3	3	4	4	4	3					0	0	201.084	0	1	3
1/22/2021 16:06:33	1/22/2021 16:15:34	0	100	540	1	1/22/2021 16:15:34	1	1	1	1	2	2	1	1	1	1	1	1	1	3	1	1	4	1	5	3	4	4	5	4	1	5	4	4	2	1	2	1	1	0	0	82.757	0					1	7
1/22/2021 15:34:18	1/22/2021 15:43:20	0	100	541	1	1/22/2021 15:43:21	1	2	1	1	2	2	1	1	1	1	1	2	4	3	1	3	2	2	5	2	5	5	4	4	2	5	5	5	1	1	1	1	1	0	0	61.68	0					1	7
1/22/2021 15:32:48	1/22/2021 15:39:32	0	100	403	1	1/22/2021 15:39:32	1	1	1	1	2	2	1	1	1	1	1	1	2	3	1	2	4	2	5	4	5	5	4	4	1	5	5	4	1	2	4	3	1					56.198	56.198	83.594	1	1	7
1/22/2021 16:28:00	1/22/2021 16:38:42	0	100	641	1	1/22/2021 16:38:42	1	2	1	1	2	2	1	1	1	1	1	2	3	3	2	3	2	2	3	4	3	2	2	3	3	2	3	4	2	1	3	2	2	32.957	33.452	63.911	2					1	7
1/22/2021 16:05:24	1/22/2021 16:12:45	0	100	441	1	1/22/2021 16:12:45	1	1	1	2	2	2	1	1	1	1	1	4	4	3	2	1	5	4	4	4	4	5	2	4	3	4	4	5	2	2	4	4	2					.917	56.718	61.664	5	1	7
1/22/2021 15:55:30	1/22/2021 16:01:35	0	100	364	1	1/22/2021 16:01:35	1	1	1	1	2	2	1	1	1	1	1	2	1	3	1	1	5	1	5	1	5	5	3	5	3	5	5	5	1	1	1	3	1					6.616	58.911	62.005	8	1	7
1/22/2021 16:03:51	1/22/2021 16:14:19	0	100	627	1	1/22/2021 16:14:19	1	2	1	4	2	2	1	1	1	1	1	2	2	3	2	2	3	2	4	4	4	3	4	4	2	4	4	2	2	2	2	2	1					40.805	58.288	61.38	8	1	7
1/22/2021 17:33:14	1/22/2021 17:43:58	0	100	643	1	1/22/2021 17:43:58	1	2	1	1	2	2	1	1	1	1	1	2	3	3	1	1	4	1	4	2	4	4	4	4	2	4	3	4	2	2	2	2	2	32.577	69.737	72.365	2					1	2
1/22/2021 16:09:23	1/22/2021 16:14:06	0	100	282	1	1/22/2021 16:14:06	1	1	1	1	2	2	1	1	1	1	1	2	2	3	1	1	4	1	4	2	4	4	4	5	1	5	4	4	2	1	1	1	1					55.906	61.057	64.622	4	1	6
1/22/2021 16:23:41	1/22/2021 16:38:32	0	100	891	1	1/22/2021 16:38:32	1	1	1	1	2	2	1	1	1	1	1	2	4	3	3	3	2	2	4	2	4	4	4	3	2	4	3	2	3	2	3	3	2	40.447	40.447	63.342	1					1	4
1/22/2021 16:29:31	1/22/2021 16:41:43	0	100	731	1	1/22/2021 16:41:43	1	1	1	2	2	2	1	1	1	1	1	4	4	3	1	4	4	1	5	1	5	5	5	5	4	5	5	4	1	5	3	4	1	7.983	238.954	240.329	4					7	5
1/22/2021 16:06:34	1/22/2021 16:13:17	0	100	403	1	1/22/2021 16:13:18	1	1	1	1	2	2	1	1	1	1	1	1	1	3	1	1	5	1	4	4	5	5	4	5	1	5	4	4	1	1	1	1	1					50.973	61.588	62.918	3	1	7
1/22/2021 16:18:59	1/22/2021 16:27:13	0	100	493	1	1/22/2021 16:27:13	1	1	1	1	2	2	1	1	1	1	1	2	2	3	2	2	4	3	4	4	4	4	4	4	1	4	5	4	2	2	2	2	1					0	0	61.427	0	1	7
1/22/2021 15:58:32	1/22/2021 16:08:46	0	100	613	1	1/22/2021 16:08:46	1	2	1	1	2	2	1	1	1	1	1	1	1	3	1	1	1	1	3	1	1	1	5	5	1	5	5	3	2	2	1	1	1	50.648	55.119	62.127	2					5	6
1/22/2021 17:53:38	1/22/2021 18:06:24	0	100	765	1	1/22/2021 18:06:24	1	1	1	1	2	2	1	1	1	1	1	2	5	3	2	2	4	2	4	3	4	3	3	4	2	4	4	4	2	3	2	2	2	56.969	67.321	71.222	2					1	7
1/22/2021 15:43:08	1/22/2021 15:49:13	0	100	365	1	1/22/2021 15:49:13	1	4	1	1	2	2	1	1	1	1	1	1	2	3	1	1	4	1	5	2	3	3	3	5	1	5	5	4	1	2	1	2	1	3.296	62.814	62.848	14					1	7
1/22/2021 15:30:09	1/22/2021 15:36:58	0	100	408	1	1/22/2021 15:36:58	1	2	1	1	2	2	1	1	1	1	1	1	1	3	1	1	5	2	5	3	5	3	4	5	4	4	5	5	1	1	1	1	1	0	0	61.117	0					1	6
1/22/2021 15:54:51	1/22/2021 15:59:29	0	100	278	1	1/22/2021 15:59:29	1	1	1	1	2	2	1	1	1	1	1	1	2	3	2	1	4	2	5	3	5	4	2	4	1	4	5	5	1	2	2	1	1	0	0	61.615	0					1	6
1/22/2021 16:14:15	1/22/2021 16:27:16	0	100	780	1	1/22/2021 16:27:16	1	1	1	2	2	2	1	1	1	1	1	4	2	3	4	3	3	4	2	4	2	2	2	2	3	3	2	3	3	3	4	3	3					.007	74.277	114.06	30	2	2
1/22/2021 18:45:08	1/22/2021 18:53:28	0	100	500	1	1/22/2021 18:53:29	1	1	1	1	2	2	1	1	1	1	1	4	3	3	2	2	3	3	4	3	3	3	3	4	2	4	4	4	2	3	3	2	2					0	0	71.17	0	1	5
1/22/2021 16:24:25	1/22/2021 16:36:46	0	100	741	1	1/22/2021 16:36:46	1	1	1	1	2	2	1	1	1	1	1	4	4	3	1	3	4	1	1	1	2	5	4	4	1	1	3	4	2	1	4	3	1					4.426	34.674	62.85	3	1	5
1/22/2021 15:53:36	1/22/2021 16:01:06	0	100	450	1	1/22/2021 16:01:07	1	2	1	2	2	2	1	1	1	1	1	2	2	3	4	2	2	2	4	2	4	4	3	4	2	4	4	4	4	3	2	4	2					32.112	34.823	62.825	2	1	6
1/22/2021 17:43:24	1/22/2021 17:52:49	0	100	564	1	1/22/2021 17:52:49	1	2	1	1	2	2	1	1	1	1	1	2	2	3	2	1	4	1	4	3	4	4	5	4	2	5	4	4	1	2	2	3	2					53.42	62.397	64.738	2	1	6
1/22/2021 15:59:51	1/22/2021 16:07:12	0	100	440	1	1/22/2021 16:07:12	1	2	1	1	2	2	1	1	1	1	1	2	1	3	1	4	4	2	1	3	5	4	4	3	1	5	4	4	1	2	1	1	2	5.109	39.243	70.888	4					1	7
1/22/2021 15:09:40	1/22/2021 15:16:50	0	100	429	1	1/22/2021 15:16:50	1	2	1	6	2	1	1	1	1	1	1	1	2	3	1	3	5	2	5	3	5	5	5	5	4	5	5	4	1	1	1	5	1					61.492	61.492	61.511	1	1	7
1/22/2021 15:02:11	1/22/2021 15:11:27	0	100	555	1	1/22/2021 15:11:28	1	1	1	6	2	1	1	1	1	1	1	4	2	3	1	3	4	3	4	2	5	4	5	3	1	4	5	4	2	2	2	1	1					43.695	62.076	62.825	2	1	5
1/22/2021 15:47:43	1/22/2021 15:52:26	0	100	283	1	1/22/2021 15:52:26	1	2	1	1	2	2	1	1	1	1	1	1	1	3	1	1	4	1	5	1	3	3	4	4	2	4	3	3	2	2	1	2	2	2.719	6.378	61.905	3					1	1
1/22/2021 16:17:39	1/22/2021 16:25:06	0	100	447	1	1/22/2021 16:25:07	1	2	1	1	2	2	1	1	1	1	1	2	2	3	2	2	4	2	5	1	5	5	5	4	2	5	5	4	2	2	2	1	1					0	0	72.047	0	3	5
1/22/2021 15:39:45	1/22/2021 15:47:42	0	100	476	1	1/22/2021 15:47:42	1	1	1	1	2	2	1	1	1	1	1	4	2	3	1	3	5	1	5	2	5	4	3	5	1	5	5	5	2	3	1	3	1					0	0	82.648	0	1	6
1/22/2021 16:04:53	1/22/2021 16:14:22	0	100	569	1	1/22/2021 16:14:23	1	2	1	1	2	2	1	1	1	1	1	2	4	3	3	2	4	2	4	3	3	4	4	4	4	3	3	4	2	3	4	3	2					47.836	73.899	75.558	3	3	5
1/22/2021 17:05:30	1/22/2021 17:06:54	0	100	84	1	1/22/2021 17:06:54	1	1	1	4	2	2		1
1/22/2021 16:19:56	1/22/2021 16:36:51	0	100	1014	1	1/22/2021 16:36:51	1	2	1	1	2	2	1	1	1	1	1	4	4	3	2	2	2	3	2	4	2	3	4	3	2	3	4	4	3	2	2	2	2	12.966	85.212	89.145	5					2	4
1/22/2021 16:03:17	1/22/2021 16:09:11	0	100	353	1	1/22/2021 16:09:11	1	1	1	1	2	2	1	1	1	1	1	3	2	3	3	2	4	3	4	3	4	4	4	2	2	4	4	4	2	3	2	2	2					15.859	64.167	65.291	10	1	3
1/22/2021 15:43:38	1/22/2021 15:44:29	0	100	50	1	1/22/2021 15:44:29	1	1	1	1	2	2		1
1/22/2021 15:46:41	1/22/2021 15:54:34	0	100	472	1	1/22/2021 15:54:34	1	1	1	1	2	2	1	1	1	1	1	2	2	3	1	4	5	2	4	3	4	5	4	4	5	5	4	4	2	2	2	2	1					30.945	38.946	63.929	2	1	6
1/22/2021 15:37:49	1/22/2021 15:39:05	0	100	75	1	1/22/2021 15:39:06	1	1	1	1	2	2	1	1	1	1	1	2	3	2	4	3	3	2	4	2	3	3	2	3	3	3	2	3	4	3	3	3	3
1/22/2021 15:35:03	1/22/2021 15:41:19	0	100	376	1	1/22/2021 15:41:19	1	1	1	1	2	1	1	1	1	1	1	4	3	3	2	4	4	4	4	4	3	3	4	4	2	4	4	4	4	2	4	3	2					54.548	54.548	61.427	1	1	5
1/22/2021 15:22:37	1/22/2021 15:32:47	0	100	610	1	1/22/2021 15:48:36	1	1	1	1	2	2	1	1	1	1	1	1	3	3	2	2	4	2	4	2	4	4	4	4	2	5	4	4	2	3	2	2	1					122.835	122.835	124.689	1	1	7
1/22/2021 15:56:31	1/22/2021 16:04:28	0	100	476	1	1/22/2021 16:04:28	1	2	1	1	2	2	1	1	1	1	1	1	1	3	1	3	5	1	5	3	4	4	5	4	4	5	5	5	1	1	1	2	1					0	0	61.509	0	1	7
1/22/2021 16:53:23	1/22/2021 16:59:34	0	100	370	1	1/22/2021 16:59:34	1	1	1	1	2	1	1	1	1	1	1	3	2	3	3	2	4	3	4	3	4	4	4	4	3	3	3	4	2	4	3	3	2					0	0	66.187	0	1	6
1/22/2021 15:45:51	1/22/2021 15:58:10	0	100	739	1	1/22/2021 15:58:11	1	2	1	1	2	2	1	1	1	1	1	1	1	3	1	1	5	1	5	2	5	5	5	5	1	5	5	4	1	1	1	1	1					81.828	91.561	93.432	2	1	6
1/22/2021 15:23:07	1/22/2021 15:30:27	0	100	440	1	1/22/2021 15:30:32	1	1	1	1	2	2	1	1	1	1	1	2	1	3	2	3	4	3	5	4	4	4	4	4	2	5	4	4	2	2	2	2	2	49.552	55.11	78.707	2					1	5
1/22/2021 16:04:01	1/22/2021 16:14:18	0	100	616	1	1/22/2021 16:14:18	1	1	1	2	2	2	1	1	1	1	1	3	2	3	2	2	3	2	4	3	3	3	3	4	2	4	4	4	2	2	2	3	1	40.748	74.888	77.431	5					2	2
1/22/2021 16:15:08	1/22/2021 16:21:34	0	100	385	1	1/22/2021 16:21:34	1	2	1	1	2	2	1	1	1	1	1	2	2	3	1	2	4	3	4	2	4	4	4	4	2	5	4	4	2	3	2	2	2	24.53	61.236	62.192	11					1	6
1/22/2021 16:00:35	1/22/2021 16:12:40	0	100	724	1	1/22/2021 16:12:41	1	1	1	1	2	2	1	1	1	1	1	2	1	3	2	2	4	2	5	3	4	4	5	4	2	4	4	3	2	3	2	3	2					45.64	50.854	63.043	2	1	6
1/22/2021 15:40:45	1/22/2021 15:53:10	0	100	744	1	1/22/2021 15:53:10	1	1	1	4	2	2	1	1	1	1	1	4	2	3	2	4	4	2	4	3	4	3	4	4	2	5	4	4	2	2	2	3	2					0	0	64.952	0	1	4
1/22/2021 15:48:11	1/22/2021 15:57:10	0	100	538	1	1/22/2021 15:57:11	1	2	1	1	2	2	1	1	1	1	1	4	3	3	2	2	2	2	4	4	4	2	4	3	2	4	5	4	2	2	2	3	2					0	0	62.023	0	1	2
1/22/2021 16:04:08	1/22/2021 16:12:19	0	100	491	1	1/22/2021 16:12:19	1	2	1	1	2	2	1	1	1	1	1	2	4	3	2	4	4	2	5	2	4	4	4	4	2	5	5	4	2	2	2	2	1					0	0	64.291	0	1	7
1/22/2021 15:54:03	1/22/2021 16:06:14	0	100	730	1	1/22/2021 16:06:14	1	2	1	1	2	2	1	1	1	1	1	2	2	3	2	2	5	2	4	2	5	4	4	5	3	4	4	5	1	2	2	2	2					7.946	20.083	68.677	7	2	6
1/22/2021 16:02:18	1/22/2021 16:09:15	8	100	417	1	1/22/2021 16:24:59	1	1	1	2	2	2	1	1	1	1	1	2	2	3	3	3	3	3	3	3	4	3	4	3	2	4	4	3	3	3	4	3	3	51.529	51.529	62.11	1					1	4
1/22/2021 16:17:22	1/22/2021 16:40:42	0	100	1399	1	1/22/2021 16:40:42	1	1	1	1	2	2	1	1	1	1	1	4	4	3	1	4	4	1	5	2	5	5	5	4	2	5	5	3	1	1	1	4	1					0	0	76.547	0	2	4
1/22/2021 16:29:21	1/22/2021 16:39:54	0	100	632	1	1/22/2021 16:39:54	1	2	1	1	2	2	1	1	1	1	1	4	3	3	2	2	3	4	4	3	4	3	4	4	3	4	3	3	2	2	3	2	2	0	0	66.889	0					1	6
1/22/2021 16:16:00	1/22/2021 16:24:05	0	100	485	1	1/22/2021 16:24:06	1	2	1	1	2	2	1	1	1	1	1	2	2	3	2	2	4	2	4	4	4	4	4	4	4	4	4	3	2	2	2	3	2					0	0	62.564	0	1	5
1/22/2021 15:47:44	1/22/2021 15:57:47	0	100	602	1	1/22/2021 15:57:47	1	4	1	1	2	2	1	1	1	1	1	2	1	3	1	4	5	1	5	3	5	5	4	5	2	5	5	5	1	1	1	3	1	.462	.462	71.941	1					1	7
1/24/2021 15:51:50	1/24/2021 15:58:07	0	100	376	1	1/24/2021 15:58:07	1	2	1	4	2	2	1	1	1	1	1	3	4	3	2	2	4	2	4	2	4	4	4	4	2	4	2	4	2	2	2	2	2	27.388	38.41	74.947	2					1	6
1/22/2021 16:01:44	1/22/2021 16:02:55	0	100	70	1	1/22/2021 16:02:55	1	1	1	1	2	2		1
1/22/2021 16:29:55	1/22/2021 16:40:54	0	100	658	1	1/22/2021 16:40:54	1	2	1	1	2	2	1	1	1	1	1	3	4	3	2	3	2	2	4	3	4	4	5	3	2	5	4	3	2	2	2	3	2					47.574	55.851	61.697	2	1	2
1/22/2021 16:05:40	1/22/2021 16:18:57	0	100	796	1	1/22/2021 16:18:57	1	1	1	1	2	2	1	1	1	1	1	4	4	3	4	4	1	4	3	2	2	2	3	4	4	4	4	4	3	2	4	3	4	17.651	30.388	75.386	11					3	2
1/22/2021 16:07:19	1/22/2021 16:13:55	0	100	396	1	1/22/2021 16:13:56	1	2	1	1	2	2	1	1	1	1	1	1	1	3	1	1	5	1	5	2	5	5	5	5	2	4	4	4	1	1	1	1	1	4.529	60.417	62.834	4					1	7
1/22/2021 15:27:57	1/22/2021 15:32:54	0	100	296	1	1/22/2021 15:48:18	1	1	1	4	2	2	1	1	1	1	1	2	2	3	1	1	4	1	5	2	4	5	5	5	1	5	5	5	1	2	1	1	1					67.693	67.693	67.952	1	1	7
1/22/2021 16:24:23	1/22/2021 16:34:01	0	100	578	1	1/22/2021 16:34:02	1	1	1	1	2	2	1	1	1	1	1	3	2	3	1	1	4	1	5	4	5	5	5	5	3	4	5	5	2	2	2	3	2	8	56.53	61.818	7					1	6
1/22/2021 15:46:10	1/22/2021 15:52:59	0	100	409	1	1/22/2021 15:52:59	1	1	1	1	2	2	1	1	1	1	1	3	2	3	1	3	4	2	5	2	5	5	4	4	2	4	5	4	1	2	2	2	1	7.043	30.638	68.02	2					1	5
1/22/2021 15:59:09	1/22/2021 16:13:08	0	100	838	1	1/22/2021 16:13:08	1	1	1	1	2	2	1	1	1	1	1	4	3	3	2	4	4	5	4	2	4	4	4	5	2	4	4	5	2	4	3	3	2					45.706	68.709	72.781	7	4	6
1/22/2021 16:15:59	1/22/2021 16:17:53	0	30	113	0	1/23/2021 14:10:27	1	1	1	1	1	2		1
1/22/2021 16:18:06	1/22/2021 16:19:28	0	30	81	0	1/23/2021 14:11:03	1	1	3	1	1	2	1	1	1	1	1
1/22/2021 15:46:48	1/22/2021 15:52:55	0	100	366	1	1/22/2021 15:52:55	1	1	1	1	2	2	1	1	1	1	1	2	1	3	2	1	4	1	5	2	5	4	4	4	2	4	5	5	1	1	2	1	1					38.607	56.723	67.441	6	1	2
1/22/2021 16:25:54	1/22/2021 16:41:52	0	100	958	1	1/22/2021 16:41:53	1	2	1	1	2	2	1	1	1	1	1	3	2	3	2	3	4	2	4	2	4	4	4	3	4	4	4	4	2	2	2	2	2					9.361	60.99	74.913	5	1	4
1/22/2021 16:09:35	1/22/2021 16:18:38	0	100	543	1	1/22/2021 16:18:39	1	2	1	2	2	2	1	1	1	1	1	4	3	3	2	5	4	2	5	3	4	4	4	5	4	5	4	4	2	3	3	3	2					29.096	51.435	93.079	4	1	4
1/24/2021 15:51:50	1/24/2021 16:06:04	0	100	854	1	1/24/2021 16:06:05	1	1	1	2	2	2	1	1	1	1	1	4	2	3	2	4	4	2	4	2	4	4	4	3	3	3	4	4	3	2	3	3	4	6.234	95.565	108.884	28					1	6
1/22/2021 17:25:13	1/22/2021 17:52:50	0	100	1656	1	1/22/2021 17:52:50	1	1	1	2	2	2	1	1	1	1	1	2	3	3	2	2	3	1	3	1	3	3	4	3	3	4	5	3	3	3	3	3	2	3.3	27.292	92.058	10					1	1
1/22/2021 15:32:51	1/22/2021 15:37:57	0	100	305	1	1/22/2021 15:37:57	1	1	1	1	2	2	1	1	1	1	1	2	2	3	2	3	4	2	5	4	5	5	4	4	2	4	4	4	2	3	2	2	1	1.199	45.701	61.048	6					2	6
1/22/2021 15:51:51	1/22/2021 15:56:28	0	100	277	1	1/22/2021 15:56:28	1	1	1	1	2	1	1	1	1	1	1	2	1	3	1	1	5	1	5	3	5	5	5	5	1	5	4	4	1	1	1	1	1					0	0	79.97	0	1	7
1/22/2021 15:01:11	1/22/2021 15:10:03	0	100	532	1	1/22/2021 15:10:04	1	2	1	1	2	2	1	1	1	1	1	2	2	3	2	3	4	2	5	2	4	4	3	4	2	5	4	4	2	2	2	2	1	0	0	61.3	0					1	6
1/22/2021 16:57:50	1/22/2021 17:06:46	0	100	536	1	1/22/2021 17:06:47	1	2	1	1	2	2	1	1	1	1	1	2	2	3	4	5	4	2	4	2	4	4	4	1	1	5	2	3	2	2	2	2	1	0	0	76.567	0					1	6
1/22/2021 14:53:00	1/22/2021 15:02:22	0	100	561	1	1/22/2021 15:02:22	1	1	1	4	2	2	1	1	1	1	1	2	2	3	3	3	4	3	4	3	4	3	3	3	2	4	4	4	3	3	3	3	1	10.826	55.949	61.847	3					1	4
1/22/2021 16:29:48	1/22/2021 16:52:22	0	30	1353	0	1/23/2021 14:10:17	1	2	3	1	2	2	1
1/22/2021 16:21:44	1/22/2021 16:25:56	8	30	252	0	1/23/2021 14:10:17	1	2	3	1	2	2	1
1/22/2021 16:26:47	1/22/2021 16:29:33	0	30	166	0	1/23/2021 14:10:17	1	2	3	1	2	2	1	1	1	1	1
1/22/2021 16:12:49	1/22/2021 16:21:27	8	30	518	0	1/23/2021 14:10:21	1	2	3	1	2	2	1	1	1	1	1
1/22/2021 16:26:29	1/22/2021 16:56:15	0	100	1785	1	1/22/2021 16:56:16	1	1	3	1	3	2	1	1	1	1	1
1/22/2021 16:56:34	1/22/2021 16:59:25	0	30	170	0	1/23/2021 14:09:56	1	1	3	1	1	2					1
1/22/2021 16:59:41	1/22/2021 17:09:47	0	30	606	0	1/23/2021 14:10:14	1	1	2	1	2	2	1		1
1/22/2021 16:26:27	1/22/2021 17:09:42	0	24	2595	0	1/23/2021 14:10:17	1	1	3	1	2
1/22/2021 16:18:20	1/22/2021 16:20:17	0	100	116	1	1/22/2021 16:20:17	1	1	3	1	1	2	1	1	1	1	1
1/22/2021 16:50:23	1/22/2021 16:51:17	0	100	53	1	1/22/2021 16:51:17	1	1	3	1	1	2	1	1	1	1
1/22/2021 16:47:39	1/22/2021 16:48:40	0	30	60	0	1/23/2021 14:09:58	1	1	3	1	1	2				1
1/22/2021 16:46:55	1/22/2021 16:48:36	0	30	100	0	1/23/2021 14:10:01	1	1	3	1	1	2			1
1/22/2021 16:37:24	1/22/2021 16:45:09	0	30	464	0	1/23/2021 14:10:06	1	1	3	1	1	2	1	1			1
1/22/2021 16:34:46	1/22/2021 16:36:10	0	30	83	0	1/23/2021 14:10:11	1	1	2	1	1	2	1	1	1	1	1
1/22/2021 16:30:45	1/22/2021 16:34:49	0	30	244	0	1/23/2021 14:10:11	1	1	2	1	1	2		1
1/22/2021 16:48:38	1/22/2021 16:50:24	0	30	105	0	1/23/2021 14:10:14	1	1	3	1	1	2					1
1/22/2021 16:45:59	1/22/2021 16:46:55	0	30	55	0	1/23/2021 14:10:15	1	1	3	1	1	2		1
1/22/2021 16:45:09	1/22/2021 16:45:59	0	30	49	0	1/23/2021 14:10:16	1	1	3	1	1	2	1
1/22/2021 16:36:09	1/22/2021 16:37:24	0	30	74	0	1/23/2021 14:10:16	1	1	3	1	2	2	1	1	1	1	1
1/22/2021 16:25:09	1/22/2021 16:30:49	0	24	339	0	1/23/2021 14:10:17	1	1	2	1	1
1/22/2021 16:20:07	1/22/2021 16:25:10	8	30	303	0	1/23/2021 14:10:17	1	1	2	1	1	2	1	1	1	1	1
1/22/2021 15:43:15	1/22/2021 15:53:00	0	100	585	1	1/22/2021 15:53:01	1	3	1	1	2	2	1	1	1	1	1	1	2	3	1	2	3	1	4	1	4	4	2	4	2	5	4	5	2	2	1	1	1	83.229	83.229	85.403	1					1	7
1/22/2021 15:07:21	1/22/2021 15:15:41	0	100	500	1	1/22/2021 15:15:42	1	2	1	1	2	2	1	1	1	1	1	4	4	3	1	2	4	2	4	4	4	4	4	4	4	4	4	4	2	2	3	3	2					41.415	52.467	69.157	3	1	6
1/22/2021 15:15:00	1/22/2021 15:20:23	0	100	323	1	1/22/2021 15:20:24	1	1	1	1	2	2	1	1	1	1	1	2	2	3	2	2	4	1	5	2	5	5	4	4	2	4	5	5	1	2	2	2	2	0	0	61.772	0					1	6
1/22/2021 16:04:00	1/22/2021 16:09:25	0	100	324	1	1/22/2021 16:09:26	1	2	1	1	2	2	1	1	1	1	1	2	2	3	2	2	4	2	4	3	5	5	4	4	2	4	4	4	2	2	2	2	2					54.406	59.999	61.555	6	1	5
1/22/2021 15:47:04	1/22/2021 15:55:05	0	100	480	1	1/22/2021 15:55:05	1	2	1	1	2	2	1	1	1	1	1	1	2	3	1	1	4	2	5	3	4	4	4	4	1	4	4	5	2	2	2	4	1	26.305	26.305	62.386	1					1	6
1/22/2021 16:14:14	1/22/2021 16:22:32	0	100	497	1	1/22/2021 16:22:32	1	1	1	2	2	2	1	1	1	1	1	1	3	3	2	5	2	3	1	3	2	2	1	1	1	3	1	1	5	5	4	5	2					0	0	61.636	0	4	4
1/22/2021 15:15:35	1/22/2021 15:22:56	0	100	440	1	1/22/2021 15:22:56	1	2	1	1	2	2	1	1	1	1	1	2	2	3	2	1	4	2	4	3	4	4	4	3	2	4	3	4	2	2	2	2	2	22.614	28.105	67.59	2					1	4
1/22/2021 15:24:13	1/22/2021 15:36:48	0	100	755	1	1/22/2021 15:36:48	1	2	1	1	2	2	1	1	1	1	1	2	4	3	1	4	2	1	5	5	4	4	4	4	1	5	5	5	1	2	2	5	1	6.238	84.957	85.901	7					1	7
1/22/2021 15:50:33	1/22/2021 15:52:04	0	100	91	1	1/22/2021 15:52:04	1	1	1	1	2	2		1
1/22/2021 16:26:15	1/22/2021 16:36:55	0	100	639	1	1/22/2021 16:36:55	1	2	1	1	2	1	1	1	1	1	1	3	2	3	1	5	4	2	4	4	4	4	5	4	1	4	3	4	2	2	2	2	2	0	0	67.587	0					1	1
1/22/2021 16:06:35	1/22/2021 16:15:24	0	100	528	1	1/22/2021 16:15:24	1	2	1	1	2	2	1	1	1	1	1	2	2	3	2	3	3	2	4	2	4	4	3	3	4	4	4	3	2	2	2	3	2					0	0	65.456	0	1	6
1/22/2021 15:48:56	1/22/2021 15:58:48	0	100	592	1	1/22/2021 15:58:49	1	2	1	1	2	2	1	1	1	1	1	1	2	3	1	2	4	1	4	1	4	4	4	3	4	4	4	4	2	2	2	2	2	0	0	61.142	0					1	6
1/22/2021 15:39:58	1/22/2021 15:48:54	0	100	536	1	1/22/2021 15:48:55	1	2	1	1	2	2	1	1	1	1	1	1	2	3	2	2	4	2	3	4	4	4	4	3	3	4	4	4	2	2	2	3	2	19.041	51.507	61.418	22					1	6
1/22/2021 15:20:28	1/22/2021 15:28:34	0	100	486	1	1/22/2021 15:28:35	1	3	1	1	2	2	1	1	1	1	1	2	2	3	2	2	4	1	4	3	4	4	4	4	4	4	4	4	2	2	2	3	2					61.375	75.919	80.474	2	1	4
1/22/2021 15:05:42	1/22/2021 15:16:17	0	100	634	1	1/22/2021 15:16:18	1	2	1	1	2	2	1	1	1	1	1	2	3	3	2	4	4	2	5	4	4	4	2	4	2	4	4	5	2	2	3	4	1	0	0	85.597	0					1	6
1/22/2021 14:58:37	1/22/2021 15:10:31	0	100	713	1	1/22/2021 15:10:35	1	2	1	1	2	2	1	1	1	1	1	1	5	3	2	3	2	2	3	3	2	2	4	4	1	3	1	3	5	4	5	5	2					48.232	73.874	82.914	2	1	4
1/22/2021 15:54:22	1/22/2021 16:09:31	0	100	909	1	1/22/2021 16:09:31	1	1	1	1	2	2	1	1	1	1	1	4	2	3	2	2	4	2	4	2	4	4	4	4	2	4	4	4	2	3	2	2	2					0	0	63.248	0	1	6
1/24/2021 15:54:28	1/24/2021 16:06:04	0	100	695	1	1/24/2021 16:06:04	1	1	1	2	2	2	1	1	1	1	1	5	2	3	1	1	3	1	5	2	5	4	4	4	1	5	5	5	1	2	2	2	1	45.317	47.774	61.362	2					1	2
1/24/2021 15:55:48	1/24/2021 16:07:34	0	100	705	1	1/24/2021 16:07:34	1	1	1	1	2	1	1	1	1	1	1	2	2	3	2	2	4	1	5	3	4	4	3	4	5	4	5	5	2	1	2	2	1	0	0	64.215	0					1	6
1/22/2021 15:57:32	1/22/2021 16:15:30	0	100	1078	1	1/22/2021 16:15:31	1	2	1	1	2	2	1	1	1	1	1	4	2	3	1	1	4	2	4	4	5	4	2	4	1	5	4	4	2	1	4	1	1					0	0	62.192	0	1	6
1/22/2021 18:37:40	1/22/2021 18:47:20	0	100	580	1	1/22/2021 18:47:20	1	2	1	1	2	2	1	1	1	1	1	3	4	3	4	4	4	4	4	3	4	4	5	5	5	3	4	5	5	5	3	5	4					10.581	52.692	75.629	6	5	6
[truncated: 47 more columns]
