# Supplementary material for: Intervening on Trust in Science to Reduce Belief in COVID-19 Misinformation and Increase COVID-19 Preventive Behavioral Intentions: Randomized Controlled Trial
Source: J Med Internet Res. 2021 Oct 14;23(10):e32425. doi: 10.2196/32425 (PMC8519341; doi:10.2196/32425)
Supplement: Multimedia Appendix 2 [file jmir_v23i10e32425_app2.zip › misinformation_LPA.csv]

ID	C	B1	B2	B3	B4	B5	B6	B7	GENDER	RACE	ETHNICIT	RELIGIOU	POLITICA	SEVERITY	SELFEFFI	FAMBEHAV	DIAGNOSE	INFECT	AGE	PRETRUST	POSTTRUS	armraw	CPROB1	CPROB2	CPROB3	arm
97983985	1	1	1	1	1	1	1	1	2	1	2	4	8	10	3	6	2	2		3.667	3.571	2	1	0	0	0
85187130	1	1	7	1	7	2	5	5	1	1	2	2	7	5	1	6	2	2	60	3.476	3.476	1	.573	0	.427	1
44138178	1	2	4	2	2	3	2	2	1	1	2	9	2	7	3	4	2	2	73	4	3.81	2	.998	0	.002	0
48267098	1	1	7	1	1	1	1	1	1	2	2	1	1	6	4	6	2	2	48	5	5	1	1	0	0	1
30549035	1	1	7	1	3	2	6	1	1	1	2	2	1	2	4	4	2	2	37	3.81	3.81	1	1	0	0	1
45200287	3	1	3	2	4	7	4	5	1	2	2	10	5	1	5	4	2	2	28	3.238	3.286	2	0	0	1	0
70366571	1	1	5	1	1	1	1	1	2	1	2	1	4	3	3	7	2	2	55	4.286	4.429	2	1	0	0	0
55480940	1	1	3	1	1	1	1	3	1	1	2	1	2	7	3	5	2	2	48	3.952	4.143	2	1	0	0	0
11327285	3	2	4	6	4	7	5	4	1	1	2	3	5	3	2	5	2	2	41	3.048	3.095	2	0	0	1	0
10267277	1	1	6	1	1	1	1	2	2	1	2	7	7	8	3	4	2	2	44	3.667	3.571	1	1	0	0	1
24070735	1	1	6	1	1	1	1	1	2	1	2	1	1	10	3	4	2	2	67	2.905	2.81	1	1	0	0	1
90502883	1	1	6	1	1	1	1	1	1	1	2	1	1	3	3	7	2	3	49	4.81	5	1	1	0	0	1
65781697	1	1	7	1	1	1	1	1	2	1	2	1	2	8	4	7	2	3	41	4.333	4.333	1	1	0	0	1
46640551	1	1	7	1	1	1	1	1	1	1	2	10	2	8	4	7	2	2	77	4.571	4.952	2	1	0	0	0
88621838	1	1	7	1	1	1	1	2	1	1	2	1	3	6	3	6	2	2	58	4.286	4.333	2	1	0	0	0
57432735	1	1	5	1	1	4	6	1	1	4	2	1	5	4	1	7	2	1	30	3.667	3.952	2	.878	0	.122	0
31085654	1	1	6	1	2	1	1	1	1	1	2	2	6	9	4	7	2	2	65	4.667	4.714	1	1	0	0	1
95842509	1	1	4	1	1	1	3	6	1	1	2	1	2	8	3	4	2	1	49	3.905	4.048	1	1	0	0	1
77607310	1	1	7	1	1	1	1	1	1	1	2	1	1	8	4	6	2	2	30	4.476	4.476	2	1	0	0	0
82217670	1	1	7	1	4	1	1	2	2	2	2	1	1	10	3	4	2	3	30	4.333	4.143	2	1	0	0	0
95679214	1	1	6	1	3	1	1	1	1	1	2	9	3	10	5	7	2	2	66	4.048	4	2	1	0	0	0
43640295	1	1	7	1	1	1	1	1	2	1	2	1	5	5	1	7	2	3	43	4.476	4.667	2	1	0	0	0
71672880	1	1	6	1	4	3	2	5	1	2	2	9	8	7	4	5	2	2	33	3.857	3.762	2	.9350000000000001	0	.065	0
57010289	1	1	7	1	1	1	1	1	1	2	2	8	5	4	3	7	2	3	44	4.857	4.667	2	1	0	0	0
22278214	1	1	7	1	1	1	1	1	1	1	2	1	1	6	3	6	2	2	39	4.238	4.571	1	1	0	0	1
60542892	1	1	7	1	1	1	1	1	1	1	2	1	1	10	3	7	2	2	60	4.905	4.81	1	1	0	0	1
13007297	1	1	7	1	4	1	2	1	2	1	2	2	2	8	4	6	2	2	63	3.905	4.048	1	1	0	0	1
57081635	1	1	1	1	3	1	1	1	1	2	1	1	2	6	4	7	2	2	25	2.81	2.857	2	1	0	0	0
85355089	3	2	1	6	6	7	4	7	2	1	2	10	10	1	5	1	2	2	59	1.857	2.143	1	0	0	1	1
15233975	1	1	7	1	1	1	1	1	2	1	2	1	2	8	3	7	2	2	39	5	5	2	1	0	0	0
44142400	2	6	5	7	6	7	7	7	2	1	2	1	9	1	5	4	2	2	57	2.857		1	0	1	0	1
48625736	1	1	7	1	1	1	1	1	1	1	2	1	1	8	1	1	2	3	29	3.905	3.952	1	1	0	0	1
61081178	1	1	4	1	4	2	2	2	2	2	2	1	2	5	3	4	2	3	54	3.81	3.714	2	1	0	0	0
19250699	3	2	4	5	4	6	6	6	2	1	2	8	6	2	3	2	2	3	62	2.667	2.714	1	0	0	1	1
16295862	1	1	7	1	1	1	1	1	2	1	2	1	1	10	3	7	2	2	69	3.952	4	2	1	0	0	0
84472943	3	2	4	2	5	7	7	7	1	1	2	1	8	3	4	6	2	2	62	4.095	4.19	2	0	0	1	0
19530771	1	1	6	1	2	1	2	3	2	1	2	1	3	5	3	6	2	3	57	3.857	3.857	2	1	0	0	0
10454139	1	1	5	1	1	1	2	1	1	4	2	1	4	4	4	7	2	2	32	4.286	4.143	2	1	0	0	0
71994937	1	1	1	7	7	1	1	2	2	1	2	1	10	1	3	5	2	2	44	3.19	3.333	2	.9399999999999999	0	.06	0
72148986	3	2	6	2	3	5	5	5	2	1	2	7	7	8	2	6	2	2	64	3.714	3.762	1	0	0	1	1
58656124	1	1	7	1	2	3	1	1	1	1	2	1	6	7	4	6	2	2	40	4.095	4.143	2	1	0	0	0
37334296	1	1	7	1	4	1	1	1	1	1	2	7	10	10	3	7	2	2	70	2.143	2.19	2	1	0	0	0
35383714	1	1	7	1	2	1	2	1	1	1	2	2	4	3	4	6	2	2	27	4.667	4.714	2	1	0	0	0
75768437	1	1	7	1	2	1	1	1	2	1	2	1	2	8	5	7	2	2	74	3.571	4	1	1	0	0	1
79632691	1	1	7	1	1	1	1	1	2	1	2	4	3	10	3	5	2	2	74	4.667	4.81	1	1	0	0	1
46590942	1	1	7	1	1	1	1	1	2	1	2	6	5	6	3	1	2	2	31	4.476	5	1	1	0	0	1
17635555	1	1	7	1	1	1	2	3	1	1	2	7	4	5	3	2	2	3	45	4.619	4.762	2	1	0	0	0
24473617	1	1	5	1	1	1	2	2	2	1	2	1	3	7	1	6	2	2	29	3.857	3.952	2	1	0	0	0
55593207	1	1	7	1	1	1	4	1	2	1	2	5	2	8	2	6	2	2	63	4.667	4.571	2	1	0	0	0
55456687	1	2	5	1	1	1	1	1	1	1	2	4	3	3	3	7	2	2	59	3.667	3.81	1	1	0	0	1
41167173	1	1	7	1	2	1	1	1	2	1	2	3	4	5	5	7	2	2	69	4.952	5	1	1	0	0	1
48887884	3	1	4	5	5	4	3	2	2	1	2	1	5	10	3	5	2	2	37	4	4	2	.001	0	.999	0
25420187	3	1	5	1	4	4	2	4	2	1	2	1	9	3	2	6	2	3	57	4.333	4.143	2	.369	0	.631	0
36932458	1	1	7	1	1	1	1	1	2	1	1	10	10	10	5	7	2	2	42	4.857	4.619	1	1	0	0	1
64169551	1	1	7	1	3	1	4	3	2	1	2	8	1	3	3	6	2	2	32	3.905	3.952	1	1	0	0	1
64930264	1	1	7	1	1	1	1	1	1	1	2	1	1	3	3	7	2	2	45	4.762	4.81	2	1	0	0	0
11593000	2	5	7	2	5	3	7	2	2	1	1	9	9	6	1	4	2	3	40	2.714	2.762	1	0	1	0	1
20390207	3	1	3	1	4	5	2	6	1	1	2	4	5	2	5	5	2	2	52	3.238	3.238	2	0	0	1	0
12375427	1	1	7	1	1	1	1	1	2	1	2	8	2	5	3	6	2	2	44	4.81	4.81	2	1	0	0	0
80342755	1	1	6	1	1	1	1	1	1	1	2	1	1	8	2	7	2	3	32	4.524	4.619	1	1	0	0	1
99782019	1	1	7	1	1	1	1	1	2	1	2	1	1	5	4	6	2	2	64	4.667	4.81	2	1	0	0	0
57224983	3	1	2	1	1	4	3	6	1	1	2	10	7	8	1	7	2	2	58	4	4	1	.006	0	.994	1
30531098	1	1	6	1	2	2	2	2	1	2	2	1	3	9	3	6	2	3	51	3.143	3.238	2	1	0	0	0
78808083	1	2	4	2	2	2	2	2	1	1	2	1	5	10	4	7	2	2	75	3.762	4	2	1	0	0	0
40422233	2	5	2	6	5	7	7	7	1	1	2	6	10	3	3	5	2	1	34	2.905	2.905	2	0	1	0	0
54591703	1	1	4	1	1	1	1	1	2	1	2	9	2	10	4	7	2	2	68	4.429	4.619	1	1	0	0	1
82006055	1	1	5	1	5	1	2	2	1	1	2	1	1	10	5	7	2	2	54	3.476	3.333	1	1	0	0	1
78939677	1	2	2	2	2	2	3	2	1	2	2	7	6	5	2	4	2	2	29	3.333	3.238	2	1	0	0	0
48778222	1	1	7	1	1	1	4	1	2	2	2	5	6	10	5	7	2	2	49	4.905	5	2	1	0	0	0
95249280	1	1	7	1	4	1	1	1	1	1	2	1	3	2	4	6	2	3	30	4.524	4.619	1	1	0	0	1
26055252	1	1	4	1	2	1	1	1	1	1	2	1	3	10	3	6	2	2	59	4.143	4.381	2	1	0	0	0
56069700	1	1	2	1	1	1	1	1	1	2	2	10	5	10	5	7	2	2	42	4.81	4.952	2	1	0	0	0
16814230	1	1	5	1	2	1	1	1	1	1	2	1	4	8	3	7	2	2	44	4.286	4.571	1	1	0	0	1
91586766	1	1	7	1	2	1	1	1	1	4	2	3	3	7	3	7	2	2	40	4.19	4.333	1	1	0	0	1
30019608	1	2	5	2	4	2	4	3	2	1	2	1	2	2	4	2	2	2	48	3.905	3.238	1	.986	0	.014	1
97429058	1	2	6	2	3	2	2	2	2	1	2	1	1	5	3	7	2	2	28	3.857	3.905	1	1	0	0	1
67097679	1	2	5	3	6	2	2	2	2	1	2	10	9	7	3	5	2	2	63	3	2.857	2	.997	0	.003	0
68765442	1	1	6	1	2	1	1	3	1	1	2	2	2	3	3	5	2	2	33	3.952	3.952	1	1	0	0	1
59161896	1	1	5	1	1	1	1	1	2	1	2	7	2	10	4	7	2	2	40	4.714	4.81	2	1	0	0	0
13299743	1	1	6	1	1	1	1	1	2	4	2	1	1	10	3	7	2	2	55	4.476	4.524	2	1	0	0	0
57699760	1	2	4	1	5	1	1	1	1	2	2	2	3	6	4	7	2	2	50	4.381	4.571	2	1	0	0	0
86115358	1	1	6	1	2	1	1	1	2	1	2	9	3	7	4	6	1	1	65	4	4	2	1	0	0	0
31201991	1	1	7	1	1	1	1	1	2	1	2	7	6	5	5	7	2	2	51	4.714	4.714	1	1	0	0	1
99697912	1	1	7	1	1	1	1	1	2	6	2	1	1	10	4	7	2	2	54	3.762	3.905	1	1	0	0	1
37187149	1	1	6	1	3	1	1	1	2	1	2	1	1	10	2	7	2	2	81	4.619	4.857	1	1	0	0	1
67378536	1	1	7	1	1	1	1	1	1	1	2	1	1	6	3	6	2	2	49	3.667	3.714	2	1	0	0	0
33184974	3	1	6	1	3	5	3	2	2	1	2	8	7	4	3	6	2	2	33	3.381	3.619	1	.221	0	.779	1
60993870	3	1	1	7	7	7	7	7	2	1	2	1	9	1	1	7	2	1	57	2.714	2.476	2	0	0	1	0
17965316	1	1	7	1	1	1	1	1	2	1	2	1	2	9	3	6	2	2	38	3.905	4	1	1	0	0	1
76214930	1	2	7	1	1	1	1	1	1	4	2	1	1	4	4	6	2	2	44	4.143	4.19	2	1	0	0	0
76088080	1	1	7	1	2	1	2	1	1	1	2	1	4	6	4	6	2	2	55	4	4	1	1	0	0	1
18102231	1	1	6	1	2	1	1	1	2	1	2	1	1	1	5	5	2	2	35	3.571	3.429	1	1	0	0	1
53569148	2	3	5	4	4	6	3	3	1	1	2	1	4	7	3	4	2	2	28	3	3.048	2	0	.993	.007	0
29665749	1	3	6	1	5	1	1	1	2	1	2	8	2	7	3	6	2	2	19	3.905	3.905	1	1	0	0	1
24360021	1	1	6	1	1	1	1	1	1	1	2	1	1	7	4	5	2	2	29	4.238	4.429	2	1	0	0	0
64869471	1	1	5	1	7	1	1	1	2	1	2	1	6	10	3	7	2	2	60	3.905	3.81	2	1	0	0	0
38770824	1	2	4	2	5	3	2	2	2	1	2	3	1	10	1	7	2	2	60	3.952	3.857	2	.965	0	.035	0
96728134	1	1	5	1	3	3	2	2	1	1	2	1	3	10	3	4	2	2	59	3.762	3.524	2	1	0	0	0
28830456	3	1	7	1	4	5	4	5	2	6	2	8	6	6	3	2	2	2	27	3.238	3.429	1	0	0	1	1
44238497	1	1	3	1	2	4	4	1	1	1	2	6	10	7	4	4	2	2	68	4.286	4.429	2	.96	0	.04	0
94673206	1	1	4	1	4	1	1	2	2	1	2	5	3	10	2	7	2	3	71	3.762	3.714	2	1	0	0	0
28002518	1	1	4	1	1	1	1	1	2	1	2	1	7	7	4	7	2	2	62	4.048	3.952	1	1	0	0	1
63191328	1	1	5	2	5	3	3	2	2	4	2	2	5	3	3	6	2	3	23	3.714	3.667	1	.979	0	.021	1
68318759	1	1	4	1	1	2	1	1	1	1	2	2	7	5	3	7	2	2	59	3.524	3.476	1	1	0	0	1
91331858	1	1	4	1	1	1	4	2	1	1	2	1	4	8	3	5	2	2	56	3.714	3.714	2	1	0	0	0
33827673	1	2	6	2	3	4	2	2	1	2	2	4	4	6	4	6	2	3	29	3.333	3.048	2	.827	0	.173	0
77102193	1	1	4	1	4	1	7	1	2	2	2	10	1	7	1	7	2	2	57	3.095	3.048	1	1	0	0	1
11430855	1	1	7	1	1	1	1	1	1	1	2	3	3	5	4	6	2	2	51	4.286	4.333	1	1	0	0	1
76237677	1	1	5	1	2	2	4	2	1	1	2	1	3	8	3	6	2	3	74	3.714	3.905	1	1	0	0	1
69785248	3	2	4	4	4	6	6	3	1	1	2	2	3	2	4	7	2	2	64	3.619	3.571	1	0	0	1	1
82162318	1	1	6	1	1	2	3	2	1	1	1	1	6	2	3	4	2	2	33	4	4	2	1	0	0	0
11990709	1	1	5	1	1	1	1	1	1	1	2	10	7	8	4	6	2	2	66	3.667	3.524	1	1	0	0	1
74312523	1	1	5	1	3	2	2	3	1	6	1	7	6	7	4	6	2	2	67	3.952	4.333	2	1	0	0	0
73878120	1	1	5	1	4	5	2	1	1	1	2	10	5	5	3	7	2	3	37	3.19	3.143	2	.719	0	.281	0
76013726	1	1	6	1	2	1	1	1	2	1	2	6	8	6	3	5	2	2	42	4.19	4.476	1	1	0	0	1
99748577	1	1	6	1	1	1	1	1	2	1	2	1	3	5	3	5	2	2	51	4.429	4.19	2	1	0	0	0
98146224	1	1	6	1	1	1	1	1	2	1	2	7	2	7	3	7	2	2	61	3.857	3.762	2	1	0	0	0
17417725	1	1	3	1	7	1	3	3	1	1	2	5	9	10	2	5	2	2	66	2.81	3.143	2	1	0	0	0
91587850	1	1	7	1	1	1	1	1	2	1	2	10	3	4	4	6	2	2	44	4.381	4.381	1	1	0	0	1
42875338	1	1	4	1	4	1	1	1	1	1	2	1	6	8	5	7	2	2	32	4.762	4.714	1	1	0	0	1
98304137	1	1	5	2	2	1	1	1	2	2	2	4	4	10	2	5	2	2	36	3.905	3.905	1	1	0	0	1
35412611	1	1	6	1	1	1	1	1	1	4	2	5	4	9	3	7	2	2	51	4.333	4.81	1	1	0	0	1
15898534	1	1	7	1	1	1	5	1	1	1	2	3	5	10	3	7	2	2	23	4.381	4.429	1	1	0	0	1
21804616	2	3	4	2	5	3	4	2	1	1	1	2	5	10	4	7	2	3	32	3.952	4.048	1	0	.999	.001	1
26399540	1	1	5	1	1	1	1	1	1	1	2	1	1	8	4	1	2	2	68	4.238	4.571	1	1	0	0	1
47324174	2	4	4	4	4	4	5	6	1	1	2	1	1	1	5	7	2	2	63	2.238	2.095	2	0	1	0	0
80028293	1	1	7	1	3	1	1	2	1	1	2	1	6	4	3	7	2	3	65	4.143	4.286	1	1	0	0	1
19102478	3	1	2	1	5	6	1	7	2	1	2	10	10	4	3	4	2	2	39	2.286	2.381	1	0	0	1	1
85021696	3	1	6	4	6	5	5	2	1	1	2	1	6	8	1	3	2	2	35	3	3	2	0	0	1	0
16995760	1	1	4	1	2	3	2	2	2	1	2	5	6	2	4	6	2	2	32	3.714	3.81	1	1	0	0	1
31653816	3	2	2	4	7	7	7	7	2	2	2	9	9	1	4	4	2	2	59	3.095	3.143	2	0	0	1	0
95708831	1	1	5	1	4	1	1	2	2	1	2	8	3	9	5	7	2	2	68	3.667	3.762	2	1	0	0	0
18538650	1	1	6	1	1	1	1	1	1	2	2	1	3	6	1	5	2	1	43	4.619	4.619	2	1	0	0	0
39015771	1	1	7	1	2	1	3	1	1	1	2	2	3	2	3	6	2	2	35	4.476	4.571	2	1	0	0	0
44271648	1	1	7	1	2	1	1	1	2	2	2	5	1	10	3	7	2	2	52	3.857	3.905	1	1	0	0	1
56340518	1	1	6	1	2	1	1	2	1	1	2	1	4	7	3	3	2	2	21	3.667	3.524	1	1	0	0	1
97339770	3	1	3	1	5	5	4	5	1	1	2	7	8	2	2	1	1	1	42	3.333	3.571	1	0	0	1	1
97877337	1	1	6	1	1	1	1	2	2	1	1	1	1	10	3	6	2	2	31	4.476	4.571	2	1	0	0	0
47317054	1	1	6	1	1	1	1	1	1	1	1	7	3	9	3	5	2	3	47	4.19	4.762	1	1	0	0	1
84943426	1	1	4	1	4	1	1	1	2	1	2	8	5	10	4	7	2	3	55	3.905	3.81	2	1	0	0	0
22585275	1	1	6	1	5	2	2	2	1	1	2	1	3	9	3	5	2	3	46	3.857	3.905	2	1	0	0	0
95004602	3	2	4	2	5	5	5	4	2	1	2	5	5	5	3	5	2	3	30	3.476	3.667	1	0	0	1	1
89973732	1	1	6	2	4	2	3	2	2	2	2	10	3	8	3	6	2	2	67	4	3.857	2	1	0	0	0
59166515	1	1	4	1	4	1	1	1	1	2	2	10	6	10	4	7	2	2	48	2.857	2.952	2	1	0	0	0
58632089	2	3	4	4	5	6	5	6	1	1	2	10	10	5	5	7	2	2	33	3.286	2.905	2	0	.975	.025	0
44038670	1	1	7	1	1	1	1	1	2	1	2	9	2	10	4	7	2	2	63	4.286	4.333	2	1	0	0	0
32833954	1	1	7	1	1	1	1	1	1	1	1	1	3	10	3	3	2	2	37	4.429	4.429	1	1	0	0	1
24340466	1	1	1	1	1	1	1	4	2	4	2	1	10	5	3	4	2	2	49	4.857	4.857	2	1	0	0	0
79327218	1	1	7	1	1	1	1	1	2	1	1	2	2	3	1	7	2	2	58	4.905	4.762	2	1	0	0	0
24538698	1	1	6	1	2	1	1	1	2	1	2	3	5	8	3	5	2	2	53	3.476	3.524	1	1	0	0	1
83737571	1	1	7	1	2	1	2	1	2	1	2	7	3	9	3	6	2	3	47	3.81	3.857	1	1	0	0	1
21626112	1	1	6	1	2	2	2	4	1	1	2	1	3	9	2	4	2	2	27	4.286	4.238	2	1	0	0	0
64099391	2	3	3	2	2	4	5	3	2	1	2	10	8	2	3	6	2	2	60	3.81	3.762	2	0	.997	.003	0
30404919	1	1	7	1	3	2	1	1	2	1	2	10	5	6	4	7	2	2	22	4.905	5	1	1	0	0	1
63851981	1	1	7	1	1	1	1	1	2	1	2	1	5	8	4	7	2	2	30	4.952	4.952	2	1	0	0	0
93362561	1	1	7	2	2	3	2	1	2	1	2	4	5	3	1	4	1	1	24	3.81	3.857	1	1	0	0	1
73107758	1	1	4	4	5	1	5	1	2	1	2	1	5	7	3	3	2	3	44	3.476	3.571	2	1	0	0	0
49457446	1	1	6	1	1	1	1	1	1	1	2	8	3	7	3	6	2	2	67	3.905	4.048	2	1	0	0	0
35352205	2	3	5	1	3	5	4	2	2	2	2	5	1	1	5	7	1	2	24	3.476	3.19	1	0	.987	.013	1
85736949	1	1	5	2	6	1	2	1	2	2	2	8	5	10	3	6	2	2	73	4.095	3.952	1	1	0	0	1
26768095	1	1	7	1	1	1	1	1	1	1	2	1	3	10	5	7	2	2	66	4.619	4.81	2	1	0	0	0
67930862	1	1	7	1	2	1	1	2	2	1	2	3	3	2	2	7	1	1	22	4.143	4.333	2	1	0	0	0
64448646	1	2	3	2	3	3	3	2	1	1	2	6	3	7	4	5	2	2	43	3.286	3.381	2	.953	0	.047	0
87649246	1	1	7	1	1	1	1	1	2	1	2	1	1	10	5	7	2	2	68	4.619	4.714	2	1	0	0	0
13637361	1	1	7	1	1	1	1	1	1	1	2	9	1	9	3	5	2	2	33	4.762	4.762	1	1	0	0	1
26538119	1	1	6	1	1	2	1	1	1	4	2	3	3	10	2	3	2	2	24	2.905	3	1	1	0	0	1
64700580	3	2	6	5	6	5	1	5	1	1	2	8	7	8	3	4	2	2	42	3.667	3.81	2	0	0	1	0
73180314	1	1	7	1	1	1	1	1	2	1	2	1	1	6	3	7	2	2	59	4.238	4.19	1	1	0	0	1
65569258	1	1	7	1	1	1	1	1	1	1	2	6	6	7	3	6	2	2	65	3.857	3.857	2	1	0	0	0
24534474	1	1	7	1	1	1	1	1	1	1	2	1	1	5	3	6	2	2	42	4.667	4.476	2	1	0	0	0
74845072	1	1	7	1	1	1	1	1	2	1	2	10	6	6	3	7	2	2	50	4	4	1	1	0	0	1
56058320	1	1	5	1	1	1	1	1	1	1	2	1	4	8	2	6	2	2	68	4.19	4.286	2	1	0	0	0
36732059	1	1	5	1	1	1	1	1	1	1	2	1	4	3	4	7	2	2	21	4.667	4.81	1	1	0	0	1
31596577	1	1	6	2	5	1	1	1	2	6	2	8	2	9	3	5	2	3	45	3.571	3.762	2	1	0	0	0
80072127	1	1	7	1	1	1	1	1	2	6	2	1	2	6	3	6	1	1	53	4	4	1	1	0	0	1
75955162	1	1	1	1	7	1	1	1	2	1	2	3	5	10	3	7	2	2	60	3.667	3.619	1	1	0	0	1
40570294	1	1	4	1	1	1	1	3	1	1	2	3	6	4	3	5	2	2	38	4.476	4.476	2	1	0	0	0
59745891	1	2	5	2	4	2	6	2	1	1	2	4	10	8	4	6	2	2	60	3.619	3.619	2	.955	0	.045	0
74662112	3	1	6	4	4	6	4	4	2	1	2	1	7	3	3	5	2	1	29	3.524	3.762	2	0	0	1	0
28469791	1	1	7	1	2	2	1	1	1	1	2	6	2	9	3	6	2	3	42	3.905	4.048	2	1	0	0	0
93135206	1	1	5	1	1	2	2	5	1	1	2	1	9	1	4	2	2	3	26	3.714	3.81	1	1	0	0	1
46106106	3	1	4	1	7	5	3	3	1	1	1	10	10	10	4	5	2	1	32	2.952	2.952	2	0	0	1	0
78290160	1	1	5	1	1	1	1	1	2	1	2	1	1	8	3	7	2	2	39	4.714	4.81	1	1	0	0	1
34371252	1	1	6	1	4	1	1	1	2	1	2	3	6	6	3	6	2	2	71	4.762	4.667	1	1	0	0	1
14092102	1	1	5	1	1	1	1	1	2	1	2	4	6	2	4	7	2	2	50	3.571	4.714	2	1	0	0	0
79314429	1	1	2	1	2	3	2	1	1	1	2	1	7	8	3	6	2	2	40	3.762	3.762	2	1	0	0	0
57785353	1	1	7	1	1	1	1	1	2	1	2	5	2	10	2	7	2	2	55	4.095	4.143	2	1	0	0	0
27392639	1	1	5	1	1	1	1	1	2	1	2	5	5	10	1	3	1	1	39	4.238	4.333	1	1	0	0	1
39289075	1	1	6	1	1	1	1	1	1	1	2	3	3	10	4	7	2	2	70	3.905	3.857	2	1	0	0	0
97078908	1	1	7	1	1	1	2	1	1	1	2	1	1	4	3	5	2	3	39	3.762	3.81	2	1	0	0	0
77146455	1	1	7	1	1	1	3	1	2	1	2	1	1	10	2	7	2	2	69	4.857	4.857	1	1	0	0	1
14803644	1	1	7	1	1	1	1	1	1	1	2	1	5	7	3	7	2	2	55	4.619	4.667	2	1	0	0	0
94087441	1	1	4	1	1	1	1	1	1	1	2	10	1	6	3	6	2	2	25	3.952	3.952	2	1	0	0	0
38227412	3	1	5	1	3	4	2	5	1	1	2	7	5	4	1	6	2	1	31	3.952	3.857	2	.158	0	.842	0
79887683	1	1	4	2	2	2	2	3	1	1	2	1	1	9	1	7	2	2	38	4.19	4.095	2	1	0	0	0
90252085	3	1	4	1	4	7	7	5	1	1	2	5	5	3	3	6	2	2	45	2.524	2.476	1	0	0	1	1
70404684	1	1	3	1	1	1	2	1	2	1	2	10	7	5	5	7	2	2	65	3.476	3.667	2	1	0	0	0
86337727	3	2	5	1	5	4	4	2	2	1	2	8	9	2	4	6	2	2	61	2.571		2	.105	0	.895	0
35094189	1	1	6	1	1	1	1	1	2	1	2	2	8	9	3	4	2	2	61	4.048	4.143	2	1	0	0	0
44170061	1	1	1	1	3	2	4	4	2	1	2	7	10	8	3	5	2	2	62	3.571	3.476	1	.988	0	.012	1
56288404	1	1	4	1	5	3	2	2	1	4	2	10	5	5	3	2	2	1	23	3.619	3.714	1	.999	0	.001	1
30975205	1	1	6	1	1	1	2	1	1	1	2	1	2	10	3	6	2	2	75	4.429	4.238	2	1	0	0	0
39426083	1	1	6	1	2	1	1	1	2	1	2	2	1	8	4	7	2	2	50	4.571	4.857	2	1	0	0	0
39969019	3	2	6	2	3	5	4	3	1	1	2	2	6	7	3	6	2	2	37	3.286	3.286	1	0	0	1	1
86150177	1	1	3	2	7	2	2	2	2	1	2	9	9	9	3	6	2	2	68	3.333	3.762	1	.999	0	.001	1
28895504	1	1	6	1	2	1	2	1	2	1	2	1	1	5	3	5	2	3	35	4.095	4.19	2	1	0	0	0
49810025	1	1	4	1	1	2	1	2	1	1	2	3	5	6	3	6	2	2	62	3.905	3.857	1	1	0	0	1
11232284	3	1	1	1	4	5	5	5	1	1	2	9	9	6	3	3	2	2	62	2.667	2.81	1	0	0	1	1
43193133	2	4	4	4	4	4	4	4	1	2	2	6	2	5	3	4	2	3	35	4.619	4.571	2	0	1	0	0
55560934	1	2	6	2	2	2	2	2	2	1	2	8	9	2	4	7	2	2	42	4	4	2	1	0	0	0
77993561	2	4	5	3	6	3	2	6	2	2	2	8	1	9	4	7	2	2	61	3.476	3.524	1	0	1	0	1
25345377	1	1	7	1	2	1	2	2	1	1	2	1	4	9	4	6	2	2	64	4.619	4.571	2	1	0	0	0
80731619	1	1	5	1	1	1	1	1	1	1	2	1	1	6	4	7	2	2	43	4.095	4.143	2	1	0	0	0
54773394	1	1	7	1	2	1	1	1	1	1	2	1	2	7	4	1	2	2	25	4.81	4.952	2	1	0	0	0
12211756	1	1	6	1	1	1	1	1	2	6	1	1	1	8	2	7	2	2	36	4.476	4.524	2	1	0	0	0
16927569	1	1	6	1	4	1	4	1	2	2	2	5	4	10	2	4	1	1	41	3.762	3.857	2	1	0	0	0
24424872	1	1	6	1	3	1	1	2	1	1	2	1	4	6	2	7	2	2	46	4.143	4	1	1	0	0	1
99339477	3	1	5	1	5	6	4	2	2	1	2	8	9	10	4	7	2	2	59	2	2.286	2	0	0	1	0
39079319	1	1	6	1	2	1	1	2	1	1	2	2	2	4	2	6	2	2	39	4.762	4.667	1	1	0	0	1
76398541	1	1	5	1	4	1	2	2	1	1	2	5	6	3	4	5	1	1	23	4.143	3.952	1	1	0	0	1
90243236	3	2	4	7	7	7	5	7	2	1	2	10	9	1	3	7	2	2	69	4.286	4.333	1	0	0	1	1
88881030	1	1	5	1	4	3	1	3	1	1	2	6	9	9	3	5	2	2	65	4.19	4.333	1	1	0	0	1
52584912	1	1	7	1	1	1	1	1	2	1	1	1	2	10	3	7	2	3	60	4	4.095	1	1	0	0	1
38191789	1	1	7	1	1	1	1	1	2	1	2	1	1	5	3	7	2	2		4.667	4.571	2	1	0	0	0
41589573	3	1	7	1	2	7	2	2	1	1	2	10	5	3	3	6	2	2	55	4.524	4.524	2	.001	0	.999	0
45660326	1	1	4	1	1	2	1	2	1	1	2	10	9	10	3	7	1	1	73	2.524	2.667	1	1	0	0	1
25504435	1	1	6	1	2	2	2	2	1	1	2	8	8	4	4	7	2	3	61	3.952	4	2	1	0	0	0
54805075	1	1	5	1	1	1	1	1	1	1	2	1	1	9	3	5	2	2	36	4.476	4.667	1	1	0	0	1
36455051	3	2	4	5	6	5	2	1	1	1	2	1	3	7	3	6	2	2	26	3.333	3.571	1	0	0	1	1
27665745	1	1	7	1	4	1	1	1	1	1	2	1	5	10	4	7	2	2	64	3.857	3.905	2	1	0	0	0
34915457	1	1	1	1	7	2	2	3	1	1	2	3	1	5	2	4	2	2	55	3.429	4	2	.997	0	.003	0
69147444	1	1	6	1	2	1	1	1	2	1	2	1	2	7	3	6	2	2	40	4.048	3.905	2	1	0	0	0
42266055	1	1	7	1	6	2	2	1	2	1	2	1	3	7	4	7	2	2	61	3.714	4.048	2	1	0	0	0
91613399	1	1	4	1	1	1	1	1	2	1	2	10	2	7	3	5	2	2	59	4	4.143	2	1	0	0	0
81239613	1	1	5	1	1	1	2	1	1	1	2	7	3	3	3	6	2	2	71	3.667	3.619	1	1	0	0	1
50849673	1	1	7	1	1	1	1	1	2	1	2	1	1	5	5	7	2	2	29	4.571	4.714	2	1	0	0	0
59434741	1	1	7	1	1	1	1	1	2	1	2	1	1	9	3	6	2	1	59	4.143	4.429	1	1	0	0	1
78628145	1	1	6	1	3	2	4	2	1	1	2	7	6	10	4	6	2	2	65	3.905	3.905	1	1	0	0	1
70911024	1	1	7	1	1	1	1	1	2	1	2	10	2	8	4	6	2	2	62	4.143	4.238	1	1	0	0	1
21759735	1	1	6	1	1	1	1	1	2	1	2	3	1	10	3	7	2	2	76	3.952	3.952	2	1	0	0	0
57999359	1	1	6	1	2	1	1	1	1	1	2	1	5	6	2	3	2	1	42	4	4.286	1	1	0	0	1
88892755	1	1	5	1	2	2	2	2	1	1	2	10	9	9	3	6	2	2	72	4.143	3.952	2	1	0	0	0
87182390	2	7	4	1	4	6	6	1	2	6	2	10	5	10	5	7	2	2	60	3.381	3.19	2	0	1	0	0
36878369	3	2	4	4	4	5	2	5	1	1	2	2	8	3	4	7	2	2	68	2.857	2.762	2	0	0	1	0
90388079	1	1	7	1	2	1	1	2	3	1	2	1	1	5	2	6	2	3	50	4.238	4.238	1	1	0	0	1
33798863	1	1	5	1	2	3	4	1	1	1	2	1	2	5	4	7	2	2	61	3.714	3.952	1	1	0	0	1
42530578	3	1	1	7	1	7	7	7	2	3	2	1	7	1	5	7	2	2	45	1.429	1.095	1	0	0	1	1
85762956	1	1	6	1	1	1	1	1	1	1	2	1	2	6	3	5	2	2	48	4.571	4.524	2	1	0	0	0
75143396	1	1	7	1	1	1	1	1	1	1	2	1	8	4	3	7	2	2	53	4.095	4.286	1	1	0	0	1
64177767	1	1	7	1	2	1	1	1	1	1	2	1	2	5	3	4	2	2	24	3.952	3.952	2	1	0	0	0
33889171	1	1	6	1	2	1	2	1	2	1	2	8	5	9	3	6	2	2	67	3.714	3.714	1	1	0	0	1
63969325	1	1	6	1	1	1	2	2	2	1	2	1	4	4	3	5	2	3	64	3.524	3.524	2	1	0	0	0
88036736	1	1	4	2	1	1	2	2	2	4	2	1	4	8	2	7	2	2	45	3.857	3.857	2	1	0	0	0
89166595	1	1	7	1	1	1	1	1	2	1	2	5	1	10	2	7	2	2	70	4.524	4.571	2	1	0	0	0
99754350	1	1	3	1	3	2	1	4	2	1	2	1	5	3	3	5	2	2	43	4.095	4	1	1	0	0	1
24853321	1	1	4	1	1	1	1	1	1	6	1	2	6	1	5	7	2	2	72	4.429	4.476	1	1	0	0	1
73573109	1	1	5	1	2	1	1	1	1	1	2	2	3	5	2	6	2	2	27	4.429	4.524	2	1	0	0	0
78624933	1	1	6	1	1	1	1	1	2	1	2	1	1	10	3	7	1	1	70	3.857	3.905	2	1	0	0	0
99488737	1	1	6	1	1	1	1	1	2	1	2	2	3	9	3	6	2	2	67	4.095	4.333	1	1	0	0	1
27122063	1	1	4	1	2	1	1	1	2	1	2	1	1	7	3	7	2	1	53	3.952	4.048	1	1	0	0	1
64442276	3	1	4	1	3	7	4	5	1	3	2	7	6	6	3	5	3	1	63	2	1.81	1	0	0	1	1
84690541	1	2	4	2	4	3	3	2	1	1	2	9	8	8	2	7	2	2	65	3.19	2.952	1	.9330000000000001	0	.067	1
53089362	1	1	4	1	2	1	1	1	2	1	2	1	4	10	3	6	2	2	26	4.048	3.905	2	1	0	0	0
22733857	1	1	4	1	1	1	1	1	1	4	2	1	1	10	5	7	2	2	24	4.714	4.714	2	1	0	0	0
29549408	3	1	2	2	1	6	6	6	1	1	2	8	5	6	2	6	2	2	68	3.333	3.619	2	0	0	1	0
64427611	1	1	6	1	4	1	1	2	2	1	2	1	6	6	2	5	2	2	32	3.714	3.714	1	1	0	0	1
99568507	1	1	1	2	2	1	1	1	2	1	2	1	4	10	2	6	2	2	54	2.857	3.333	1	1	0	0	1
25706408	1	1	7	1	1	1	1	1	2	2	2	10	4	5	5	7	2	2	44	4.286	4.571	1	1	0	0	1
36979270	1	1	2	1	2	2	2	2	1	2	2	1	4	4	4	5	2	2	32	4.238	4.476	1	1	0	0	1
16602137	1	1	7	1	2	1	1	1	1	1	2	1	1	10	4	7	2	2	51	4.952	4.952	2	1	0	0	0
92163309	1	1	7	1	1	1	1	1	2	1	2	1	3	7	4	5	2	2	22	4.429	4.571	2	1	0	0	0
92962250	3	2	4	4	7	7	7	7	2	1	2	1	10	10	5	4	2	2	68	2.333	2.19	1	0	0	1	1
22368918	1	1	6	1	1	1	1	1	1	1	2	7	4	7	4	7	2	2	63	4.476	4.476	2	1	0	0	0
96594949	1	1	7	1	1	1	1	1	1	1	2	1	4	10	3	7	2	2	69	3.667	4.143	2	1	0	0	0
14085337	1	1	3	1	7	1	3	1	1	1	2	1	3	8	4	7	2	2	54	3.81	4.19	1	1	0	0	1
30358810	3	2	2	4	3	3	3	2	2	1	2	6	6	6	4	7	2	2	55	3.429	3.238	2	.196	0	.804	0
34968053	1	1	7	1	3	1	2	2	1	1	2	2	3	6	3	3	2	2	33	3.714	3.857	2	1	0	0	0
58666012	1	1	6	1	2	1	6	1	2	4	2	2	2	8	4	7	2	2	56	4.238	3.476	2	1	0	0	0
15745319	1	1	7	1	2	1	1	1	2	1	2	9	3	10	5	7	2	2	67	4.381	4.524	1	1	0	0	1
94534939	1	1	6	1	2	1	1	3	1	1	2	2	6	8	2	6	2	2	64	4.381	4.333	1	1	0	0	1
93284749	1	1	6	1	1	1	1	1	2	1	2	3	2	8	3	5	2	2	48	3.857	4	1	1	0	0	1
57523252	1	1	7	1	1	1	1	1	1	2	2	10	1	10	4	7	2	3	28	3.857	3.905	1	1	0	0	1
61744440	1	1	7	1	1	1	1	1	2	1	2	1	4	9	4	7	2	2	67	3.857	3.952	2	1	0	0	0
82076091	1	1	4	1	4	1	1	1	2	1	2	7	2	8	3	7	2	2	49	4.571	4.571	2	1	0	0	0
86674294	1	2	4	2	2	2	2	4	2	2	2	7	5	7	3	6	2	2	41	3.143	3.333	2	.999	0	.001	0
60791637	1	2	5	1	2	2	2	5	1	4	2	1	5	9	4	5	2	2	60	4.238	4.429	2	.999	0	.001	0
92750532	1	1	6	1	3	2	1	2	2	4	2	2	4	5	4	7	2	2	30	4	4	2	1	0	0	0
45171316	3	1	2	4	7	5	2	6	2	1	2	10	8	3	4	5	2	2	61	2	1.81	2	0	0	1	0
29576874	1	2	4	1	5	1	5	1	1	1	2	3	7	10	3	5	2	3	76	3.381	3.571	1	1	0	0	1
32723461	1	1	4	3	5	1	2	1	1	2	2	10	8	2	4	6	2	3	52	2.905	3.143	2	1	0	0	0
34594125	1	1	1	1	1	1	1	1	2	1	2	1	1	8	3	5	2	2	42	3.333	3.619	2	1	0	0	0
50214851	1	1	6	1	1	1	1	1	1	1	2	1	6	10	4	7	2	2	69	4.19	3.952	1	1	0	0	1
10426664	1	1	6	1	1	2	2	2	1	1	2	1	6	7	3	7	2	2	58	3.81	3.81	1	1	0	0	1
41537562	1	1	6	1	2	2	2	2	1	1	2	1	1	8	2	5	2	2	52	4.048	3.952	1	1	0	0	1
97554660	1	1	7	1	3	1	1	2	2	1	2	9	5	5	3	6	2	2	43	4.048	4.095	2	1	0	0	0
22842907	1	1	1	1	1	1	1	6	1	1	2	6	5	1	5	4	2	2	55	3.81	3.762	2	1	0	0	0
18023517	3	1	7	2	2	5	2	5	1	1	2	3	8	8	3	3	2	2	81	4	4.048	1	.002	0	.998	1
73772395	1	1	6	1	3	1	2	1	2	1	1	2	2	10	3	2	2	2	59	3.571	3.762	2	1	0	0	0
75128393	3	2	4	5	5	7	4	7	1	4	2	7	6	5	3	5	2	2	61	3.571	3.429	2	0	0	1	0
78468932	1	1	6	1	1	1	1	1	1	1	2	1	2	8	3	6	2	3	53	4.333	4.095	2	1	0	0	0
75606947	3	1	6	4	6	5	3	2	1	1	2	10	5	7	5	7	2	2	25	4.19	4.333	1	0	0	1	1
31276798	1	1	7	1	1	1	1	1	1	1	2	1	1	4	3	7	2	2	38	4.286	4.333	1	1	0	0	1
58130779	1	1	6	1	1	1	1	1	2	1	2	6	3	7	4	6	2	2	50	4.667	4.571	2	1	0	0	0
84323696	1	1	7	1	2	1	2	1	1	1	2	3	9	8	4	6	2	2	60	4.048	4.476	1	1	0	0	1
34542018	3	1	1	7	7	7	7	6	1	1	2	1	8	2	4	4	2	2	68	1.905	1.571	2	0	0	1	0
34093510	3	2	6	4	5	5	3	2	2	1	2	8	6	5	5	7	2	2	24	3.714	3.905	1	0	0	1	1
94218360	1	1	2	2	2	1	4	6	2	2	2	10	5	4	3	4	2	2	30	2.619	2.857	1	.989	0	.011	1
42023776	1	1	7	1	3	1	2	1	2	2	2	10	5	10	3	5	2	3	35	4.048	4.286	1	1	0	0	1
65583526	1	1	4	1	1	1	1	1	1	1	2	1	1	10	3	7	2	2	42	4.857	4.905	1	1	0	0	1
79696033	3	1	4	1	3	6	1	2	2	1	2	1	1	6	4	4	2	2	20	4.048	4.19	2	.021	0	.979	0
72268896	1	1	7	1	2	1	1	1	2	1	2	1	2	5	3	6	2	2	40	4.095	4.095	1	1	0	0	1
45247687	1	1	7	1	1	1	1	1	1	1	2	10	9	5	5	7	2	2	78	3.619	3.714	1	1	0	0	1
32086297	3	2	2	6	5	6	5	5	1	1	2	7	6	7	2	5	2	3	70	2.571	2.905	2	0	0	1	0
93338499	1	1	6	1	1	1	1	1	1	1	2	1	7	7	2	5	2	2	56	4.19	4.143	2	1	0	0	0
52314131	3	1	4	4	6	7	7	6	2	1	2	10	10	2	4	2	2	1	39	1.429	1.429	2	0	0	1	0
22879183	1	1	5	2	3	2	1	3	2	1	2	1	2	4	2	5	2	2	22	4.19	4.048	2	1	0	0	0
94485359	1	1	7	1	4	3	2	4	1	1	2	8	7	3	1	5	1	1	41	3.81	3.857	2	.995	0	.005	0
68048939	1	1	7	1	1	1	2	1	2	4	2	10	10	1	5	7	2	2	42	3.81	3.905	2	1	0	0	0
96058017	1	1	2	1	3	1	2	1	2	6	1	5	1	10	3	7	2	3	51	3.667	4	1	1	0	0	1
25513363	1	1	5	1	3	2	2	1	2	4	2	7	5	6	3	5	2	2	30	3	3.143	2	1	0	0	0
82839811	1	1	6	1	3	5	1	1	1	1	2	2	8	6	3	6	2	2	77	3.286	3.571	1	.983	0	.017	1
43727231	1	1	7	1	1	1	1	1	2	1	2	1	1	7	4	7	2	2	48	3.952	4.048	2	1	0	0	0
17301040	3	2	5	5	6	7	5	4	1	1	2	2	4	5	4	3	2	3	64	2.905	2.714	2	0	0	1	0
91604128	3	1	6	1	7	2	6	5	2	1	2	7	9	8	4	7	2	2	58	3.81	3.81	2	.133	0	.867	0
92691940	1	1	4	1	4	1	1	1	2	2	2	1	2	10	3	4	2	3	51	3.667	3.095	2	1	0	0	0
63659078	1	1	6	1	2	1	1	3	4	1	2	5	3	7	3	5	2	2	25	3.81	4.095	1	1	0	0	1
96008931	1	1	6	1	2	2	4	2	2	1	2	1	3	7	3	7	2	2	66	3.857	3.81	1	1	0	0	1
90794269	1	1	3	1	5	2	4	2	2	1	2	10	6	8	4	7	2	2	72	2.524	2.905	1	1	0	0	1
35076534	1	1	6	1	2	1	4	1	2	2	2	1	1	8	2	7	2	2	66	4.143	4	2	1	0	0	0
18726507	1	1	5	1	2	1	1	1	2	1	2	10	5	8	4	2	2	2	64	3.81	4	1	1	0	0	1
14724921	1	1	7	1	1	1	1	1	2	4	2	2	1	10	4	7	2	2	51	4.333	4.667	1	1	0	0	1
74430505	1	1	7	1	1	1	1	1	2	1	2	1	1	3	4	6	2	2	28	4.429	4.762	1	1	0	0	1
73202701	1	1	1	1	4	1	1	1	1	1	2	10	10	5	4	6	2	2		2.619	2.81	1	1	0	0	1
74708223	1	2	3	4	5	1	2	2	2	2	2	10	1	4	3	4	2	1	54	1.333	1.286	2	1	0	0	0
42474012	1	1	7	1	2	1	1	1	2	1	2	2	3	4	3	6	2	2	34	4.19	4.571	1	1	0	0	1
76739147	1	2	5	1	2	2	2	4	1	1	1	6	7	5	2	4	1	3	34	3.857	3.81	2	1	0	0	0
61821522	1	1	7	1	1	1	1	1	2	1	2	5	2	9	3	6	2	2	74	3.905	3.905	2	1	0	0	0
49654518	1	1	6	1	1	1	1	1	1	1	2	1	3	5	3	4	2	2	54	4.238	4.095	1	1	0	0	1
64860426	3	2	2	1	2	5	2	5	1	1	2	3	8	5	3	5	2	2	49	2.667	2.524	1	0	0	1	1
21602834	1	1	6	1	2	1	2	2	1	1	2	3	1	3	2	7	2	2	19	4.095	4.286	1	1	0	0	1
45151491	3	1	2	2	4	6	1	2	1	1	2	1	5	7	2	4	2	2	41	3.952	3.81	1	0	0	1	1
70387694	1	1	7	1	1	1	3	1	1	1	2	1	3	8	4	5	2	2	51	3.905	4.19	1	1	0	0	1
71184058	1	1	7	1	3	2	1	3	1	1	2	1	6	2	3	7	2	2	25	3.905	3.905	1	1	0	0	1
10786755	1	1	5	1	2	1	1	1	1	1	2	1	1	5	4	6	2	2	58	3.619	3.619	1	1	0	0	1
67073408	3	1	2	1	2	5	2	4	1	1	2	10	10	3	3	5	2	2	70	3.762	3.667	2	.006	0	.994	0
18156425	1	1	7	1	1	1	1	2	2	2	2	1	1	10	1	5	2	2	36	4.571	4.714	2	1	0	0	0
94994403	2	3	7	1	2	6	1	1	1	1	2	7	7	5	3	7	2	2	28	3.143	3.381	2	.005	.946	.049	0
38626198	1	1	5	2	5	2	2	2	2	1	2	1	2	4	2	5	2	3	31	3.333	3.429	2	1	0	0	0
11763738	1	1	7	1	3	1	1	1	1	1	2	1	8	10	2	7	2	3	54	4.524	4.619	1	1	0	0	1
90334602	1	1	7	1	1	1	1	1	1	1	2	1	3	8	4	3	2	2	69	4.857	4.81	1	1	0	0	1
74450339	1	1	4	1	6	1	4	1	2	1	2	10	8	10	1	7	1	1	56	4.429	4.667	2	1	0	0	0
96587624	1	1	6	1	6	1	1	2	2	1	2	1	6	2	5	6	3	1	20	3.667	3.667	2	1	0	0	0
68702769	1	1	1	1	1	1	2	1	2	6	1	4	2	10	2	7	2	3	22	3.762	3.857	2	1	0	0	0
58904314	2	3	6	1	1	7	2	3	1	2	2	7	2	7	4	4	2	2	25	2.952	2.714	1	0	.675	.325	1
18907313	1	1	3	1	1	1	1	1	2	1	2	2	2	6	4	5	2	2	56	4.381	4.429	1	1	0	0	1
80663416	1	1	7	1	1	1	1	1	1	2	2	9	2	7	3	7	2	2	74	4.429	4.476	2	1	0	0	0
87370168	1	1	5	1	1	1	1	1	2	1	2	7	2	10	3	2	2	2	71	3.81	3.857	1	1	0	0	1
88849445	1	1	4	1	2	1	2	1	1	1	2	1	2	10	3	6	2	2	75	4	4	2	1	0	0	0
32627841	2	3	6	6	5	7	7	7	2	1	2	10	7	1	5	2	2	2	40	3.667	3.238	1	0	.992	.008	1
12274131	1	1	7	1	1	1	1	1	2	1	2	1	1	5	3	6	2	2	35	4.667	4.714	1	1	0	0	1
70576142	1	1	7	4	4	3	4	1	2	2	2	1	1	5	4	5	2	3	35	3.429	3.381	2	.92	0	.08	0
24366545	2	5	2	2	2	7	6	6	2	1	2	2	6	2	4	6	2	2	61	2.762	2.667	2	0	1	0	0
67654558	1	1	6	1	2	1	1	2	2	1	2	1	5	4	5	7	2	2	63	4.143	4.048	1	1	0	0	1
21313401	1	1	6	1	1	1	1	1	1	1	2	1	1	6	4	7	2	2	19	4	4	1	1	0	0	1
28779414	1	1	5	1	1	1	1	3	1	1	2	4	8	2	5	5	2	2	71	3.238	3.333	1	1	0	0	1
33357331	1	1	5	1	5	4	2	3	1	1	2	1	8	8	3	5	2	2	67	3.143	3.143	1	.645	0	.355	1
47708459	3	2	3	7	7	1	5	6	2	2	2	1	1	1	1	4	2	1	64	2.143	1.905	1	0	0	1	1
14962585	1	1	3	1	2	2	3	2	1	1	2	1	4	2	4	6	2	2	30	4.095	4.286	1	1	0	0	1
35562712	1	1	6	1	1	1	1	1	1	1	2	1	1	4	3	5	2	2	59	4.857	4.905	2	1	0	0	0
56841695	3	1	5	1	3	6	5	3	2	1	2	9	10	3	3	3	2	1	27	2.857	2.429	2	0	0	1	0
42644834	1	1	6	1	5	1	3	1	2	1	2	7	7	10	4	7	2	2	46	3.524	3.619	1	1	0	0	1
62813533	3	1	5	1	6	7	2	5	1	1	2	1	9	3	4	6	2	3	55	3.19	3.238	1	0	0	1	1
11806498	1	1	7	1	1	1	1	2	2	1	2	1	1	7	3	6	2	2	66	3.762	3.81	2	1	0	0	0
69372210	1	1	7	1	1	1	1	1	1	1	2	10	10	5	3	7	2	2	58	2.905	2.857	1	1	0	0	1
76707069	1	1	4	1	1	2	1	2	2	1	2	3	5	5	3	7	2	3	47	4.048	3.952	2	1	0	0	0
48141941	2	5	4	5	5	4	7	4	2	2	1	8	5	5	3	4	2	2	42	3.095	2.952	1	0	1	0	1
99416321	1	1	1	1	2	1	4	2	2	1	2	3	3	9	3	6	2	2	45	3.619	3.762	2	1	0	0	0
15941024	1	1	7	1	6	1	1	4	1	1	1	6	5	5	3	7	2	2	24	3.619	3.429	2	1	0	0	0
18357380	1	2	7	1	2	2	2	1	2	1	2	5	5	6	4	7	2	2	50	3.857	3.81	2	1	0	0	0
21186799	1	1	4	1	4	1	1	1	2	6	1	4	1	5	5	5	2	3	63	4.048	4.238	2	1	0	0	0
33708411	1	1	7	1	2	1	3	2	2	1	2	1	3	8	3	5	2	2	31	4.81	4.905	1	1	0	0	1
21997507	3	1	3	4	4	5	5	6	1	1	2	10	10	2	4	4	2	2	70	2.429	2.476	2	0	0	1	0
65624822	1	1	5	1	4	1	1	2	1	1	2	4	3	4	3	6	2	2	49	3.333	3.476	1	1	0	0	1
65117408	2	3	7	2	6	5	7	2	1	4	2	1	9	8	2	6	2	2	61	3.19	3.286	1	0	.999	.001	1
88409313	1	1	1	1	1	1	1	1	2	1	2	1	4	10	4	7	2	2	59	3.571	3.19	1	1	0	0	1
29235484	1	1	7	1	1	1	1	1	2	1	2	7	4	7	4	7	2	2	35	4.286	4.143	1	1	0	0	1
37149867	1	1	7	1	1	1	1	1	2	1	2	1	1	5	3	6	2	2	61	3.952	4	2	1	0	0	0
87488074	1	1	7	1	1	1	1	1	2	1	2	1	2	6	3	7	2	2	41	4.762	4.81	1	1	0	0	1
64354131	1	2	6	2	3	2	2	3	2	4	2	1	5	3	3	5	2	2	29	3.619	3.857	1	1	0	0	1
47386713	1	1	4	7	1	2	1	1	1	1	2	8	3	8	4	6	2	2	32	3.333	4.095	2	.999	0	.001	0
70874838	3	1	7	4	5	7	4	6	1	2	2	1	5	4	4	4	2	2	28	3	3.048	1	0	0	1	1
38038848	1	1	6	1	1	1	1	1	1	1	2	1	4	8	3	7	2	3	52	4.524	4.619	2	1	0	0	0
26247598	1	1	2	1	1	1	4	2	2	2	2	7	5	6	3	5	2	2	35	3.619	3.667	2	1	0	0	0
76275628	1	1	7	1	1	1	1	1	2	1	2	1	2	2	2	5	2	3	26	4.238	4.476	1	1	0	0	1
77747286	1	1	3	3	4	2	2	1	2	1	2	10	3	5	3	6	2	3	52	3.476	3.429	1	1	0	0	1
20839920	1	1	7	1	1	1	1	1	2	4	2	1	1	5	3	6	2	3	26	3.857	4.095	1	1	0	0	1
85075616	3	1	1	6	3	7	2	2	1	1	2	1	10	1	3	4	2	2	40	2.095	2.143	1	0	0	1	1
62948204	1	1	7	1	2	1	4	1	2	2	2	10	1	10	5	7	2	2	46	4.619	4.619	1	1	0	0	1
17849455	1	1	5	1	1	1	1	1	2	1	2	10	10	4	5	7	2	2	61	1.714	1.429	2	1	0	0	0
99116808	3	1	4	2	4	7	7	7	1	1	2	8	9	2	3	2	2	2	58	2.286	2.429	2	0	0	1	0
60271037	3	2	3	1	5	6	3	6	2	1	2	1	5	8	3	5	2	2	54	2.571	2.619	2	0	0	1	0
29858267	1	1	2	1	2	2	1	2	2	1	2	8	9	4	3	6	2	3	66	3.714	3.762	2	1	0	0	0
80498929	1	1	6	1	4	1	1	1	2	4	2	10	6	7	2	6	2	2	44	3.238	3.333	1	1	0	0	1
33205397	1	1	7	1	1	1	1	1	2	1	2	1	1	2	3	7	2	2	22	4.857	4.81	2	1	0	0	0
24227217	3	1	2	1	2	5	1	6	1	1	2	1	7	8	3	7	2	2	74	4.048	4	1	.001	0	.999	1
64933790	1	1	1	1	1	1	1	1	2	1	2	1	1	4	3	7	2	2	41	4.19	4.476	2	1	0	0	0
45158608	1	1	7	1	1	1	1	1	1	1	2	1	6	2	4	2	2	1	49	3.524	3.762	2	1	0	0	0
60681813	1	1	6	1	1	1	2	2	1	1	2	1	1	8	4	6	2	2	70	4.429	4.429	1	1	0	0	1
47583424	3	1	5	2	3	5	6	3	1	1	2	1	6	5	3	6	2	2	62	3.524	3.571	2	0	0	1	0
33248318	1	1	7	1	1	1	1	1	1	1	2	1	1	7	2	5	2	1	32	4.095	4.095	2	1	0	0	0
32949232	1	1	6	1	2	1	1	1	1	1	2	3	5	6	3	5	2	2	52	3.952	4.095	1	1	0	0	1
57681075	1	1	7	1	2	1	1	1	2	1	2	8	1	10	3	6	2	2	69	3.714	3.81	1	1	0	0	1
28177340	3	1	7	1	4	6	2	1	2	2	2	10	1	10	3	5	1	2	67	4.19	4.238	1	.064	0	.9360000000000001	1
21520970	1	1	5	1	3	1	1	2	2	1	2	9	8	8	3	5	2	2	45	4.333	4.333	1	1	0	0	1
27927446	1	1	6	2	2	2	1	2	1	1	2	9	2	8	4	6	2	2	49	4	3.952	1	1	0	0	1
82555579	1	1	6	1	1	1	1	1	1	1	2	10	2	9	4	7	1	1	64	4.333	4.381	2	1	0	0	0
95088816	1	1	7	1	1	1	1	1	2	1	2	1	2	8	3	7	2	2	52	4.333	4.429	1	1	0	0	1
46557629	1	1	6	1	2	1	1	1	2	2	2	9	2	10	2	7	2	2	76	3.952	3.857	2	1	0	0	0
29217326	1	1	7	1	2	1	2	2	2	1	2	1	1	5	3	6	2	2	52	4.143	4.143	1	1	0	0	1
19771254	3	2	6	2	4	4	3	6	2	1	2	1	3	2	1	4	2	2	49	3.619	3.714	2	0	0	1	0
74530542	1	1	7	1	1	1	1	1	2	1	2	1	1	9	4	7	2	2	67	4	4.381	1	1	0	0	1
23362252	1	1	5	1	3	1	2	1	2	1	2	7	1	10	2	7	2	2	72	4.095	4.476	2	1	0	0	0
71032536	1	1	7	1	1	1	1	1	1	1	2	1	3	10	3	7	2	2	51	4.381	4.571	2	1	0	0	0
31073234	3	1	4	6	7	7	5	7	1	1	1	3	6	1	5	2	2	3	28	2.524	2.857	2	0	0	1	0
23289265	1	1	4	2	5	3	2	2	2	1	2	1	5	6	2	4	2	2	53	3.619	3.667	2	.993	0	.007	0
92640712	1	1	4	1	2	1	1	1	1	1	2	1	5	3	3	7	2	3	49	4.19	3.952	2	1	0	0	0
30489306	1	1	7	1	1	1	1	1	2	1	2	9	5	8	3	5	2	1	72	3.952	4.19	1	1	0	0	1
59568041	1	1	4	1	2	2	2	1	1	1	2	2	8	7	4	3	2	2	61	3.762	3.81	2	1	0	0	0
56994031	1	1	1	1	1	1	1	1	1	1	2	1	5	5	4	7	2	2	59	3.905	3.905	2	1	0	0	0
88523024	3	1	6	1	5	6	2	4	1	1	2	7	8	7	4	6	2	2	59	2.857	2.667	2	0	0	1	0
79559395	1	1	7	1	2	1	1	2	2	1	2	10	5	3	3	7	2	1	31	3.81	3.81	2	1	0	0	0
41347791	1	1	7	1	2	1	1	1	2	1	2	2	1	8	4	7	2	2	48	4.095	4.238	1	1	0	0	1
95235054	1	1	6	1	1	1	1	1	1	1	2	7	9	7	4	3	2	2	68	3.762	3.857	2	1	0	0	0
22286081	1	1	6	1	2	2	2	1	1	1	2	1	3	6	3	6	2	2	52	4.143	4	2	1	0	0	0
92743434	1	1	7	1	7	1	1	1	1	1	2	9	10	7	3	6	2	2	54	3.667	3.667	1	1	0	0	1
29634689	1	1	7	1	1	1	1	1	1	4	2	1	4	4	4	7	2	2	51	4.81	4.952	2	1	0	0	0
54346130	1	1	7	1	1	1	1	1	2	1	2	7	1	8	4	7	2	3	60	5	5	2	1	0	0	0
55615288	1	1	7	1	1	1	1	1	2	1	2	1	5	6	3	7	2	1	54	4.762	4.714	2	1	0	0	0
98518305	1	1	6	2	6	2	2	1	1	1	2	1	1	3	4	7	2	2	55	3.333	3.286	2	1	0	0	0
68124963	1	1	6	1	2	2	1	2	1	1	2	1	6	10	1	6	2	2	43	3.524	3.524	1	1	0	0	1
62784336	1	1	6	1	3	1	1	1	2	1	2	1	3	10	1	7	2	2	67	4.286	4.095	1	1	0	0	1
76828766	1	1	5	2	2	1	1	1	1	2	2	4	3	6	3	6	2	3	26	3.667	3.952	1	1	0	0	1
71829672	1	1	6	1	2	1	1	1	2	1	2	1	1	8	3	3	2	2	60	3.238	3.286	1	1	0	0	1
86770947	3	1	7	6	7	5	4	1	2	1	2	2	7	10	3	5	2	3	60	3.143	3.286	1	0	0	1	1
23036650	1	1	6	1	1	1	1	1	2	1	2	1	1	5	3	5	2	2	45	4.571	4.429	1	1	0	0	1
78201162	1	1	4	1	2	2	1	1	1	3	1	1	1	6	2	6	2	1	41	3.81	3.762	2	1	0	0	0
89350083	3	1	4	1	6	6	6	1	2	1	1	8	5	9	4	7	2	2	40	4.048	3.81	1	0	0	1	1
39934376	1	2	4	2	4	2	2	1	2	1	2	2	5	9	3	5	2	3	52	3.286	3.286	1	1	0	0	1
54932587	3	1	4	4	4	6	7	6	1	1	2	8	8	1	5	4	2	2	54	2.952	2.952	1	0	0	1	1
50700317	3	1	5	1	4	5	2	2	2	1	2	2	8	7	3	6	2	2	59	3.81	3.714	2	.245	0	.755	0
63210859	1	1	6	1	2	1	1	1	2	1	2	2	2	9	2	3	2	2	64	3.619	3.619	1	1	0	0	1
22663684	1	1	7	1	1	1	1	1	1	1	2	1	2	6	3	6	2	2	66	4.19	4.095	2	1	0	0	0
91608306	1	1	3	1	4	2	4	3	1	2	2	7	5	6	3	4	2	2	55	3.381	3.476	1	.999	0	.001	1
95586430	1	1	7	1	1	1	1	1	2	1	2	1	1	7	3	7	2	2	52	3.762	3.762	2	1	0	0	0
87565014	1	1	1	1	3	3	1	3	1	1	2	10	10	7	3	4	2	2	59	2.857	2.762	2	.999	0	.001	0
50887538	2	4	6	4	4	4	3	2	2	2	2	7	1	4	3	5	2	2	58	3.333	3.238	2	0	1	0	0
41968381	1	2	7	1	3	2	1	2	1	1	2	2	4	3	3	5	2	2	33	4	3.952	1	1	0	0	1
39987626	1	1	7	1	2	1	1	1	1	1	2	1	2	10	3	6	2	2	64	3.81	3.857	1	1	0	0	1
11691489	2	4	7	6	6	2	2	2	1	2	2	9	9	6	4	7	2	2	57	3.714	3.905	2	0	1	0	0
77714566	1	1	4	1	3	3	2	2	1	1	2	8	6	8	4	6	2	2	41	3.429	3.667	1	1	0	0	1
32201854	1	1	5	1	1	1	1	1	1	1	2	1	2	8	4	7	2	2	62	4.667	4.81	2	1	0	0	0
63660730	1	2	5	1	4	2	5	3	1	1	1	1	6	3	4	6	2	2	52	3.762	3.952	1	.989	0	.011	1
97333803	1	1	6	1	4	3	1	4	3	2	2	5	4	7	4	6	2	3	23	3.81	3.81	2	.998	0	.002	0
78409210	1	1	4	1	1	1	1	2	2	1	2	1	3	8	2	6	2	2	41	4.524	4.524	1	1	0	0	1
84100261	1	1	7	1	2	1	1	1	2	1	2	1	2	8	3	7	2	3	51	4.143	4.238	1	1	0	0	1
68734078	1	1	6	1	6	1	1	1	1	1	2	7	8	10	2	7	2	2	40	4.19	4.524	1	1	0	0	1
28166569	1	1	6	2	5	1	1	1	2	1	2	6	2	7	3	4	2	3	30	4	4.571	1	1	0	0	1
42671011	1	1	7	1	2	1	1	1	2	1	2	2	2	5	2	7	2	2	31	4.619	4.667	2	1	0	0	0
70565933	1	1	6	1	1	1	1	1	2	1	2	4	2	8	4	6	2	2	58	4.095	4.571	2	1	0	0	0
19108590	3	2	6	5	4	2	5	2	2	2	2	9	1	5	5	7	2	2	37	3.667	3.857	2	.358	0	.642	0
64433274	3	1	4	4	4	5	1	6	2	1	2	8	7	2	2	5	2	3	62	2.476	2.429	2	0	0	1	0
46425358	1	1	5	1	1	1	1	1	2	1	2	1	1	10	3	6	2	3	71	3.905	4.238	1	1	0	0	1
68968876	1	1	7	1	1	1	1	1	2	2	2	10	5	10	2	7	2	2	52	4.286	4.571	1	1	0	0	1
25324088	1	1	6	1	2	1	1	2	2	1	2	1	1	8	3	7	2	2	64	3.952	3.952	2	1	0	0	0
27613401	1	1	7	1	1	1	1	1	1	1	1	1	1	6	5	4	2	2	38	4.286	4.714	1	1	0	0	1
89786863	1	1	6	1	4	2	1	1	2	1	2	7	6	5	5	7	2	2	68	3.286	3.476	2	1	0	0	0
56503499	1	1	6	1	2	1	1	1	2	1	2	2	1	8	3	7	2	2	23	4.143	4.476	1	1	0	0	1
25547152	1	1	7	1	1	1	1	1	1	1	2	1	3	8	4	6	2	1	52	4.048	4.19	1	1	0	0	1
70833907	1	1	4	1	3	1	1	1	2	1	2	1	2	8	2	6	2	2	69	3.571	3.571	1	1	0	0	1
90914922	3	1	6	1	1	5	6	3	1	1	2	1	6	4	4	6	2	2	58	3.762	3.714	1	.002	0	.998	1
33618074	1	1	2	2	2	1	1	2	2	2	2	6	2	5	5	7	2	2	53	3.857	3.762	2	1	0	0	0
44073148	1	1	5	1	2	1	1	1	2	1	2	1	4	7	5	4	2	2	41	4.286	4.095	2	1	0	0	0
10487392	1	1	6	1	1	1	1	1	1	1	2	5	4	9	4	7	2	2	66	4.429	3.952	2	1	0	0	0
24981117	1	1	6	1	1	1	1	2	2	1	2	1	3	7	3	6	2	2	54	4.048	4	2	1	0	0	0
15158981	1	1	6	1	1	2	2	1	2	1	2	1	2	7	4	6	2	2	63	4.19	4.19	2	1	0	0	0
74828870	1	2	2	1	5	1	5	2	2	1	2	7	1	7	3	6	2	3	50	3.714	3.905	2	1	0	0	0
84071093	1	1	5	1	3	2	1	4	1	1	2	9	10	1	5	5	2	2	54	3.905	4	1	1	0	0	1
93331054	1	1	6	1	2	1	1	1	2	1	2	9	2	10	3	6	2	2	70	3.905	3.857	2	1	0	0	0
54648265	3	1	4	1	5	6	5	6	2	1	2	7	6	3	1	7	2	3	40	4.048	4.048	2	0	0	1	0
72847133	1	1	6	1	6	1	4	1	1	4	2	6	8	9	4	7	2	2	52	3.81	3.81	2	1	0	0	0
81234441	1	1	6	1	4	4	1	1	1	1	2	9	8	7	3	6	2	2	76	3.286	3	1	1	0	0	1
27281659	1	1	5	1	2	1	1	1	1	1	2	1	4	6	3	5	2	3	60	4	3.952	1	1	0	0	1
92504264	1	1	6	1	4	2	1	2	1	1	2	1	1	8	3	7	2	2	60	4.19	3.952	1	1	0	0	1
46207823	1	1	7	1	1	1	1	1	2	1	2	1	1	10	3	7	2	2	62	4.81	4.81	2	1	0	0	0
41014283	1	1	4	2	4	3	4	3	1	1	2	10	8	5	4	7	2	3	66	3.571	3.571	2	.628	0	.372	0
33339899	1	1	7	1	1	1	1	1	2	1	2	1	3	5	4	7	2	2	63	4.286	4.476	1	1	0	0	1
93094420	1	1	6	1	1	5	2	2	1	1	2	1	10	9	5	7	2	2	59	3.381	3.333	1	.901	0	.099	1
25775966	1	1	6	1	5	1	1	1	1	1	2	6	5	10	3	4	2	2	69	3	2.667	1	1	0	0	1
27567918	3	1	7	1	5	5	3	4	1	1	2	1	6	1	5	7	2	2	32	2.095	2	1	.001	0	.999	1
97376262	1	1	5	1	1	1	1	1	2	1	2	7	5	9	3	7	2	2	32	3.905	3.952	1	1	0	0	1
56342693	1	1	1	1	1	1	1	1	2	2	2	10	1	10	5	7	2	2	66	4.905	5	1	1	0	0	1
61121294	1	1	5	1	4	3	4	1	1	4	2	6	7	9	4	7	2	2	53	3.048	3.048	1	.999	0	.001	1
28716337	1	1	6	1	1	1	1	1	1	1	1	4	2	10	1	7	1	1	34	3.952	4.286	2	1	0	0	0
84304033	3	1	4	2	4	7	5	5	1	1	2	8	10	7	4	2	2	2	50	2.524	2.619	1	0	0	1	1
95451185	3	1	5	2	4	7	7	6	1	1	2	1	10	1	4	6	2	2	49	3.19	3.048	1	0	0	1	1
29471514	1	1	7	1	1	1	1	1	1	1	1	4	4	4	3	6	2	2	40	3.905	4	1	1	0	0	1
62169513	1	1	1	1	1	1	1	1	2	1	2	1	6	7	4	4	2	2	40	3.667	3.476	2	1	0	0	0
16373208	1	1	6	1	1	1	1	1	1	1	2	1	5	5	4	6	2	2	29	3.81		1	1	0	0	1
18116547	3	2	4	4	4	6	4	3	1	2	2	8	10	8	3	6	2	3	46	3.286	3.286	1	0	0	1	1
56435191	1	1	5	1	3	1	1	2	1	2	2	3	5	7	3	5	2	2	52	3.333	3.381	1	1	0	0	1
69027981	3	1	2	2	2	5	4	5	2	1	2	10	9	5	2	4	2	3	26	2.952	3.143	1	0	0	1	1
42424958	1	1	6	1	5	1	1	1	2	1	2	10	10	9	3	2	2	3	76	3.19	3.095	1	1	0	0	1
34739770	1	1	6	1	3	1	2	1	1	1	2	6	5	6	3	4	2	2	39	4.048	4	2	1	0	0	0
59038787	3	1	6	1	5	4	3	3	2	1	2	9	7	10	3	6	2	2	54	3.714	3.619	1	.385	0	.615	1
10314816	1	1	7	1	1	1	1	1	1	1	2	5	3	5	3	7	2	2	60	4.381	4.381	2	1	0	0	0
42471700	1	1	6	1	1	1	1	1	2	1	2	1	1	8	2	6	2	2	27	4.952	4.952	2	1	0	0	0
59604338	1	1	7	1	1	1	1	1	1	1	2	3	1	8	3	7	2	3	28	4.143	4.286	1	1	0	0	1
87777009	1	1	7	1	1	1	1	1	2	1	2	2	5	9	3	7	2	3	60	4	3.762	2	1	0	0	0
26608537	1	1	7	1	1	1	1	1	2	1	2	1	1	8	3	7	2	2	66	4.571	4.952	2	1	0	0	0
87488184	3	1	2	1	3	6	1	3	2	1	2	7	8	3	1	5	2	3	63	2.952	3.19	1	.001	0	.999	1
75326190	1	1	6	1	1	4	3	2	2	1	2	8	4	3	4	7	2	2	57	3.667	3.667	1	.995	0	.005	1
30131971	2	4	5	5	6	5	2	2	1	1	2	7	7	7	3	7	2	3	64	3	2.667	1	0	1	0	1
99129534	1	1	6	1	3	2	2	2	1	1	2	1	1	7	3	4	2	3	66	3.571	3.619	2	1	0	0	0
63755929	1	1	7	1	1	1	1	1	2	1	2	1	3	10	4	6	2	2	70	4.286	4.381	2	1	0	0	0
18247200	3	1	1	5	6	7	5	6	1	1	2	3	7	3	4	5	2	2	38	3.048	3.19	1	0	0	1	1
80011584	1	1	6	1	1	1	4	2	1	4	2	7	3	5	4	7	2	2	63	3.81	3.857	1	1	0	0	1
15331538	1	1	6	2	5	1	1	1	1	1	2	1	3	8	2	7	2	2	21	3.857	4.143	2	1	0	0	0
99061251	1	1	7	1	1	1	1	4	2	2	2	1	5	6	1	4	2	1	38	4.143	4.143	1	1	0	0	1
56099800	3	1	1	7	7	7	7	7	2	1	2	3	8	3	5	1	2	2	53	2.571	2.429	2	0	0	1	0
34990247	1	1	7	1	2	2	1	2	4	4	1	1	2	4	2	6	2	2	20	4.19	4.238	2	1	0	0	0
55744902	1	1	6	3	2	2	1	2	2	1	2	9	3	4	3	6	2	2	20	3.714	4.524	1	1	0	0	1
27412164	3	1	3	1	4	6	7	1	2	1	2	10	10	10	2	7	2	2	73	2.81	3	1	0	0	1	1
74978162	1	1	2	1	1	1	1	1	2	6	1	1	1	5	3	5	2	2	22	4	4.286	1	1	0	0	1
29782539	1	1	6	1	1	1	1	1	2	2	2	1	1	7	4	7	2	2	50	4.81	4.857	1	1	0	0	1
53935840	1	1	7	1	2	1	1	2	1	1	2	2	3	10	2	6	2	2	57	4.19	4.429	2	1	0	0	0
95264398	2	4	1	4	7	7	7	7	2	2	2	10	10	1	5	2	2	2		2.952	3	1	0	1	0	1
21009064	1	1	7	1	3	1	1	1	1	1	2	4	3	10	3	7	2	2	39	4.095	4.333	2	1	0	0	0
30660526	1	1	5	1	1	1	1	1	2	1	2	8	4	9	4	5	2	2	34	4.286	4.429	1	1	0	0	1
54583139	1	1	6	1	2	1	1	1	2	1	2	1	3	7	4	6	2	2	30	3.952	3.905	1	1	0	0	1
83318675	1	1	7	1	4	1	1	4	2	2	2	10	4	10	2	7	2	2	23	3.905	4.095	1	1	0	0	1
91151233	1	1	7	1	3	1	4	3	1	4	2	4	4	4	3	5	2	2	23	3.81	4.333	1	1	0	0	1
69845791	2	4	4	4	4	4	4	4	1	1	2	3	7	4	1	2	2	2	24	3	3	2	0	1	0	0
41033833	3	1	5	2	5	6	5	3	1	1	2	4	7	3	4	6	2	2	22	3.571	3.524	1	0	0	1	1
91291720	1	1	7	1	1	1	1	2	1	1	2	1	3	7	3	7	2	2	41	4.048	4.048	2	1	0	0	0
10096396	1	1	7	1	2	2	1	1	2	1	2	1	1	10	3	6	2	2	50	4.048	4.095	2	1	0	0	0
55802712	1	1	6	1	2	1	1	1	1	1	2	1	2	6	3	7	2	2	29	4.19	4.333	2	1	0	0	0
13297579	1	1	5	1	2	1	1	1	1	1	2	5	6	3	4	7	1	1	30	4.19	4.19	2	1	0	0	0
35443220	1	1	6	1	2	2	1	1	1	1	2	7	5	7	4	5	2	2	71	3.619	3.667	2	1	0	0	0
29024666	1	1	7	1	5	1	5	1	1	1	2	7	1	10	4	7	2	2	52	4.714	4.81	1	1	0	0	1
40292821	1	1	7	1	1	1	1	1	3	1	2	1	1	6	4	3	2	2	19	5	5	2	1	0	0	0
67598945	1	1	2	1	3	2	1	1	1	4	2	7	5	5	3	6	2	2	45	3.571	3.857	1	1	0	0	1
49944497	1	1	7	1	1	1	1	1	2	2	2	1	1	4	1	3	2	2	21	4.81	4.81	2	1	0	0	0
46779053	1	1	1	1	1	1	1	1	1	1	2	5	5	7	3	7	2	2	28	4.19	4.238	2	1	0	0	0
67376792	3	1	3	3	5	7	7	7	2	1	2	10	7	1	5	4	2	2	65	2.19	1.857	1	0	0	1	1
96905591	1	1	5	2	2	3	2	2	1	4	2	1	4	5	4	6	2	2	69	3.714	3.667	1	1	0	0	1
11214217	1	1	7	1	4	1	1	3	1	1	2	1	1	10	3	7	2	2	40	4.286	4.286	2	1	0	0	0
11735288	3	1	6	5	2	4	1	7	2	1	2	3	2	5	2	6	2	2	24	3.048	3.429	2	0	0	1	0
27534921	3	1	1	1	7	6	4	5	2	1	2	10	10	10	5	7	2	2	63	2.571	2.381	1	0	0	1	1
81041596	1	1	7	1	1	1	1	1	2	1	2	1	3	6	4	7	2	2	60	3.429	3.476	2	1	0	0	0
10408675	1	1	4	1	3	1	1	2	1	1	2	2	1	6	4	5	2	2	60	3.571	4.143	1	1	0	0	1
73083178	1	1	7	1	3	1	1	1	2	1	2	7	1	8	4	5	2	2	32	4.286	4.19	2	1	0	0	0
80481224	3	1	6	2	4	5	3	3	2	1	2	8	7	3	4	5	2	2	49	4.143	4.286	1	.002	0	.998	1
82951681	1	1	6	1	2	1	1	4	2	6	1	1	1	5	3	6	2	2	19	4.381	4.286	2	1	0	0	0
59832815	2	3	4	3	3	3	4	3	2	4	2	1	5	3	3	7	2	2	41	3.429	3.429	2	0	1	0	0
96608721	1	1	7	1	1	1	1	1	2	1	1	1	5	2	5	7	2	2	46	3.667	3.667	2	1	0	0	0
80828823	3	1	6	3	3	7	5	6	2	1	2	3	9	5	4	6	2	2	53	3.571	3.667	1	0	0	1	1
77451421	1	1	5	1	4	1	1	1	2	2	2	1	1	10	3	7	2	3	59	3.476	3.619	1	1	0	0	1
52757909	1	1	5	1	2	1	1	2	1	1	1	1	1	9	5	6	2	2	48	4.524	4.476	2	1	0	0	0
94784181	2	3	6	3	5	3	4	2	2	1	2	10	6	4	4	7	2	2	60	3.429	3.381	2	0	1	0	0
88919063	1	1	7	1	4	1	1	1	1	1	2	5	3	10	5	7	2	2	21	3.429	3.714	1	1	0	0	1
56392516	1	1	7	4	3	2	5	1	2	2	2	1	1	6	3	7	2	2	22	3.619	3.762	1	.998	0	.002	1
20432458	1	1	4	1	1	1	1	1	1	4	2	9	6	8	3	5	2	2	53	3.524	3.524	2	1	0	0	0
21724350	1	1	2	1	2	1	1	2	1	1	2	1	8	10	2	5	2	2	75	3.571	3.476	1	1	0	0	1
53275914	1	1	7	1	1	1	1	1	1	4	2	9	10	10	1	7	2	2	48	3.19	3.571	1	1	0	0	1
40412135	1	1	7	1	1	1	1	1	2	4	2	1	2	8	3	5	2	2	27	4.619	4.714	1	1	0	0	1
88509027	1	1	6	2	3	2	2	1	1	2	2	8	4	10	3	4	1	1	56	3.619	3.619	2	1	0	0	0
29600267	1	1	5	1	1	1	1	1	2	2	2	1	4	3	3	7	2	2	22	4.381	4.381	2	1	0	0	0
12431341	1	1	5	1	2	1	1	7	1	1	2	1	10	2	3	2	2	2	63	3.095	2.857	2	1	0	0	0
67696263	1	1	7	1	1	1	1	1	1	2	2	1	2	8	2	7	1	1	35	4.286	4.333	2	1	0	0	0
48595274	1	2	5	2	5	2	4	1	2	1	2	9	5	10	3	7	2	2	32	3.667	3.714	1	.999	0	.001	1
40325811	1	1	6	1	2	1	1	1	2	1	2	4	6	9	4	6	2	2	60	3.762	3.714	1	1	0	0	1
24837366	1	1	7	1	2	1	1	5	1	1	2	1	8	2	2	6	2	1	67	2.476	2.381	2	1	0	0	0
53380269	1	1	1	1	1	4	1	1	1	1	2	3	6	7	5	7	2	2	21	4	3.905	1	1	0	0	1
81457843	1	1	6	2	5	2	2	4	2	2	2	1	1	3	2	3	2	2	21	3.429	3.619	1	.999	0	.001	1
20768624	3	1	5	2	2	4	1	7	2	4	2	8	4	4	1	7	2	2	59	4.381	4.571	2	.006	0	.994	0
91877024	1	1	7	1	3	2	1	1	2	4	2	1	2	6	3	6	2	2	19	3.952	4.048	2	1	0	0	0
47882465	2	5	4	4	7	7	7	4	2	6	2	10	5	10	2	4	2	2	45	3.095	3	1	0	1	0	1
17702599	1	1	5	1	1	2	1	2	1	1	2	1	3	6	2	5	2	2	27	3.952	3.857	1	1	0	0	1
73595914	1	1	2	1	1	1	1	1	2	2	2	10	5	8	3	5	2	2	34	3.476	3.762	1	1	0	0	1
62434017	1	1	6	1	7	2	2	4	2	2	2	1	3	5	3	7	2	2	48	3.619	3.714	1	.999	0	.001	1
90820669	1	1	7	1	1	1	1	1	2	3	2	1	5	10	5	7	2	2	56	3.429	3.429	1	1	0	0	1
17581273	1	1	4	1	4	3	1	1	1	1	2	6	9	5	3	7	2	2	59	3.095	3.143	2	1	0	0	0
21454236	2	5	7	2	2	1	1	1	2	1	2	1	2	7	4	6	2	2	34	3.762	3.857	1	0	1	0	1
41776453	3	1	1	6	6	4	3	1	2	2	2	1	5	8	2	6	1	1	53	2.905	2.81	1	0	0	1	1
80609687	1	1	6	1	4	1	1	1	2	1	2	9	8	7	3	7	2	2	63	3.19	3.619	1	1	0	0	1
32419375	3	1	2	1	1	7	5	7	1	4	2	7	5	3	5	5	2	2	50	3.286	3.143	2	0	0	1	0
16585164	1	1	7	1	1	1	1	1	2	2	2	7	2	10	3	6	2	2	64	4.667	4.762	1	1	0	0	1
33301943	1	1	7	1	2	1	1	1	2	1	2	1	1	8	1	5	2	1	30	3.571	3.762	1	1	0	0	1
29713181	1	1	7	1	1	1	1	1	2	1	2	2	2	8	4	7	2	2	62	4.571	4.81	2	1	0	0	0
67672098	1	1	7	1	4	1	1	2	2	1	2	1	5	6	2	6	1	1	21	3.524	3.619	2	1	0	0	0
62630372	3	1	1	3	7	6	4	5	2	1	2	7	6	8	1	7	2	2	62	3.381	3.143	2	0	0	1	0
66264788	3	1	4	4	7	4	7	1	1	4	2	10	10	10	3	5	2	2	52	2.857	2.381	1	0	0	1	1
14379848	1	1	6	1	1	1	1	1	1	2	2	1	2	10	2	6	2	3	74	4.095	3.952	2	1	0	0	0
29892411	1	1	4	1	3	2	2	1	1	1	2	3	6	7	2	5	1	1	44	3.667	3.81	1	1	0	0	1
64360781	1	1	7	1	2	1	1	1	2	1	2	2	3	5	3	6	2	2	61	3.762	3.857	2	1	0	0	0
98492551	1	1	7	1	2	1	1	1	2	1	2	1	1	10	3	5	2	2	23	4.714	4.714	2	1	0	0	0
64486673	1	1	3	1	6	2	2	5	2	1	2	1	2	3	4	7	2	1	31	4.524	4.714	1	.98	0	.02	1
47833215	1	1	5	1	2	1	1	1	1	1	2	2	5	8	4	7	2	2	73	3.952	4.143	1	1	0	0	1
43519668	1	1	6	1	1	1	1	1	1	1	2	8	7	7	4	7	2	2	56	4.381	4.333	1	1	0	0	1
80941803	1	1	7	1	1	1	1	1	1	1	2	1	6	10	2	6	2	2	50	4	3.905	2	1	0	0	0
55676458	1	1	5	1	2	2	4	2	2	1	2	9	9	8	3	4	2	2	62	3.476	3.619	1	1	0	0	1
72072004	1	1	5	2	1	1	1	1	2	4	2	1	5	1	4	7	2	2	20	4.19	4.238	2	1	0	0	0
15699020	1	1	6	1	1	1	1	1	1	1	2	8	6	7	4	7	2	2	56	4.429	4.476	1	1	0	0	1
61510711	1	1	6	1	1	1	1	1	2	1	2	4	1	7	4	6	2	2	49	3.667	4.095	1	1	0	0	1
93998196	1	1	6	1	1	1	1	1	2	1	2	1	2	7	2	7	2	2	67	4.429	4.333	1	1	0	0	1
84298957	1	1	7	1	1	1	1	1	1	1	2	1	5	10	4	7	2	2	36	4	3.905	1	1	0	0	1
88864294	1	1	7	2	6	4	2	2	1	1	1	1	5	10	3	5	2	3	41	3.619	3.667	2	.711	0	.289	0
73412987	1	1	6	1	1	1	1	1	2	1	2	5	1	10	3	5	2	2	33	4.143	4.19	2	1	0	0	0
10035368	1	1	5	1	2	2	1	1	1	4	2	3	2	8	4	7	2	2	62	3.619	3.667	2	1	0	0	0
54253045	1	1	5	1	3	1	1	1	2	1	2	9	6	10	2	3	2	2	60	3.571	3.857	1	1	0	0	1
22064052	1	1	6	1	1	2	1	2	1	1	2	8	10	10	1	4	2	2	43	4.571	4.667	1	1	0	0	1
62731430	1	1	6	1	5	2	4	1	1	1	2	7	7	6	5	5	2	3	49	3.762	3.714	2	1	0	0	0
67567818	1	1	7	1	1	1	1	1	1	1	2	9	3	8	3	7	2	2	50	4.524	4.667	1	1	0	0	1
59302780	1	2	6	2	4	2	3	2	1	1	2	2	1	4	3	3	2	2	29	3.667	3.857	2	1	0	0	0
43143175	1	1	4	1	1	1	1	1	1	1	2	4	4	10	3	7	2	2	61	3.714	3.905	1	1	0	0	1
26492187	1	1	7	1	2	1	2	2	2	4	2	1	3	6	2	7	2	2	58	3.619	3.81	1	1	0	0	1
86292767	3	2	5	1	2	3	5	5	2	1	2	1	5	5	3	2	2	2	44	2.857	2.19	1	.08	0	.92	1
58936216	1	1	7	1	6	4	2	2	1	1	2	9	6	3	2	5	2	2	23	3.333	3.476	2	.944	0	.056	0
20448585	1	1	5	1	1	1	1	1	2	4	2	1	7	10	5	7	2	2	37	4.81	4.905	1	1	0	0	1
54987882	1	1	6	1	1	1	1	1	2	1	2	2	2	8	2	6	2	2	62	3.619	3.714	2	1	0	0	0
59835243	1	1	6	4	3	2	2	1	2	1	2	2	4	6	3	5	2	2	59	3.905	3.762	1	1	0	0	1
17403625	1	2	6	4	4	2	2	1	2	4	2	4	5	8	3	7	2	2	19	3.333	3.143	2	1	0	0	0
80719738	3	2	6	3	4	5	2	2	2	1	1	5	4	3	3	3	1	1	19	3.762	3.762	2	.002	0	.998	0
51002288	1	1	7	1	1	1	1	1	2	1	2	8	4	7	2	4	2	3	54	3.762	3.905	1	1	0	0	1
14019749	2	5	5	4	7	7	7	5	1	2	2	9	6	10	3	6	2	2	57	3.143	2.952	1	0	1	0	1
99912262	1	1	7	1	1	1	1	1	1	1	2	2	3	3	4	3	2	3	30	4.095	4.429	2	1	0	0	0
63474102	1	1	7	1	1	1	1	1	2	1	2	1	1	10	4	7	2	2	58	4.429	4.381	1	1	0	0	1
56014985	1	1	7	1	3	1	1	1	1	1	2	1	5	8	4	7	2	2	55	4.048	3.952	1	1	0	0	1
36305383	1	1	7	1	1	1	1	1	2	6	1	7	1	8	3	5	2	2	21	3.667	3.714	1	1	0	0	1
24557634	1	1	6	1	4	1	1	2	1	1	2	1	5	2	3	5	2	1	22	3.952	4	2	1	0	0	0
18229997	1	1	6	1	1	1	3	1	2	1	2	3	3	6	3	7	2	2	32	4.048	4.619	1	1	0	0	1
38123023	1	1	6	1	1	1	1	2	2	1	2	1	1	3	4	6	2	2	20	4.143	4.476	2	1	0	0	0
35352977	1	1	7	1	1	1	1	1	1	1	2	1	1	10	3	7	2	2	53	3.905	3.905	2	1	0	0	0
82842786	1	1	6	1	1	1	1	1	2	1	1	1	2	5	3	6	2	2	22	4.667	4.81	1	1	0	0	1
58615848	1	1	7	1	1	1	1	1	1	1	2	3	4	6	4	4	2	2	24	4.667	4.81	2	1	0	0	0
30790316	1	1	7	1	1	1	1	1	1	1	2	2	6	7	2	5	2	2	35	4.333	4.19	2	1	0	0	0
17477398	3	1	6	2	1	4	6	6	1	4	2	3	5	2	2	7	2	1	41	2.857	2.714	1	0	0	1	1
98378026	1	1	6	1	4	1	2	3	1	1	2	8	6	10	2	4	2	3	29	3.714	3.524	1	1	0	0	1
66475110	1	1	7	1	2	1	1	2	2	1	1	10	3	10	2	6	2	2	48	4.524	4.81	2	1	0	0	0
95923649	1	1	7	1	5	5	1	1	1	1	2	2	10	8	4	7	2	2	74	4.429	4.762	1	.9389999999999999	0	.061	1
79579669	3	1	6	3	7	4	2	4	2	1	2	7	6	10	5	7	2	2	30	4.143	3.81	2	.001	0	.999	0
11503377	1	1	4	1	3	2	1	2	2	4	2	8	5	6	3	7	2	2	42	4.095	3.524	1	1	0	0	1
42747184	1	1	5	1	1	1	1	2	1	1	2	1	1	8	3	6	2	2	32	3.905	4.143	1	1	0	0	1
93998555	1	1	7	1	1	2	2	1	1	1	2	1	5	8	4	6	2	2	59	4.476	4.476	2	1	0	0	0
63696077	3	1	4	1	5	7	1	1	2	1	2	6	10	4	3	4	2	2	61	3.667	3.667	2	0	0	1	0
70781798	3	1	3	1	5	4	4	2	2	1	2	10	10	5	3	7	2	3	54	3.19	3	1	.158	0	.842	1
28047729	1	1	2	1	4	1	2	2	1	2	2	7	7	5	3	7	2	2	39	3.905	4	2	1	0	0	0
33268982	2	4	5	4	4	2	1	1	2	2	2	10	3	7	4	6	2	2	34	3.429	3.667	2	0	1	0	0
30984794	1	1	6	1	5	1	1	1	1	1	2	6	8	4	4	7	2	2	22	4.381	4.476	2	1	0	0	0
57886266	1	1	6	1	2	1	1	1	2	1	2	4	2	7	4	7	2	2	66	4.286	4.476	2	1	0	0	0
70987313	1	1	6	1	2	2	1	1	3	2	2	2	1	8	3	7	2	2	21	3.762	3.81	1	1	0	0	1
39988510	1	1	5	1	3	2	2	2	2	4	2	3	3	8	3	5	2	2	24	2.857	2.857	1	1	0	0	1
36097979	1	1	1	1	1	1	1	1	2	2	2	8	3	10	4	7	2	2	19	4.333	4.381	2	1	0	0	0
49455743	3	1	6	2	6	7	7	7	2	1	2	7	9	3	5	1	2	3	32	2.143	2	2	0	0	1	0
18813687	1	1	5	1	3	1	1	5	2	1	2	7	3	9	3	2	2	2	59	3.714	3.81	1	1	0	0	1
44818656	1	1	6	1	1	1	1	1	1	2	2	1	3	5	4	6	2	2	26	4	4	2	1	0	0	0
78962915	1	3	7	1	1	1	1	1	1	1	1	4	3	10	2	5	2	2	25	3.762	3.571	1	1	0	0	1
67771019	1	1	7	1	1	1	1	1	1	1	2	1	5	1	4	7	2	3	31	4.714	4.762	1	1	0	0	1
94290245	3	2	3	2	2	6	1	2	1	2	2	5	5	2	3	7	2	2	20	3.429	3.476	1	.001	0	.999	1
12882437	1	1	7	1	2	2	1	1	2	1	2	1	1	1	4	3	2	2	22	3.905	3.81	2	1	0	0	0
21651802	1	1	6	1	1	1	1	1	2	6	1	1	1	1	4	6	2	2	21	3.762	3.857	1	1	0	0	1
46896361	1	1	4	1	4	3	2	2	1	1	2	1	7	5	3	7	2	2	59	3.238	3.381	2	1	0	0	0
39946064	1	1	6	1	2	1	1	1	2	1	2	3	1	7	3	7	2	2	62	4.524	4.571	1	1	0	0	1
14753785	1	1	7	1	1	1	1	1	1	1	2	10	1	10	5	4	2	2	72	4.19	3.81	1	1	0	0	1
11682076	1	1	6	1	1	1	2	1	2	2	2	7	2	10	3	6	2	2	61	4.762	4.857	1	1	0	0	1
12357559	1	1	7	1	1	1	1	1	2	1	2	7	1	4	4	7	2	2	31	4.476	4.619	2	1	0	0	0
69169922	1	1	5	1	1	4	1	2	1	4	2	2	5	7	3	4	2	2	29	3.143	3.143	2	1	0	0	0
33218597	2	6	4	3	6	3	4	5	1	1	2	1	2	9	4	5	2	1	25	3	2.333	2	0	1	0	0
12991252	1	1	7	1	5	1	1	1	1	3	1	5	4	7	3	7	2	2	20	3.667	3.952	2	1	0	0	0
12894231	1	1	6	1	2	1	1	2	2	1	2	1	1	7	3	7	2	2	23	3.81	3.857	2	1	0	0	0
58594545	1	1	6	1	1	1	1	1	1	1	2	1	4	10	2	3	2	2	57	4.095	4.095	1	1	0	0	1
75796854	1	1	4	2	5	3	1	2	1	4	2	1	4	6	3	7	2	2	44	3.571	3.667	2	.999	0	.001	0
83542235	1	1	6	1	2	1	1	1	2	1	2	8	5	8	2	7	1	1	64	3.714	3.81	2	1	0	0	0
83729779	3	1	1	3	6	7	1	7	1	4	2	9	10	6	1	5	2	2	69	1.333	1.429	2	0	0	1	0
17653886	1	1	6	1	2	1	1	1	2	1	2	8	3	8	3	7	2	2	54	4.429	4.429	2	1	0	0	0
76737270	3	1	3	1	7	7	5	1	2	1	2	1	10	6	5	7	2	1	59	2.667	3	2	0	0	1	0
57716261	1	1	6	2	4	2	1	3	1	1	2	4	4	6	3	6	2	3	22	4	3.952	2	1	0	0	0
99127290	1	1	4	1	1	2	1	1	2	1	2	10	10	9	4	6	2	2	72	2.714	2.667	2	1	0	0	0
87418812	1	1	7	1	4	1	2	1	1	4	2	3	4	8	4	6	2	2	35	3.952	3.952	1	1	0	0	1
67992300	1	1	7	1	1	1	2	1	1	1	2	5	3	9	1	3	2	3	39	4.238	4.81	2	1	0	0	0
48407299	1	2	4	1	4	4	1	3	2	4	2	10	9	9	3	6	2	2	73	2.524	2.762	1	.735	0	.265	1
25630101	1	1	7	1	1	1	4	2	2	1	2	9	9	10	2	5	2	2	89	3.667	3.905	1	1	0	0	1
52915797	1	1	7	1	1	1	2	2	2	1	2	1	2	8	2	6	2	2	34	3.952	3.952	1	1	0	0	1
48140078	1	1	4	1	4	2	1	3	2	1	2	1	1	8	4	7	2	2	54	3.905	3.905	2	1	0	0	0
74133983	1	1	7	1	1	1	1	1	2	4	2	1	4	9	4	7	2	2	21	4.524	4.667	1	1	0	0	1
72044789	1	1	7	1	1	1	1	2	1	1	2	1	3	6	4	5	2	2	29	4	4	2	1	0	0	0
78141095	1	1	7	1	1	1	1	1	2	1	1	1	3	2	4	7	2	2	28	4	3.952	2	1	0	0	0
95132264	3	1	3	4	4	7	4	5	1	1	2	1	10	2	4	7	2	2	19	3	3.143	2	0	0	1	0
30731916	1	1	2	1	1	1	1	1	1	1	2	2	3	8	5	7	2	2	22	4.857	4.857	2	1	0	0	0
93862774	1	1	4	1	1	1	1	1	2	1	2	1	1	10	1	7	2	2	64	4.095	3.952	1	1	0	0	1
46439355	1	1	4	1	3	2	4	4	1	1	2	10	10	1	1	7	1	1	53	1.905	2.333	1	.998	0	.002	1
18928504	3	1	1	7	7	7	7	7	1	1	2	10	10	5	5	1	2	2	66	3.714	3.81	1	0	0	1	1
29450986	1	1	5	2	1	1	1	1	2	4	2	3	2	9	2	7	2	2	22	3.857	3.905	2	1	0	0	0
21590712	1	1	7	1	1	1	1	1	1	1	1	1	1	5	3	4	2	2	25	4.429	4.333	1	1	0	0	1
49225064	1	1	7	1	2	2	2	1	1	1	2	1	4	3	3	4	2	3	21	4.095	4.095	1	1	0	0	1
79464431	1	1	5	1	1	1	1	1	2	1	2	10	5	8	5	7	2	2	65	3.905	4.381	1	1	0	0	1
36274385	1	1	6	1	1	1	3	1	1	1	2	1	4	7	4	7	2	2	31	4.524	4.667	2	1	0	0	0
54838306	1	1	5	1	1	1	1	1	1	2	2	10	3	3	4	6	2	1	22	3.857	3.905	1	1	0	0	1
13432511	1	1	4	1	1	1	1	1	1	1	2	1	4	10	4	5	2	2	40	4.524	4.81	1	1	0	0	1
37530784	3	1	5	1	4	6	3	6	2	1	2	8	8	7	3	5	2	1	63	2.19	2.286	1	0	0	1	1
75988846	1	1	4	1	2	1	6	1	2	1	2	1	4	5	3	7	2	2	65	3.667	3.667	2	1	0	0	0
56997286	1	1	7	2	1	1	1	1	2	1	2	10	5	7	1	5	2	3	47	3.714	4.286	1	1	0	0	1
15807884	1	2	5	1	5	4	1	1	1	1	2	9	5	4	4	6	2	2	22	3.81	3.81	2	.992	0	.008	0
71160131	1	2	2	2	2	2	2	2	2	1	2	10	8	5	3	3	2	2	36	3.714	3.81	2	1	0	0	0
29857685	1	1	6	1	1	1	1	1	2	2	2	10	7	9	4	1	2	2	41	4.238	4.429	2	1	0	0	0
30837818	1	1	7	1	5	1	1	1	2	1	2	6	4	10	5	4	2	2	19	3.19	3	2	1	0	0	0
94602737	1	1	7	1	2	1	1	1	2	1	2	1	1	10	3	7	2	1	50	3.667	4.19	2	1	0	0	0
59196642	1	1	5	1	5	1	1	1	2	4	2	10	6	9	3	6	2	3	48	3.667	3.667	1	1	0	0	1
38725722	1	1	7	1	1	1	1	1	1	1	2	9	2	8	3	6	2	2	78	4.571	4.524	1	1	0	0	1
54677736	1	1	5	1	1	1	1	1	2	1	2	1	2	7	4	6	2	2	52	4.429	4.381	2	1	0	0	0
69975826	1	1	6	1	2	4	1	5	2	1	2	1	5	5	4	5	1	1	51	2.952	3.048	1	.806	0	.194	1
97592750	1	1	7	1	1	1	1	1	2	2	2	8	5	10	1	1	2	2	46	4.381	4.619	1	1	0	0	1
69396174	1	1	2	1	3	2	1	1	1	5	2	1	5	3	3	2	2	3	25	3.952	4.143	2	1	0	0	0
48091551	1	1	7	1	1	1	1	1	2	1	2	10	2	10	3	3	2	2	49	4.667	4.714	2	1	0	0	0
32632927	1	1	6	1	1	2	2	3	1	1	2	8	6	5	3	4	2	3	53	3.714	3.952	1	1	0	0	1
23634539	1	1	6	1	3	1	1	1	1	4	2	3	4	8	3	4	2	2	29	3.571	3.667	2	1	0	0	0
65694984	1	1	7	1	1	1	1	1	1	1	2	1	1	7	4	7	2	2	29	4.81	4.857	1	1	0	0	1
88598463	1	1	7	1	1	1	1	1	1	1	2	1	3	10	5	7	2	2	73	4.81	4.762	1	1	0	0	1
94143824	1	1	7	1	7	1	1	1	2	1	2	1	5	8	3	7	2	2	62	4.048	4.381	2	1	0	0	0
62673153	1	1	6	1	3	1	2	1	1	1	2	1	3	9	3	5	2	2	30	3.762	3.905	1	1	0	0	1
64483601	1	1	6	2	7	1	1	1	2	2	2	10	5	3	3	4	1	1	58	3.048	2.857	2	1	0	0	0
56344084	1	1	7	1	4	1	1	1	1	1	2	1	5	6	3	6	2	3	43	4.476	4.429	1	1	0	0	1
18920987	1	1	5	1	1	1	3	1	1	1	2	1	5	10	4	7	2	2	19	4.143	4.238	2	1	0	0	0
67513377	1	1	7	1	1	1	1	1	2	1	2	1	1	6	2	7	2	3	27	4.333	4.429	2	1	0	0	0
92557361	1	1	5	1	1	2	1	1	1	2	2	7	3	7	4	5	2	2	21	3.762	3.81	1	1	0	0	1
71643226	1	1	7	1	1	1	1	1	1	1	2	1	1	5	3	7	2	2	22	4.476	4.714	1	1	0	0	1
96915083	3	1	2	7	7	7	7	7	1	1	2	10	10	4	4	5	2	3	70	2.476	2.381	1	0	0	1	1
40650700	1	1	4	2	2	2	2	2	2	1	2	4	1	8	3	4	2	3	24	3.619	3.571	1	1	0	0	1
59221468	1	1	4	1	1	1	1	1	1	1	2	1	2	6	3	3	2	2	25	4.714	4.952	1	1	0	0	1
38134086	1	1	7	1	5	1	1	1	2	1	2	7	1	10	3	5	2	3	31	4.429	4.429	2	1	0	0	0
91954747	1	1	7	1	1	1	1	1	2	1	2	1	1	5	4	7	2	2	20	4.81	4.81	1	1	0	0	1
21501384	1	1	3	1	3	4	1	1	1	1	2	8	6	9	2	4	2	2	40	3.81	3.905	1	.999	0	.001	1
81721286	3	1	5	7	7	7	7	7	1	1	2	10	5	1	2	2	2	1	29	2.429	2.238	1	0	0	1	1
89646797	1	1	5	1	2	3	1	1	1	1	2	1	2	9	3	5	2	2	21	4.095	4.048	1	1	0	0	1
46740867	1	1	4	1	2	1	1	1	2	1	2	8	1	9	4	5	2	2	37	4.619	4.714	2	1	0	0	0
44175725	1	1	3	1	3	1	1	1	1	1	2	1	1	10	1	6	2	2	63	3.476	3.524	1	1	0	0	1
72067960	1	1	7	1	2	2	2	2	2	1	2	1	1	2	2	5	2	3	22	3.524	3.714	2	1	0	0	0
62706680	2	5	5	6	7	2	1	2	1	1	2	7	8	9	5	7	2	2	34	3.381	3.857	1	0	1	0	1
70002004	1	1	7	1	2	1	1	1	1	1	2	1	8	10	5	5	2	2	76	3.571	3.667	1	1	0	0	1
45215615	1	1	6	1	1	1	1	1	1	1	2	1	5	4	3	7	2	3	44	4.238	4.19	2	1	0	0	0
87242800	1	2	6	1	2	3	2	1	2	4	2	2	4	8	3	2	2	2	19	3.476	3.095	2	1	0	0	0
26199531	3	1	1	4	7	4	3	1	1	2	2	10	4	5	3	7	2	2	39	3.857	4.048	1	.001	0	.999	1
53533468	2	5	2	1	1	1	2	1	2	4	2	4	5	10	2	1	2	1	29	3.429	3.714	1	0	1	0	1
56033872	1	1	6	1	2	1	1	1	1	1	2	1	1	4	3	6	2	2	41	4.81	4.905	1	1	0	0	1
90175193	1	1	6	1	2	1	2	1	2	1	2	6	1	3	2	4	2	2	25	3.81	3.905	2	1	0	0	0
77821533	3	1	6	3	2	3	4	5	2	1	2	7	5	5	3	5	2	3	50	3.238	3.333	2	.071	0	.929	0
96447935	1	1	6	1	2	1	1	2	2	4	2	5	4	8	3	6	2	2	37	3.667	3.81	2	1	0	0	0
10849297	1	1	5	1	1	1	1	1	2	4	2	1	3	4	3	5	2	3	30	3.714	3.762	2	1	0	0	0
95089832	1	1	7	1	1	1	1	1	1	1	2	3	3	7	4	7	2	3	30	3.667	3.952	1	1	0	0	1
42445442	1	1	7	1	1	1	1	1	2	1	2	2	5	10	4	4	2	2	60	4.381	4.667	2	1	0	0	0
41557864	3	1	6	1	2	5	3	2	1	1	2	7	7	2	1	5	2	1	44	3.381	3.381	1	.418	0	.582	1
61271688	1	1	6	2	4	2	2	7	1	1	2	2	4	5	4	6	2	1	33	4.048	4.095	2	.789	0	.211	0
62762833	3	1	2	4	4	7	6	6	2	1	2	10	8	1	5	2	2	2	66	2.952	2.667	2	0	0	1	0
21598637	1	1	4	1	1	1	1	1	2	2	2	10	4	3	3	4	2	2	59	3.905	3.857	2	1	0	0	0
83566792	3	1	6	1	7	7	2	2	2	2	2	10	8	10	5	7	2	2	63	2.429	2.19	2	0	0	1	0
35670554	2	4	5	3	4	4	4	5	2	2	2	10	8	10	3	3	2	2	65	3.571	3.762	1	0	1	0	1
69862463	1	1	5	1	5	1	1	1	1	1	1	3	3	6	4	5	2	3	19	4.286	4.381	1	1	0	0	1
28578388	1	1	7	1	2	1	1	1	2	1	2	1	1	8	3	6	2	2	27	4.952	5	1	1	0	0	1
98199522	1	1	7	1	1	1	1	1	1	1	2	3	1	3	4	7	2	2	20	4.857	4.905	1	1	0	0	1
30482492	1	1	6	1	1	2	2	2	2	2	2	8	2	6	4	6	2	3		3.19	3.238	1	1	0	0	1
60420329	1	1	5	1	1	2	1	1	1	1	1	1	3	7	3	6	2	3	19	3.571	3.714	2	1	0	0	0
68160512	1	1	5	1	2	2	1	5	1	1	2	4	7	6	4	5	2	2	53	3.524	3.619	1	1	0	0	1
38479877	1	1	6	1	3	3	6	2	1	1	2	10	7	8	4	6	2	2	59	3.476	3.524	2	.965	0	.035	0
94700565	1	1	7	1	1	1	1	1	2	1	2	1	1	6	3	7	2	2	62	4.238	4.762	1	1	0	0	1
70598444	2	3	2	2	4	4	5	5	1	2	2	1	5	6	4	6	2	3	21	3.952	4.143	1	0	.99	.01	1
73335768	1	1	4	1	1	1	2	2	1	1	2	1	3	2	5	5	2	3	20	3.619	3.762	1	1	0	0	1
84377295	3	1	4	4	7	7	2	1	2	6	1	1	10	9	4	7	2	2	28	3.81	4.143	2	0	0	1	0
31899363	1	1	5	1	1	1	1	1	1	1	1	10	1	10	3	7	2	2	20	4.286	4.381	2	1	0	0	0
90621201	1	1	4	1	5	1	2	1	2	1	2	10	10	10	4	7	2	2	62	3.381	3.952	1	1	0	0	1
58386070	3	1	7	1	1	6	3	4	2	1	2	1	2	2	4	1	2	3	30	3.429	3.571	1	0	0	1	1
79490567	1	1	6	1	1	1	3	1	1	1	2	1	1	7	1	7	2	2	32	4.667	4.81	1	1	0	0	1
40146970	1	1	6	1	4	1	1	1	2	1	2	8	2	9	3	5	2	2	59	4	3.952	1	1	0	0	1
98495933	3	1	7	3	5	7	7	5	1	1	2	1	10	1	4	4	2	2	33	3.429	3.952	1	0	0	1	1
16131106	3	1	5	3	3	6	3	7	2	1	2	5	10	6	2	5	2	2	34	3.762	3.81	2	0	0	1	0
19679901	1	1	5	1	4	1	1	1	1	1	2	1	4	7	3	4	2	3	38	3.857	3.952	2	1	0	0	0
38064226	1	1	7	1	1	1	1	1	1	1	2	1	4	8	5	7	2	2	35	4.667	4.714	2	1	0	0	0
32287266	1	1	4	1	2	1	1	1	2	6	1	6	1	10	4	7	2	3	35	4.333	4.286	2	1	0	0	0
35577642	1	1	7	1	4	1	2	1	1	1	2	1	3	2	2	2	2	1	29	3.714	3.81	2	1	0	0	0
71368826	2	4	5	4	3	5	4	1	2	4	2	2	5	6	3	7	2	2	40	3	3	2	0	1	0	0
56588624	3	1	2	4	7	6	4	6	1	1	2	2	9	2	5	5	2	3	41	4.286	4.286	2	0	0	1	0
17464216	1	1	5	1	1	1	1	1	2	1	2	1	1	7	3	5	2	2	65	3.905	4.048	1	1	0	0	1
96508034	1	1	7	1	1	1	1	1	2	1	2	5	1	3	3	7	2	2	23	4.714	4.762	1	1	0	0	1
15803940	1	1	7	1	2	1	1	1	1	1	2	1	2	8	3	7	2	2	67	3.714	3.81	1	1	0	0	1
52638686	1	1	6	1	3	1	1	1	2	1	2	9	5	7	2	6	2	2	54	3.714	3.667	1	1	0	0	1
94198481	1	1	5	1	2	1	1	1	2	2	2	8	5	6	1	7	2	2	68	4.333	4.619	2	1	0	0	0
93272038	1	1	5	1	2	1	2	2	1	1	2	1	3	4	3	6	2	3	36	3.381	3.381	1	1	0	0	1
33784815	1	1	4	1	1	1	2	3	1	1	2	1	6	9	2	5	2	2	75	3.857	4.238	1	1	0	0	1
65889707	1	1	6	1	4	1	1	2	2	1	2	5	3	5	1	7	1	1	55	4.238	4.143	1	1	0	0	1
23245069	1	1	7	1	3	1	1	1	1	1	2	3	3	6	3	4	2	2	25	3.762	4.714	2	1	0	0	0
64947383	3	1	4	1	1	3	5	6	1	2	2	3	4	2	3	6	2	2	27	3.762	3.667	1	.072	0	.928	1
85231443	1	1	2	1	3	2	1	1	2	1	2	7	6	3	3	6	2	2	26	3.81	3.952	2	1	0	0	0
39990466	3	1	3	1	2	3	5	6	1	1	2	9	10	6	3	5	2	2	56	2.952	2.857	1	.017	0	.983	1
97487860	3	2	5	2	5	3	3	4	1	1	2	7	6	6	4	5	2	2	40	3.714	3.714	2	.133	0	.867	0
96702410	1	1	7	1	6	2	1	1	1	1	2	3	1	3	4	5	2	2	54	3.857	4.143	2	1	0	0	0
48366315	1	1	6	1	2	2	3	1	1	1	2	2	3	9	3	7	2	2	41	3.667	3.667	1	1	0	0	1
83513732	1	1	4	2	4	3	3	1	1	1	1	1	4	10	3	6	2	3	36	4	4.048	1	.998	0	.002	1
68336010	1	1	1	1	1	1	1	1	2	1	1	7	2	9	2	5	2	2	40	4.381	4.476	1	1	0	0	1
86437645	3	1	5	2	5	4	4	3	2	1	2	8	8	7	2	4	2	3	46	3.238	3.381	1	.01	0	.99	1
23283757	1	1	6	1	4	2	2	1	1	1	2	1	2	10	3	5	2	3	30	4.333	4.143	1	1	0	0	1
89146091	1	1	7	1	1	3	1	1	2	1	2	1	1	4	3	7	2	2	21	3.667	3.571	2	1	0	0	0
60031107	1	1	7	1	3	1	2	1	2	1	2	1	1	8	3	6	2	1	24	3.952	3.952	1	1	0	0	1
83207632	1	2	6	1	7	3	2	2	2	1	2	1	4	7	3	5	2	1	20	3.476	3.095	2	.989	0	.011	0
39747454	1	1	5	3	4	2	1	2	1	2	2	3	2	3	3	6	2	3	19	3.571	3.667	1	1	0	0	1
50184864	1	1	5	2	7	1	1	1	1	2	2	4	5	10	3	7	2	2	22	3.81	3.571	1	1	0	0	1
17505255	1	1	5	1	1	1	3	1	1	2	2	5	5	9	2	5	2	2	53	4.476	4.905	1	1	0	0	1
76669024	1	1	3	1	1	1	1	1	2	1	2	9	3	8	2	7	2	2	59	3.762	4.286	2	1	0	0	0
40617621	3	1	3	2	4	6	4	6	1	1	2	10	10	3	4	5	2	3	44	3.476	3.238	1	0	0	1	1
53859342	3	1	6	4	5	4	4	4	1	1	2	10	10	4	5	7	2	2	71	2.952	2.857	2	0	0	1	0
12248212	1	1	4	1	1	1	1	1	1	1	2	9	4	2	3	6	2	2	41	4.19	4	1	1	0	0	1
15327330	1	1	7	1	2	1	1	1	1	1	2	1	3	10	4	1	2	3	33	4.905	5	1	1	0	0	1
17796716	1	1	6	1	2	1	1	1	2	1	2	1	1	4	3	7	2	2	46	3.905	3.905	1	1	0	0	1
26094907	1	1	5	1	1	1	1	1	1	1	1	1	4	7	4	3	2	2	20	4.619	4.619	1	1	0	0	1
45896768	3	1	4	1	6	6	1	1	2	1	2	9	8	10	4	7	2	2	64	3.905	4.238	2	.01	0	.99	0
54719606	1	1	7	1	1	1	1	1	2	1	2	1	1	7	3	7	2	2	64	4.238	4.238	2	1	0	0	0
25833833	1	1	4	1	2	1	2	2	1	1	2	5	2	7	3	5	2	3	27	3.952	3.952	1	1	0	0	1
97034809	1	1	7	1	1	1	1	1	1	1	2	1	2	10	2	6	2	2	47	4.381	4.619	2	1	0	0	0
95519249	1	1	7	1	6	4	1	1	1	1	2	1	5	5	3	7	2	2	32	3.81	4.095	1	.999	0	.001	1
53525763	1	1	5	1	3	1	1	2	2	1	2	1	1	8	4	7	2	2	30	4.095	4.19	2	1	0	0	0
49149203	3	1	4	4	5	5	4	4	1	2	2	5	1	3	3	4	2	2	28	2.905	2.952	1	0	0	1	1
49779234	1	1	5	1	3	1	1	1	2	1	2	1	1	5	2	6	2	2	45	4.143	4.333	1	1	0	0	1
20662965	1	2	6	1	5	1	5	5	1	2	2	1	3	8	4	7	2	2	32	3.81	3.857	2	.991	0	.009	0
29208762	1	1	6	1	1	1	1	1	2	1	2	1	2	7	3	2	2	1	28	4.19	4.095	1	1	0	0	1
19304483	1	1	5	1	1	1	1	1	1	1	2	1	1	8	4	7	2	2	21	3.619	3.81	2	1	0	0	0
23484178	1	1	7	1	1	1	1	1	2	1	2	1	5	8	4	6	2	2	52	3.952	4.048	2	1	0	0	0
51672390	1	1	4	1	2	1	1	1	2	1	2	2	2	10	3	5	2	2	49	3.714	3.81	1	1	0	0	1
86346113	3	1	6	1	4	5	4	2	1	1	2	3	10	8	3	7	2	3	60	3.857	3.81	1	.022	0	.978	1
31073102	1	1	4	1	7	4	2	2	2	1	1	5	5	10	3	6	2	3	47	3.19	3.143	1	.5620000000000001	0	.438	1
22518248	1	1	5	1	3	3	2	2	1	1	2	10	7	1	5	3	2	2	26	3.381	3.476	1	1	0	0	1
54202566	1	1	7	1	7	1	1	1	2	4	2	1	6	10	1	7	2	2	42	4.143	4.476	1	1	0	0	1
92586463	1	1	5	2	5	1	1	1	2	2	2	4	2	6	2	5	2	3	34	3.143	3.286	1	1	0	0	1
29789566	1	1	7	1	1	1	1	2	1	1	2	8	3	8	2	2	2	2	43	4.19	3.952	2	1	0	0	0
16084902	1	1	6	1	4	1	3	1	1	2	2	2	5	9	3	7	2	1	51	4.381	4.333	1	1	0	0	1
87805402	1	1	5	1	1	1	1	1	2	1	2	6	1	7	2	6	1	1	23	3.905	4	2	1	0	0	0
53461289	1	1	7	1	1	1	1	1	1	1	2	1	1	8	4	6	2	3	36	4.714	4.905	1	1	0	0	1
53463173	3	1	6	1	6	5	4	2	1	1	2	2	9	10	3	5	2	2	65	2.667	2.571	2	.003	0	.997	0
94035831	1	1	4	1	1	3	2	3	1	1	2	8	3	8	3	6	2	2	66	3.476	3.524	2	1	0	0	0
15293646	1	1	4	1	1	1	1	1	2	1	2	1	1	5	4	3	2	2	34	4.857	4.905	1	1	0	0	1
87035689	3	2	4	1	4	6	2	5	1	1	2	3	5	5	1	4	2	1	66	2.857	2.667	1	0	0	1	1
77579663	1	1	7	1	6	1	1	1	2	2	2	3	5	10	3	5	2	2	20	4.095	3.762	1	1	0	0	1
95721641	1	1	6	1	2	1	1	1	2	1	2	1	6	7	3	6	2	2	62	3.905	3.905	2	1	0	0	0
29845394	1	1	6	1	6	1	1	2	2	1	2	4	1	9	3	7	2	2	29	3.619	3.524	1	1	0	0	1
98667614	1	1	5	2	5	4	1	1	2	1	2	3	5	1	5	7	2	2	28	3.238	3.476	2	.988	0	.012	0
21865571	1	1	6	1	2	1	1	1	2	2	2	1	2	9	3	5	2	2	26	3.952	4.381	1	1	0	0	1
86650480	1	1	1	1	1	1	1	1	1	2	1	1	1	10	4	4	2	2	49	3.857	3.762	1	1	0	0	1
84868520	3	2	6	1	5	3	1	6	2	1	2	5	4	4	3	5	2	3	22	3.857	3.81	2	.43	0	.57	0
15129508	1	1	7	1	2	1	1	1	2	1	2	3	1	7	2	4	1	1	42	4.333	4.571	1	1	0	0	1
99149598	1	1	6	1	2	1	1	2	2	1	2	3	4	4	2	5	2	2	31	3.714	3.762	2	1	0	0	0
73893006	1	1	6	1	2	1	1	1	1	1	2	1	1	4	4	7	2	2	37	4.429	4.571	1	1	0	0	1
80825971	1	1	6	1	3	1	1	1	1	1	2	1	2	9	3	7	2	2	42	3.762	3.714	1	1	0	0	1
85322371	1	1	6	1	1	1	1	1	2	4	2	2	5	3	3	2	2	2	23	4.048	4.19	1	1	0	0	1
28832293	1	1	7	1	1	1	1	1	1	1	2	1	5	7	4	6	2	2	62	4.667	4.81	2	1	0	0	0
77221638	1	1	6	1	1	1	1	1	2	1	2	1	1	7	3	6	2	3	44	4.571	4.81	2	1	0	0	0
23514517	1	1	5	1	2	1	1	1	2	1	2	1	1	9	4	6	2	3	31	4.619	4.81	1	1	0	0	1
72062098	1	2	5	2	2	2	3	2	2	1	2	5	3	5	3	6	2	2	21	3.905	4.095	2	1	0	0	0
79949016	3	1	3	1	6	6	2	4	2	1	2	8	8	8	3	4	2	2	65	2.905	2.667	2	0	0	1	0
79581937	1	1	7	1	7	1	1	2	2	6	1	9	1	10	3	5	2	2	34	3.524	3.476	1	1	0	0	1
36093835	1	1	6	1	2	2	1	1	1	4	2	3	7	4	5	4	2	2	21	3.857	3.905	1	1	0	0	1
28532541	1	1	3	1	6	2	3	2	2	1	2	9	8	10	2	6	2	2	59	2.952	3.19	2	1	0	0	0
12731654	1	1	5	1	3	1	1	1	1	1	2	5	3	8	4	6	2	3	20	4.476	4.619	2	1	0	0	0
81359835	1	1	6	1	1	1	1	1	2	1	2	1	1	8	4	6	2	2	19	4.714	4.81	1	1	0	0	1
77856227	1	1	7	1	2	1	1	1	2	1	2	1	1	8	4	7	2	2	51	4.619	4.429	2	1	0	0	0
17093553	1	1	4	1	6	2	4	4	1	2	2	5	10	10	3	6	2	2	71	3.143	3.286	1	.963	0	.037	1
16359823	1	1	7	1	2	1	1	2	2	1	2	1	1	4	4	5	2	3	30	4.667	4.667	1	1	0	0	1
10157759	1	1	7	1	1	1	1	2	2	1	2	1	1	8	5	6	2	2	24	4.143	4.381	1	1	0	0	1
63589660	1	1	5	1	4	4	2	2	1	1	2	4	7	4	2	5	2	2	54	3.095	3	1	.973	0	.027	1
33751695	1	1	2	1	1	1	1	3	1	2	2	6	5	7	5	5	2	3		4.238	4.571	1	1	0	0	1
52091614	1	1	6	1	1	1	1	1	1	1	2	2	2	8	4	7	2	2	21	4.333	4.571	2	1	0	0	0
94871143	1	1	1	1	1	1	1	1	2	1	2	7	3	9	3	3	2	2	63	4.095	3.952	2	1	0	0	0
16540457	1	1	6	2	3	2	1	2	2	1	2	4	6	9	3	7	2	1	54	4.143	4.19	2	1	0	0	0
52072826	1	1	6	1	4	1	2	2	2	2	2	8	5	8	3	6	2	2	20	3.333	3.048	1	1	0	0	1
49769580	1	1	7	1	1	1	1	1	2	1	2	1	1	5	2	7	2	1	28	4.905	5	2	1	0	0	0
51408560	1	1	4	1	1	3	1	3	2	1	2	10	10	8	4	7	2	2	68	3.81	4.143	2	1	0	0	0
15275728	1	1	5	1	2	2	2	3	2	1	2	5	9	7	3	6	2	2	62	2.905	2.857	2	1	0	0	0
14747682	1	1	7	1	1	1	1	1	2	1	2	2	3	1	5	6	1	1	23	4.762	4.81	2	1	0	0	0
75966516	3	2	4	4	6	4	5	3	1	2	2	8	1	1	5	7	2	2	41	3.714	3.476	2	0	0	1	0
44288312	3	1	4	5	5	7	7	6	2	1	2	7	10	5	4	6	2	2	51	3.095	3.333	2	0	0	1	0
44377534	1	1	4	1	1	1	2	2	1	1	2	6	4	4	4	4	2	2	43	4.952	4.905	2	1	0	0	0
14745921	1	1	6	1	3	1	1	1	1	1	2	1	5	7	2	5	2	2	40	4.095	4.381	1	1	0	0	1
28570302	1	1	7	2	5	2	3	2	2	1	2	7	3	7	3	2	2	3	60	3.238	3.571	1	1	0	0	1
88107304	1	1	6	1	1	2	1	1	2	1	2	8	5	2	5	6	2	2	63	4.095	4.19	2	1	0	0	0
96675729	1	1	4	1	2	1	1	1	2	1	2	1	4	9	4	6	2	1	31	4.905	5	1	1	0	0	1
55193575	1	1	2	1	3	2	2	2	2	1	2	9	7	8	3	5	2	2	74	3.81	3.857	1	1	0	0	1
58517409	1	2	5	2	4	2	2	2	1	6	2	10	5	5	3	6	2	2	31	2.905	2.857	1	1	0	0	1
15864444	1	1	4	1	1	2	1	1	2	1	2	3	3	5	4	5	2	2	32	3.905	3.905	2	1	0	0	0
14785486	1	1	5	2	4	3	1	1	1	2	2	2	4	4	3	6	2	1	60	3.524	3.714	1	1	0	0	1
97215288	1	2	7	1	2	1	2	1	2	2	2	10	4	10	5	7	2	2	64	4	4	1	1	0	0	1
92797801	1	1	1	1	5	1	1	1	2	1	2	1	2	10	2	6	2	2	41	3.952	3.952	2	1	0	0	0
82034084	1	1	1	1	1	1	1	1	2	2	2	9	2	7	4	7	2	2	63	3.571	4.19	1	1	0	0	1
78607974	1	1	4	2	3	1	1	1	2	1	1	1	3	9	4	3	2	2	28	4.286	4.19	2	1	0	0	0
84347750	3	2	6	3	4	5	2	4	1	1	2	8	5	2	3	4	2	1	23	3.476	3.429	2	0	0	1	0
23621754	1	1	7	1	5	2	1	3	1	2	2	1	5	7	3	1	1	2	33	3.571	3.571	2	1	0	0	0
77218648	1	1	5	1	1	1	2	1	2	2	2	1	3	3	3	5	2	3	29	3.571	3.667	1	1	0	0	1
96922033	1	1	5	1	5	2	1	4	1	1	2	1	5	3	3	5	2	3	27	3.476	3.333	1	1	0	0	1
22736509	1	1	6	1	2	1	3	1	1	2	2	2	4	10	3	2	2	2	26	4.143	4.19	1	1	0	0	1
60661712	1	1	6	1	1	1	2	1	1	1	2	1	1	7	4	4	2	2	26	4.143	4.286	2	1	0	0	0
70134041	1	2	5	1	1	2	1	2	1	2	2	4	5	3	3	2	2	2	39	3.667	3.81	1	1	0	0	1
86794255	3	1	5	1	5	5	1	4	1	1	2	1	6	6	4	7	2	3	54	4.095	4.19	1	.01	0	.99	1
77387701	1	1	6	1	5	1	2	2	1	2	2	7	2	10	3	7	2	2	68	3.81	3.857	2	1	0	0	0
89262324	1	1	5	1	1	1	1	1	2	4	2	2	1	10	3	7	2	2	43	3.762	3.571	2	1	0	0	0
69774047	1	1	7	1	1	1	6	1	2	2	2	4	1	10	3	6	2	3		4.762	4.81	2	1	0	0	0
15134382	1	1	4	1	2	2	2	2	1	1	2	3	6	1	2	3	2	2	24	3.238	3.619	1	1	0	0	1
54703896	1	1	6	1	1	1	1	1	2	1	1	1	3	3	3	3	2	1	34	3.714	3.571	2	1	0	0	0
17304372	1	1	4	1	3	1	1	1	2	4	2	2	4	7	4	7	2	1	25	4.048	4.048	1	1	0	0	1
90604409	1	1	5	1	1	2	2	2	2	4	2	10	9	6	3	4	2	2	51	2.952	3.381	1	1	0	0	1
38182029	1	1	5	1	1	1	1	2	2	1	2	1	1	7	2	6	2	3	29	3.667	3.619	2	1	0	0	0
56708988	1	1	7	1	2	2	1	2	1	1	2	8	6	8	3	6	2	1	47	4.048	3.952	2	1	0	0	0
44384699	1	1	3	1	1	1	1	1	2	1	2	8	1	7	3	7	2	3	59	4	3.857	1	1	0	0	1
82864056	1	1	4	2	3	3	2	2	2	2	2	9	5	10	3	5	2	2	43	3.333	3.19	2	.999	0	.001	0
40435251	1	1	7	1	1	1	1	1	2	1	2	8	1	10	4	7	2	2	72	3.952	4.524	1	1	0	0	1
77561040	1	1	6	1	2	3	1	3	2	1	2	6	6	4	4	7	2	1	39	3.571	3.714	2	1	0	0	0
75627130	3	2	5	2	4	4	4	5	1	1	2	10	1	8	4	6	2	2	41	3.524	3.524	2	0	0	1	0
32401899	1	1	3	1	2	1	2	1	2	1	2	1	6	8	4	7	2	2	39	3.857	3.857	2	1	0	0	0
24706108	3	2	6	2	5	5	1	1	2	2	2	2	8	3	5	4	2	2	19	3.524	3.905	1	.21	0	.79	1
13547038	1	1	4	1	1	1	1	1	1	2	2	6	10	2	5	7	2	2	29	3.81	4.095	1	1	0	0	1
70081281	1	1	6	1	4	1	1	2	1	1	2	4	4	3	5	5	2	2	37	4.476	4.524	1	1	0	0	1
38628232	1	1	3	2	3	2	1	1	1	2	2	7	10	4	4	7	2	2	29	3.571	3.905	1	1	0	0	1
61870080	1	1	6	1	1	1	1	1	2	1	2	9	1	6	4	4	2	2	55	4.571	4.714	2	1	0	0	0
92422790	3	1	3	1	7	5	5	3	1	1	2	8	10	7	2	7	1	1	59	2.857	2.714	2	0	0	1	0
50354598	1	1	7	1	1	1	1	1	1	1	2	1	1	8	4	7	2	2	19	4.524	4.524	1	1	0	0	1
16526346	1	1	7	1	1	1	1	1	2	1	2	1	1	3	3	6	2	2	36	4.333	4.476	1	1	0	0	1
33339510	1	1	7	1	2	1	1	1	1	1	2	1	2	1	3	2	2	2	26	4.238	4.095	2	1	0	0	0
69897097	1	1	7	1	1	1	1	1	2	1	2	1	5	7	4	4	2	2	49	3.19	3.333	1	1	0	0	1
24735486	1	1	7	1	2	2	1	2	1	2	2	8	4	5	3	6	1	1	25	3.476	3.429	2	1	0	0	0
86062499	1	1	7	1	1	1	1	1	1	1	2	1	3	7	4	5	2	2	20	4.667	4.81	2	1	0	0	0
46012702	1	1	7	1	1	1	2	1	2	4	2	1	1	6	3	7	2	3	31	3.762	3.905	2	1	0	0	0
43109151	1	1	2	1	1	1	1	1	2	1	2	10	1	10	4	7	2	2	69	4.048	4	1	1	0	0	1
50135126	1	1	6	1	1	1	1	1	1	1	2	1	5	6	3	4	2	3	29	4.476	4.143	2	1	0	0	0
53101045	3	1	4	2	4	6	2	2	1	1	2	9	8	2	3	5	2	1	51	3.381	3.429	1	0	0	1	1
55058724	2	7	5	5	7	4	5	1	1	2	2	2	10	10	5	4	2	2	42	3.905	2.905	1	0	1	0	1
71362459	1	1	7	1	1	1	1	1	1	1	2	1	1	7	4	7	2	2	29	4.667	4.714	2	1	0	0	0
90622811	1	1	7	1	4	4	4	2	1	1	2	9	7	7	4	7	1	1	63	4	4.143	2	.8120000000000001	0	.188	0
61223184	2	5	6	3	2	2	3	3	2	1	2	5	5	1	4	6	2	2	38	4.143	4.048	1	0	1	0	1
31882061	1	1	7	1	2	1	2	1	1	1	2	2	4	8	3	3	2	2	63	3.667	3.952	1	1	0	0	1
56641725	1	1	7	2	1	1	1	2	4	1	2	2	1	3	4	3	2	2	23	4.429	4.238	1	1	0	0	1
40482569	1	1	6	1	1	1	1	1	2	1	2	5	1	10	3	5	2	2	33	4.524	4.667	1	1	0	0	1
39934863	1	1	6	1	1	1	1	1	1	1	2	1	3	10	3	5	2	3	32	4.333	4.381	1	1	0	0	1
23104705	1	2	2	2	3	3	3	3	1	2	2	6	6	6	3	5	2	3	30	2.524	2.762	2	.598	0	.402	0
28631445	1	1	5	1	2	2	1	1	1	1	2	8	8	8	4	4	2	2	62	3.476	3.476	2	1	0	0	0
77214661	3	1	5	3	7	7	2	5	1	1	2	8	10	6	2	5	2	2	61	3.524	4.095	2	0	0	1	0
66232735	1	1	6	1	1	1	1	1	2	2	2	6	3	6	3	6	2	3	23	3.524	3.524	2	1	0	0	0
94189653	1	1	6	1	5	1	1	1	2	1	2	8	9	8	4	6	2	2	60	4.143	4.095	2	1	0	0	0
19555623	1	1	7	1	1	1	1	1	2	1	2	1	2	10	2	7	2	2	46	4.048	4.381	1	1	0	0	1
38973231	1	1	7	1	4	1	1	1	2	6	1	2	2	8	3	3	1	1	20	4.333	4.286	2	1	0	0	0
58262099	3	1	5	2	2	6	1	1	1	6	1	1	6	3	4	4	2	2	21	4.095	4.286	2	.096	0	.904	0
36518110	1	1	1	1	1	1	1	1	2	1	2	1	1	7	3	5	2	2	32	4.19	4.524	1	1	0	0	1
73366662	1	3	5	3	3	2	1	1	2	1	2	3	3	3	3	7	2	1	30	4.429	4.619	2	.742	.258	0	0
11563553	1	1	6	1	3	1	1	1	1	1	2	4	3	7	5	6	2	2	19	4.286	4.762	2	1	0	0	0
99308217	2	3	5	3	4	5	4	5	2	1	2	2	5	1	4	4	1	1	34	3.381	3.333	2	0	.988	.012	0
68441459	1	2	4	1	2	1	5	3	2	1	2	8	1	2	5	7	2	2	55	3.19	3.667	1	1	0	0	1
42883671	1	1	3	1	5	2	2	2	1	1	2	7	6	4	3	5	2	3	40	3.667	3.905	2	1	0	0	0
68650180	1	1	6	1	3	1	1	2	1	1	2	1	1	8	3	6	2	2		3.952	4.238	2	1	0	0	0
25327582	1	1	5	1	2	3	1	1	1	1	1	6	6	6	4	7	2	2	21	3.238	3.238	2	1	0	0	0
33228423	1	1	7	2	2	1	1	1	1	1	2	1	2	7	4	6	2	2	42	4.048	4.143	2	1	0	0	0
23634631	1	1	7	1	1	1	1	1	2	1	2	1	1	7	3	6	2	1	42	4.476	4.714	2	1	0	0	0
44316693	1	1	6	1	4	3	4	4	1	1	1	7	8	3	3	6	2	2	54	3.476	3.476	2	.8169999999999999	0	.183	0
13723465	1	1	6	1	1	1	1	1	2	1	2	1	1	5	3	6	1	1	31	4.905	5	2	1	0	0	0
17278643	1	1	5	1	2	1	1	1	1	1	2	1	4	3	3	5	2	2	46	3.952	4.048	1	1	0	0	1
97354357	1	2	2	4	4	2	2	1	1	2	2	3	4	5	2	5	2	3	35	3.714	3.619	1	.998	0	.002	1
23649197	1	1	6	1	2	1	1	3	2	1	2	1	1	6	3	6	2	2	41	4	4	1	1	0	0	1
82255966	1	1	6	1	1	1	1	1	1	1	2	1	1	9	4	7	2	2	63	3.952	3.952	2	1	0	0	0
63217988	3	1	4	1	3	5	2	2	1	4	2	2	5	7	3	5	2	2	23	3.714	3.762	2	.321	0	.679	0
88663400	1	1	2	1	1	3	1	2	2	1	2	8	5	3	3	5	2	2	44	3.524	3.81	2	1	0	0	0
71473419	1	1	7	1	1	2	2	1	2	1	2	8	8	10	5	6	2	2	45	4	4.143	2	1	0	0	0
76120759	3	2	6	2	6	7	4	3	2	1	2	5	2	6	4	4	2	2	31	4.19	4	2	0	0	1	0
94984802	1	1	4	1	1	5	1	1	1	2	2	2	2	5	4	3	2	2	19	3.286	3.19	1	.992	0	.008	1
77206016	3	2	4	4	1	5	1	4	1	1	2	9	10	10	5	7	2	2	42	4.143	4.333	2	0	0	1	0
90698817	1	1	6	1	1	1	1	1	2	1	2	1	4	8	1	5	2	3	59	3.429	3.571	1	1	0	0	1
20750432	1	1	5	1	1	1	1	1	2	1	2	1	3	4	3	5	2	2	42	3.714	3.714	2	1	0	0	0
11736185	1	1	7	1	1	1	1	1	4	1	2	1	1	4	5	6	2	2	19	4.524	4.667	1	1	0	0	1
31039817	1	1	6	1	3	1	2	2	2	4	2	8	4	7	3	5	2	2	26	3.762	3.762	1	1	0	0	1
70276850	1	1	2	1	2	4	1	1	2	1	2	1	5	4	3	7	2	2	56	3.619	3.714	2	.999	0	.001	0
72499488	2	3	2	2	3	3	3	3	1	1	2	6	6	6	4	4	2	3	35	2.714	2.619	1	.001	.998	.002	1
91256206	1	1	7	1	1	1	1	1	2	1	2	1	1	9	4	7	2	2	70	4.762	4.81	1	1	0	0	1
59253640	1	1	7	1	1	1	1	1	1	4	2	1	2	8	2	6	2	3	30	4.714	4.81	2	1	0	0	0
17815893	1	1	6	1	3	2	2	3	1	1	2	1	1	5	3	7	2	2	40	4.238	4.143	1	1	0	0	1
83658864	3	1	5	1	2	5	2	3	1	1	2	2	4	4	4	6	2	1	39	4.238	4.238	1	.209	0	.791	1
57019601	2	4	6	2	2	2	6	1	1	1	2	9	3	8	4	7	2	2	30	3.524	3.952	2	0	1	0	0
19743762	1	1	2	1	1	1	1	1	1	1	2	4	5	6	3	6	1	1	39	4.524	4.81	2	1	0	0	0
85988306	1	1	4	1	7	1	6	2	2	1	2	10	5	10	3	7	2	3	51	3.762	3.667	2	1	0	0	0
68007221	1	1	4	1	1	4	1	1	2	2	2	10	10	3	4	7	2	2	31	3.571	3.762	2	1	0	0	0
88763848	1	1	6	1	5	2	1	1	1	2	2	7	6	8	4	7	2	2	30	3.429	3.714	1	1	0	0	1
26244646	1	1	1	1	1	1	1	1	1	2	2	10	6	6	3	7	2	2	30	3.571	3.571	1	1	0	0	1
79156749	1	2	6	1	2	2	3	2	1	1	2	2	4	4	3	5	2	2	36	4	4	1	1	0	0	1
26718203	1	1	7	1	1	1	1	1	1	1	1	1	1	7	3	6	2	2	19	4.762	4.81	2	1	0	0	0
21090851	1	1	6	1	1	1	1	1	2	1	2	1	1	2	4	7	2	2	24	4.048	4.095	1	1	0	0	1
47404741	1	1	6	1	2	3	1	2	2	1	2	7	8	3	2	6	1	1	24	3.619	3.429	1	1	0	0	1
71939255	1	1	4	1	3	1	1	1	1	4	2	1	3	10	4	6	2	3	34	3.524	3.524	1	1	0	0	1
52091938	1	1	7	1	1	1	2	1	3	1	2	1	1	7	2	6	2	2	22	4.286	4.333	1	1	0	0	1
18908687	1	1	6	2	2	1	1	1	2	1	2	3	3	5	3	5	2	2	21	3.571	3.857	2	1	0	0	0
74224869	1	1	6	1	1	2	2	2	1	1	2	3	3	8	4	7	2	2	25	4.333	4	1	1	0	0	1
23526007	1	1	5	1	1	1	1	1	2	1	2	1	1	8	4	5	2	2	37	4.048	4.429	2	1	0	0	0
98437596	1	1	6	1	5	5	1	1	2	1	2	1	2	8	3	7	2	3	27	4.19	4.333	1	.898	0	.102	1
25835454	2	4	4	7	7	7	7	7	1	2	2	10	5	5	5	5	2	2	21	2.238	1.762	2	0	1	0	0
53582031	1	1	4	1	2	1	1	1	2	1	2	7	5	7	4	3	2	2	21	3.905	3.905	1	1	0	0	1
30637238	1	1	7	1	1	1	1	1	2	1	2	7	5	2	3	6	2	1	20	3.857	4.333	1	1	0	0	1
19533604	1	1	1	1	4	1	5	4	2	1	1	10	10	6	4	7	2	2	53	3.81	3.619	1	.999	0	.001	1
33833540	1	1	6	2	2	2	2	2	2	1	2	10	5	8	5	7	2	2	39	3.619	3.762	2	1	0	0	0
24434936	1	1	6	1	1	2	1	1	2	1	2	10	6	3	4	6	2	2	28	4.048	3.81	1	1	0	0	1
16067704	3	1	6	3	1	7	4	7	2	1	2	1	6	3	5	4	2	1	28	3.762	3.667	1	0	0	1	1
42009500	1	1	4	2	2	1	2	2	3	1	2	5	3	8	2	5	2	3	20	3.857	3.81	2	1	0	0	0
47319722	1	1	6	1	5	2	3	2	2	1	2	2	3	4	3	3	2	2	22	3.667	3.762	1	1	0	0	1
83532166	1	1	4	1	2	2	1	5	2	1	2	4	5	2	1	4	2	2	24	2.762	3.095	2	1	0	0	0
31323690	1	1	6	1	1	1	1	1	1	1	2	2	3	8	3	6	2	2		3.857	4	2	1	0	0	0
98764201	1	1	2	1	2	1	1	1	1	2	2	1	3	7	5	7	2	2	22	4.333	4.19	1	1	0	0	1
38189340	1	1	6	1	3	1	2	1	1	1	1	1	1	4	5	3	2	3		4.048	4.048	1	1	0	0	1
19515484	1	1	6	1	2	1	1	1	2	1	2	1	1	6	2	5	1	1		4	4.333	2	1	0	0	0
98463816	2	5	6	7	4	5	5	4	2	1	2	10	10	10	5	7	2	2		2.905	2.714	2	0	1	0	0
