# Supplementary material for: Intervening on Trust in Science to Reduce Belief in COVID-19 Misinformation and Increase COVID-19 Preventive Behavioral Intentions: Randomized Controlled Trial
Source: J Med Internet Res. 2021 Oct 14;23(10):e32425. doi: 10.2196/32425 (PMC8519341; doi:10.2196/32425)
Supplement: Multimedia Appendix 2 [file jmir_v23i10e32425_app2.zip › ClassProb.csv]

B1	B2	B3	B4	B5	B6	B7	GENDER	RACE	ETHNICIT	RELIGIOU	POLITICA	SEVERITY	SELFEFFI	FAMBEHAV	DIAGNOSE	INFECT	AGE	PRETRUST	POSTTRUS	ARM	CPROB1	CPROB2	CPROB3	C	ID
1	1	1	1	1	1	1	2	1	2	4	8	10	3	6	2	2		3.667	3.571	2	1	0	0	1	97983985
1	7	1	7	2	5	5	1	1	2	2	7	5	1	6	2	2	60	3.476	3.476	1	0.573	0	0.427	1	85187130
2	4	2	2	3	2	2	1	1	2	9	2	7	3	4	2	2	73	4	3.81	2	0.998	0	0.002	1	44138178
1	7	1	1	1	1	1	1	2	2	1	1	6	4	6	2	2	48	5	5	1	1	0	0	1	48267098
1	7	1	3	2	6	1	1	1	2	2	1	2	4	4	2	2	37	3.81	3.81	1	1	0	0	1	30549035
1	3	2	4	7	4	5	1	2	2	10	5	1	5	4	2	2	28	3.238	3.286	2	0	0	1	3	45200287
1	5	1	1	1	1	1	2	1	2	1	4	3	3	7	2	2	55	4.286	4.429	2	1	0	0	1	70366571
1	3	1	1	1	1	3	1	1	2	1	2	7	3	5	2	2	48	3.952	4.143	2	1	0	0	1	55480940
2	4	6	4	7	5	4	1	1	2	3	5	3	2	5	2	2	41	3.048	3.095	2	0	0	1	3	11327285
1	6	1	1	1	1	2	2	1	2	7	7	8	3	4	2	2	44	3.667	3.571	1	1	0	0	1	10267277
1	6	1	1	1	1	1	2	1	2	1	1	10	3	4	2	2	67	2.905	2.81	1	1	0	0	1	24070735
1	6	1	1	1	1	1	1	1	2	1	1	3	3	7	2	3	49	4.81	5	1	1	0	0	1	90502883
1	7	1	1	1	1	1	2	1	2	1	2	8	4	7	2	3	41	4.333	4.333	1	1	0	0	1	65781697
1	7	1	1	1	1	1	1	1	2	10	2	8	4	7	2	2	77	4.571	4.952	2	1	0	0	1	46640551
1	7	1	1	1	1	2	1	1	2	1	3	6	3	6	2	2	58	4.286	4.333	2	1	0	0	1	88621838
1	5	1	1	4	6	1	1	4	2	1	5	4	1	7	2	1	30	3.667	3.952	2	0.878	0	0.122	1	57432735
1	6	1	2	1	1	1	1	1	2	2	6	9	4	7	2	2	65	4.667	4.714	1	1	0	0	1	31085654
1	4	1	1	1	3	6	1	1	2	1	2	8	3	4	2	1	49	3.905	4.048	1	1	0	0	1	95842509
1	7	1	1	1	1	1	1	1	2	1	1	8	4	6	2	2	30	4.476	4.476	2	1	0	0	1	77607310
1	7	1	4	1	1	2	2	2	2	1	1	10	3	4	2	3	30	4.333	4.143	2	1	0	0	1	82217670
1	6	1	3	1	1	1	1	1	2	9	3	10	5	7	2	2	66	4.048	4	2	1	0	0	1	95679214
1	7	1	1	1	1	1	2	1	2	1	5	5	1	7	2	3	43	4.476	4.667	2	1	0	0	1	43640295
1	6	1	4	3	2	5	1	2	2	9	8	7	4	5	2	2	33	3.857	3.762	2	0.935	0	0.065	1	71672880
1	7	1	1	1	1	1	1	2	2	8	5	4	3	7	2	3	44	4.857	4.667	2	1	0	0	1	57010289
1	7	1	1	1	1	1	1	1	2	1	1	6	3	6	2	2	39	4.238	4.571	1	1	0	0	1	22278214
1	7	1	1	1	1	1	1	1	2	1	1	10	3	7	2	2	60	4.905	4.81	1	1	0	0	1	60542892
1	7	1	4	1	2	1	2	1	2	2	2	8	4	6	2	2	63	3.905	4.048	1	1	0	0	1	13007297
1	1	1	3	1	1	1	1	2	1	1	2	6	4	7	2	2	25	2.81	2.857	2	1	0	0	1	57081635
2	1	6	6	7	4	7	2	1	2	10	10	1	5	1	2	2	59	1.857	2.143	1	0	0	1	3	85355089
1	7	1	1	1	1	1	2	1	2	1	2	8	3	7	2	2	39	5	5	2	1	0	0	1	15233975
6	5	7	6	7	7	7	2	1	2	1	9	1	5	4	2	2	57	2.857		1	0	1	0	2	44142400
1	7	1	1	1	1	1	1	1	2	1	1	8	1	1	2	3	29	3.905	3.952	1	1	0	0	1	48625736
1	4	1	4	2	2	2	2	2	2	1	2	5	3	4	2	3	54	3.81	3.714	2	1	0	0	1	61081178
2	4	5	4	6	6	6	2	1	2	8	6	2	3	2	2	3	62	2.667	2.714	1	0	0	1	3	19250699
1	7	1	1	1	1	1	2	1	2	1	1	10	3	7	2	2	69	3.952	4	2	1	0	0	1	16295862
2	4	2	5	7	7	7	1	1	2	1	8	3	4	6	2	2	62	4.095	4.19	2	0	0	1	3	84472943
1	6	1	2	1	2	3	2	1	2	1	3	5	3	6	2	3	57	3.857	3.857	2	1	0	0	1	19530771
1	5	1	1	1	2	1	1	4	2	1	4	4	4	7	2	2	32	4.286	4.143	2	1	0	0	1	10454139
1	1	7	7	1	1	2	2	1	2	1	10	1	3	5	2	2	44	3.19	3.333	2	0.94	0	0.06	1	71994937
2	6	2	3	5	5	5	2	1	2	7	7	8	2	6	2	2	64	3.714	3.762	1	0	0	1	3	72148986
1	7	1	2	3	1	1	1	1	2	1	6	7	4	6	2	2	40	4.095	4.143	2	1	0	0	1	58656124
1	7	1	4	1	1	1	1	1	2	7	10	10	3	7	2	2	70	2.143	2.19	2	1	0	0	1	37334296
1	7	1	2	1	2	1	1	1	2	2	4	3	4	6	2	2	27	4.667	4.714	2	1	0	0	1	35383714
1	7	1	2	1	1	1	2	1	2	1	2	8	5	7	2	2	74	3.571	4	1	1	0	0	1	75768437
1	7	1	1	1	1	1	2	1	2	4	3	10	3	5	2	2	74	4.667	4.81	1	1	0	0	1	79632691
1	7	1	1	1	1	1	2	1	2	6	5	6	3	1	2	2	31	4.476	5	1	1	0	0	1	46590942
1	7	1	1	1	2	3	1	1	2	7	4	5	3	2	2	3	45	4.619	4.762	2	1	0	0	1	17635555
1	5	1	1	1	2	2	2	1	2	1	3	7	1	6	2	2	29	3.857	3.952	2	1	0	0	1	24473617
1	7	1	1	1	4	1	2	1	2	5	2	8	2	6	2	2	63	4.667	4.571	2	1	0	0	1	55593207
2	5	1	1	1	1	1	1	1	2	4	3	3	3	7	2	2	59	3.667	3.81	1	1	0	0	1	55456687
1	7	1	2	1	1	1	2	1	2	3	4	5	5	7	2	2	69	4.952	5	1	1	0	0	1	41167173
1	4	5	5	4	3	2	2	1	2	1	5	10	3	5	2	2	37	4	4	2	0.001	0	0.999	3	48887884
1	5	1	4	4	2	4	2	1	2	1	9	3	2	6	2	3	57	4.333	4.143	2	0.369	0	0.631	3	25420187
1	7	1	1	1	1	1	2	1	1	10	10	10	5	7	2	2	42	4.857	4.619	1	1	0	0	1	36932458
1	7	1	3	1	4	3	2	1	2	8	1	3	3	6	2	2	32	3.905	3.952	1	1	0	0	1	64169551
1	7	1	1	1	1	1	1	1	2	1	1	3	3	7	2	2	45	4.762	4.81	2	1	0	0	1	64930264
5	7	2	5	3	7	2	2	1	1	9	9	6	1	4	2	3	40	2.714	2.762	1	0	1	0	2	11593000
1	3	1	4	5	2	6	1	1	2	4	5	2	5	5	2	2	52	3.238	3.238	2	0	0	1	3	20390207
1	7	1	1	1	1	1	2	1	2	8	2	5	3	6	2	2	44	4.81	4.81	2	1	0	0	1	12375427
1	6	1	1	1	1	1	1	1	2	1	1	8	2	7	2	3	32	4.524	4.619	1	1	0	0	1	80342755
1	7	1	1	1	1	1	2	1	2	1	1	5	4	6	2	2	64	4.667	4.81	2	1	0	0	1	99782019
1	2	1	1	4	3	6	1	1	2	10	7	8	1	7	2	2	58	4	4	1	0.006	0	0.994	3	57224983
1	6	1	2	2	2	2	1	2	2	1	3	9	3	6	2	3	51	3.143	3.238	2	1	0	0	1	30531098
2	4	2	2	2	2	2	1	1	2	1	5	10	4	7	2	2	75	3.762	4	2	1	0	0	1	78808083
5	2	6	5	7	7	7	1	1	2	6	10	3	3	5	2	1	34	2.905	2.905	2	0	1	0	2	40422233
1	4	1	1	1	1	1	2	1	2	9	2	10	4	7	2	2	68	4.429	4.619	1	1	0	0	1	54591703
1	5	1	5	1	2	2	1	1	2	1	1	10	5	7	2	2	54	3.476	3.333	1	1	0	0	1	82006055
2	2	2	2	2	3	2	1	2	2	7	6	5	2	4	2	2	29	3.333	3.238	2	1	0	0	1	78939677
1	7	1	1	1	4	1	2	2	2	5	6	10	5	7	2	2	49	4.905	5	2	1	0	0	1	48778222
1	7	1	4	1	1	1	1	1	2	1	3	2	4	6	2	3	30	4.524	4.619	1	1	0	0	1	95249280
1	4	1	2	1	1	1	1	1	2	1	3	10	3	6	2	2	59	4.143	4.381	2	1	0	0	1	26055252
1	2	1	1	1	1	1	1	2	2	10	5	10	5	7	2	2	42	4.81	4.952	2	1	0	0	1	56069700
1	5	1	2	1	1	1	1	1	2	1	4	8	3	7	2	2	44	4.286	4.571	1	1	0	0	1	16814230
1	7	1	2	1	1	1	1	4	2	3	3	7	3	7	2	2	40	4.19	4.333	1	1	0	0	1	91586766
2	5	2	4	2	4	3	2	1	2	1	2	2	4	2	2	2	48	3.905	3.238	1	0.986	0	0.014	1	30019608
2	6	2	3	2	2	2	2	1	2	1	1	5	3	7	2	2	28	3.857	3.905	1	1	0	0	1	97429058
2	5	3	6	2	2	2	2	1	2	10	9	7	3	5	2	2	63	3	2.857	2	0.997	0	0.003	1	67097679
1	6	1	2	1	1	3	1	1	2	2	2	3	3	5	2	2	33	3.952	3.952	1	1	0	0	1	68765442
1	5	1	1	1	1	1	2	1	2	7	2	10	4	7	2	2	40	4.714	4.81	2	1	0	0	1	59161896
1	6	1	1	1	1	1	2	4	2	1	1	10	3	7	2	2	55	4.476	4.524	2	1	0	0	1	13299743
2	4	1	5	1	1	1	1	2	2	2	3	6	4	7	2	2	50	4.381	4.571	2	1	0	0	1	57699760
1	6	1	2	1	1	1	2	1	2	9	3	7	4	6	1	1	65	4	4	2	1	0	0	1	86115358
1	7	1	1	1	1	1	2	1	2	7	6	5	5	7	2	2	51	4.714	4.714	1	1	0	0	1	31201991
1	7	1	1	1	1	1	2	6	2	1	1	10	4	7	2	2	54	3.762	3.905	1	1	0	0	1	99697912
1	6	1	3	1	1	1	2	1	2	1	1	10	2	7	2	2	81	4.619	4.857	1	1	0	0	1	37187149
1	7	1	1	1	1	1	1	1	2	1	1	6	3	6	2	2	49	3.667	3.714	2	1	0	0	1	67378536
1	6	1	3	5	3	2	2	1	2	8	7	4	3	6	2	2	33	3.381	3.619	1	0.221	0	0.779	3	33184974
1	1	7	7	7	7	7	2	1	2	1	9	1	1	7	2	1	57	2.714	2.476	2	0	0	1	3	60993870
1	7	1	1	1	1	1	2	1	2	1	2	9	3	6	2	2	38	3.905	4	1	1	0	0	1	17965316
2	7	1	1	1	1	1	1	4	2	1	1	4	4	6	2	2	44	4.143	4.19	2	1	0	0	1	76214930
1	7	1	2	1	2	1	1	1	2	1	4	6	4	6	2	2	55	4	4	1	1	0	0	1	76088080
1	6	1	2	1	1	1	2	1	2	1	1	1	5	5	2	2	35	3.571	3.429	1	1	0	0	1	18102231
3	5	4	4	6	3	3	1	1	2	1	4	7	3	4	2	2	28	3	3.048	2	0	0.993	0.007	2	53569148
3	6	1	5	1	1	1	2	1	2	8	2	7	3	6	2	2	19	3.905	3.905	1	1	0	0	1	29665749
1	6	1	1	1	1	1	1	1	2	1	1	7	4	5	2	2	29	4.238	4.429	2	1	0	0	1	24360021
1	5	1	7	1	1	1	2	1	2	1	6	10	3	7	2	2	60	3.905	3.81	2	1	0	0	1	64869471
2	4	2	5	3	2	2	2	1	2	3	1	10	1	7	2	2	60	3.952	3.857	2	0.965	0	0.035	1	38770824
1	5	1	3	3	2	2	1	1	2	1	3	10	3	4	2	2	59	3.762	3.524	2	1	0	0	1	96728134
1	7	1	4	5	4	5	2	6	2	8	6	6	3	2	2	2	27	3.238	3.429	1	0	0	1	3	28830456
1	3	1	2	4	4	1	1	1	2	6	10	7	4	4	2	2	68	4.286	4.429	2	0.96	0	0.04	1	44238497
1	4	1	4	1	1	2	2	1	2	5	3	10	2	7	2	3	71	3.762	3.714	2	1	0	0	1	94673206
1	4	1	1	1	1	1	2	1	2	1	7	7	4	7	2	2	62	4.048	3.952	1	1	0	0	1	28002518
1	5	2	5	3	3	2	2	4	2	2	5	3	3	6	2	3	23	3.714	3.667	1	0.979	0	0.021	1	63191328
1	4	1	1	2	1	1	1	1	2	2	7	5	3	7	2	2	59	3.524	3.476	1	1	0	0	1	68318759
1	4	1	1	1	4	2	1	1	2	1	4	8	3	5	2	2	56	3.714	3.714	2	1	0	0	1	91331858
2	6	2	3	4	2	2	1	2	2	4	4	6	4	6	2	3	29	3.333	3.048	2	0.827	0	0.173	1	33827673
1	4	1	4	1	7	1	2	2	2	10	1	7	1	7	2	2	57	3.095	3.048	1	1	0	0	1	77102193
1	7	1	1	1	1	1	1	1	2	3	3	5	4	6	2	2	51	4.286	4.333	1	1	0	0	1	11430855
1	5	1	2	2	4	2	1	1	2	1	3	8	3	6	2	3	74	3.714	3.905	1	1	0	0	1	76237677
2	4	4	4	6	6	3	1	1	2	2	3	2	4	7	2	2	64	3.619	3.571	1	0	0	1	3	69785248
1	6	1	1	2	3	2	1	1	1	1	6	2	3	4	2	2	33	4	4	2	1	0	0	1	82162318
1	5	1	1	1	1	1	1	1	2	10	7	8	4	6	2	2	66	3.667	3.524	1	1	0	0	1	11990709
1	5	1	3	2	2	3	1	6	1	7	6	7	4	6	2	2	67	3.952	4.333	2	1	0	0	1	74312523
1	5	1	4	5	2	1	1	1	2	10	5	5	3	7	2	3	37	3.19	3.143	2	0.719	0	0.281	1	73878120
1	6	1	2	1	1	1	2	1	2	6	8	6	3	5	2	2	42	4.19	4.476	1	1	0	0	1	76013726
1	6	1	1	1	1	1	2	1	2	1	3	5	3	5	2	2	51	4.429	4.19	2	1	0	0	1	99748577
1	6	1	1	1	1	1	2	1	2	7	2	7	3	7	2	2	61	3.857	3.762	2	1	0	0	1	98146224
1	3	1	7	1	3	3	1	1	2	5	9	10	2	5	2	2	66	2.81	3.143	2	1	0	0	1	17417725
1	7	1	1	1	1	1	2	1	2	10	3	4	4	6	2	2	44	4.381	4.381	1	1	0	0	1	91587850
1	4	1	4	1	1	1	1	1	2	1	6	8	5	7	2	2	32	4.762	4.714	1	1	0	0	1	42875338
1	5	2	2	1	1	1	2	2	2	4	4	10	2	5	2	2	36	3.905	3.905	1	1	0	0	1	98304137
1	6	1	1	1	1	1	1	4	2	5	4	9	3	7	2	2	51	4.333	4.81	1	1	0	0	1	35412611
1	7	1	1	1	5	1	1	1	2	3	5	10	3	7	2	2	23	4.381	4.429	1	1	0	0	1	15898534
3	4	2	5	3	4	2	1	1	1	2	5	10	4	7	2	3	32	3.952	4.048	1	0	0.999	0.001	2	21804616
1	5	1	1	1	1	1	1	1	2	1	1	8	4	1	2	2	68	4.238	4.571	1	1	0	0	1	26399540
4	4	4	4	4	5	6	1	1	2	1	1	1	5	7	2	2	63	2.238	2.095	2	0	1	0	2	47324174
1	7	1	3	1	1	2	1	1	2	1	6	4	3	7	2	3	65	4.143	4.286	1	1	0	0	1	80028293
1	2	1	5	6	1	7	2	1	2	10	10	4	3	4	2	2	39	2.286	2.381	1	0	0	1	3	19102478
1	6	4	6	5	5	2	1	1	2	1	6	8	1	3	2	2	35	3	3	2	0	0	1	3	85021696
1	4	1	2	3	2	2	2	1	2	5	6	2	4	6	2	2	32	3.714	3.81	1	1	0	0	1	16995760
2	2	4	7	7	7	7	2	2	2	9	9	1	4	4	2	2	59	3.095	3.143	2	0	0	1	3	31653816
1	5	1	4	1	1	2	2	1	2	8	3	9	5	7	2	2	68	3.667	3.762	2	1	0	0	1	95708831
1	6	1	1	1	1	1	1	2	2	1	3	6	1	5	2	1	43	4.619	4.619	2	1	0	0	1	18538650
1	7	1	2	1	3	1	1	1	2	2	3	2	3	6	2	2	35	4.476	4.571	2	1	0	0	1	39015771
1	7	1	2	1	1	1	2	2	2	5	1	10	3	7	2	2	52	3.857	3.905	1	1	0	0	1	44271648
1	6	1	2	1	1	2	1	1	2	1	4	7	3	3	2	2	21	3.667	3.524	1	1	0	0	1	56340518
1	3	1	5	5	4	5	1	1	2	7	8	2	2	1	1	1	42	3.333	3.571	1	0	0	1	3	97339770
1	6	1	1	1	1	2	2	1	1	1	1	10	3	6	2	2	31	4.476	4.571	2	1	0	0	1	97877337
1	6	1	1	1	1	1	1	1	1	7	3	9	3	5	2	3	47	4.19	4.762	1	1	0	0	1	47317054
1	4	1	4	1	1	1	2	1	2	8	5	10	4	7	2	3	55	3.905	3.81	2	1	0	0	1	84943426
1	6	1	5	2	2	2	1	1	2	1	3	9	3	5	2	3	46	3.857	3.905	2	1	0	0	1	22585275
2	4	2	5	5	5	4	2	1	2	5	5	5	3	5	2	3	30	3.476	3.667	1	0	0	1	3	95004602
1	6	2	4	2	3	2	2	2	2	10	3	8	3	6	2	2	67	4	3.857	2	1	0	0	1	89973732
1	4	1	4	1	1	1	1	2	2	10	6	10	4	7	2	2	48	2.857	2.952	2	1	0	0	1	59166515
3	4	4	5	6	5	6	1	1	2	10	10	5	5	7	2	2	33	3.286	2.905	2	0	0.975	0.025	2	58632089
1	7	1	1	1	1	1	2	1	2	9	2	10	4	7	2	2	63	4.286	4.333	2	1	0	0	1	44038670
1	7	1	1	1	1	1	1	1	1	1	3	10	3	3	2	2	37	4.429	4.429	1	1	0	0	1	32833954
1	1	1	1	1	1	4	2	4	2	1	10	5	3	4	2	2	49	4.857	4.857	2	1	0	0	1	24340466
1	7	1	1	1	1	1	2	1	1	2	2	3	1	7	2	2	58	4.905	4.762	2	1	0	0	1	79327218
1	6	1	2	1	1	1	2	1	2	3	5	8	3	5	2	2	53	3.476	3.524	1	1	0	0	1	24538698
1	7	1	2	1	2	1	2	1	2	7	3	9	3	6	2	3	47	3.81	3.857	1	1	0	0	1	83737571
1	6	1	2	2	2	4	1	1	2	1	3	9	2	4	2	2	27	4.286	4.238	2	1	0	0	1	21626112
3	3	2	2	4	5	3	2	1	2	10	8	2	3	6	2	2	60	3.81	3.762	2	0	0.997	0.003	2	64099391
1	7	1	3	2	1	1	2	1	2	10	5	6	4	7	2	2	22	4.905	5	1	1	0	0	1	30404919
1	7	1	1	1	1	1	2	1	2	1	5	8	4	7	2	2	30	4.952	4.952	2	1	0	0	1	63851981
1	7	2	2	3	2	1	2	1	2	4	5	3	1	4	1	1	24	3.81	3.857	1	1	0	0	1	93362561
1	4	4	5	1	5	1	2	1	2	1	5	7	3	3	2	3	44	3.476	3.571	2	1	0	0	1	73107758
1	6	1	1	1	1	1	1	1	2	8	3	7	3	6	2	2	67	3.905	4.048	2	1	0	0	1	49457446
3	5	1	3	5	4	2	2	2	2	5	1	1	5	7	1	2	24	3.476	3.19	1	0	0.987	0.013	2	35352205
1	5	2	6	1	2	1	2	2	2	8	5	10	3	6	2	2	73	4.095	3.952	1	1	0	0	1	85736949
1	7	1	1	1	1	1	1	1	2	1	3	10	5	7	2	2	66	4.619	4.81	2	1	0	0	1	26768095
1	7	1	2	1	1	2	2	1	2	3	3	2	2	7	1	1	22	4.143	4.333	2	1	0	0	1	67930862
2	3	2	3	3	3	2	1	1	2	6	3	7	4	5	2	2	43	3.286	3.381	2	0.953	0	0.047	1	64448646
1	7	1	1	1	1	1	2	1	2	1	1	10	5	7	2	2	68	4.619	4.714	2	1	0	0	1	87649246
1	7	1	1	1	1	1	1	1	2	9	1	9	3	5	2	2	33	4.762	4.762	1	1	0	0	1	13637361
1	6	1	1	2	1	1	1	4	2	3	3	10	2	3	2	2	24	2.905	3	1	1	0	0	1	26538119
2	6	5	6	5	1	5	1	1	2	8	7	8	3	4	2	2	42	3.667	3.81	2	0	0	1	3	64700580
1	7	1	1	1	1	1	2	1	2	1	1	6	3	7	2	2	59	4.238	4.19	1	1	0	0	1	73180314
1	7	1	1	1	1	1	1	1	2	6	6	7	3	6	2	2	65	3.857	3.857	2	1	0	0	1	65569258
1	7	1	1	1	1	1	1	1	2	1	1	5	3	6	2	2	42	4.667	4.476	2	1	0	0	1	24534474
1	7	1	1	1	1	1	2	1	2	10	6	6	3	7	2	2	50	4	4	1	1	0	0	1	74845072
1	5	1	1	1	1	1	1	1	2	1	4	8	2	6	2	2	68	4.19	4.286	2	1	0	0	1	56058320
1	5	1	1	1	1	1	1	1	2	1	4	3	4	7	2	2	21	4.667	4.81	1	1	0	0	1	36732059
1	6	2	5	1	1	1	2	6	2	8	2	9	3	5	2	3	45	3.571	3.762	2	1	0	0	1	31596577
1	7	1	1	1	1	1	2	6	2	1	2	6	3	6	1	1	53	4	4	1	1	0	0	1	80072127
1	1	1	7	1	1	1	2	1	2	3	5	10	3	7	2	2	60	3.667	3.619	1	1	0	0	1	75955162
1	4	1	1	1	1	3	1	1	2	3	6	4	3	5	2	2	38	4.476	4.476	2	1	0	0	1	40570294
2	5	2	4	2	6	2	1	1	2	4	10	8	4	6	2	2	60	3.619	3.619	2	0.955	0	0.045	1	59745891
1	6	4	4	6	4	4	2	1	2	1	7	3	3	5	2	1	29	3.524	3.762	2	0	0	1	3	74662112
1	7	1	2	2	1	1	1	1	2	6	2	9	3	6	2	3	42	3.905	4.048	2	1	0	0	1	28469791
1	5	1	1	2	2	5	1	1	2	1	9	1	4	2	2	3	26	3.714	3.81	1	1	0	0	1	93135206
1	4	1	7	5	3	3	1	1	1	10	10	10	4	5	2	1	32	2.952	2.952	2	0	0	1	3	46106106
1	5	1	1	1	1	1	2	1	2	1	1	8	3	7	2	2	39	4.714	4.81	1	1	0	0	1	78290160
1	6	1	4	1	1	1	2	1	2	3	6	6	3	6	2	2	71	4.762	4.667	1	1	0	0	1	34371252
1	5	1	1	1	1	1	2	1	2	4	6	2	4	7	2	2	50	3.571	4.714	2	1	0	0	1	14092102
1	2	1	2	3	2	1	1	1	2	1	7	8	3	6	2	2	40	3.762	3.762	2	1	0	0	1	79314429
1	7	1	1	1	1	1	2	1	2	5	2	10	2	7	2	2	55	4.095	4.143	2	1	0	0	1	57785353
1	5	1	1	1	1	1	2	1	2	5	5	10	1	3	1	1	39	4.238	4.333	1	1	0	0	1	27392639
1	6	1	1	1	1	1	1	1	2	3	3	10	4	7	2	2	70	3.905	3.857	2	1	0	0	1	39289075
1	7	1	1	1	2	1	1	1	2	1	1	4	3	5	2	3	39	3.762	3.81	2	1	0	0	1	97078908
1	7	1	1	1	3	1	2	1	2	1	1	10	2	7	2	2	69	4.857	4.857	1	1	0	0	1	77146455
1	7	1	1	1	1	1	1	1	2	1	5	7	3	7	2	2	55	4.619	4.667	2	1	0	0	1	14803644
1	4	1	1	1	1	1	1	1	2	10	1	6	3	6	2	2	25	3.952	3.952	2	1	0	0	1	94087441
1	5	1	3	4	2	5	1	1	2	7	5	4	1	6	2	1	31	3.952	3.857	2	0.158	0	0.842	3	38227412
1	4	2	2	2	2	3	1	1	2	1	1	9	1	7	2	2	38	4.19	4.095	2	1	0	0	1	79887683
1	4	1	4	7	7	5	1	1	2	5	5	3	3	6	2	2	45	2.524	2.476	1	0	0	1	3	90252085
1	3	1	1	1	2	1	2	1	2	10	7	5	5	7	2	2	65	3.476	3.667	2	1	0	0	1	70404684
2	5	1	5	4	4	2	2	1	2	8	9	2	4	6	2	2	61	2.571		2	0.105	0	0.895	3	86337727
1	6	1	1	1	1	1	2	1	2	2	8	9	3	4	2	2	61	4.048	4.143	2	1	0	0	1	35094189
1	1	1	3	2	4	4	2	1	2	7	10	8	3	5	2	2	62	3.571	3.476	1	0.988	0	0.012	1	44170061
1	4	1	5	3	2	2	1	4	2	10	5	5	3	2	2	1	23	3.619	3.714	1	0.999	0	0.001	1	56288404
1	6	1	1	1	2	1	1	1	2	1	2	10	3	6	2	2	75	4.429	4.238	2	1	0	0	1	30975205
1	6	1	2	1	1	1	2	1	2	2	1	8	4	7	2	2	50	4.571	4.857	2	1	0	0	1	39426083
2	6	2	3	5	4	3	1	1	2	2	6	7	3	6	2	2	37	3.286	3.286	1	0	0	1	3	39969019
1	3	2	7	2	2	2	2	1	2	9	9	9	3	6	2	2	68	3.333	3.762	1	0.999	0	0.001	1	86150177
1	6	1	2	1	2	1	2	1	2	1	1	5	3	5	2	3	35	4.095	4.19	2	1	0	0	1	28895504
1	4	1	1	2	1	2	1	1	2	3	5	6	3	6	2	2	62	3.905	3.857	1	1	0	0	1	49810025
1	1	1	4	5	5	5	1	1	2	9	9	6	3	3	2	2	62	2.667	2.81	1	0	0	1	3	11232284
4	4	4	4	4	4	4	1	2	2	6	2	5	3	4	2	3	35	4.619	4.571	2	0	1	0	2	43193133
2	6	2	2	2	2	2	2	1	2	8	9	2	4	7	2	2	42	4	4	2	1	0	0	1	55560934
4	5	3	6	3	2	6	2	2	2	8	1	9	4	7	2	2	61	3.476	3.524	1	0	1	0	2	77993561
1	7	1	2	1	2	2	1	1	2	1	4	9	4	6	2	2	64	4.619	4.571	2	1	0	0	1	25345377
1	5	1	1	1	1	1	1	1	2	1	1	6	4	7	2	2	43	4.095	4.143	2	1	0	0	1	80731619
1	7	1	2	1	1	1	1	1	2	1	2	7	4	1	2	2	25	4.81	4.952	2	1	0	0	1	54773394
1	6	1	1	1	1	1	2	6	1	1	1	8	2	7	2	2	36	4.476	4.524	2	1	0	0	1	12211756
1	6	1	4	1	4	1	2	2	2	5	4	10	2	4	1	1	41	3.762	3.857	2	1	0	0	1	16927569
1	6	1	3	1	1	2	1	1	2	1	4	6	2	7	2	2	46	4.143	4	1	1	0	0	1	24424872
1	5	1	5	6	4	2	2	1	2	8	9	10	4	7	2	2	59	2	2.286	2	0	0	1	3	99339477
1	6	1	2	1	1	2	1	1	2	2	2	4	2	6	2	2	39	4.762	4.667	1	1	0	0	1	39079319
1	5	1	4	1	2	2	1	1	2	5	6	3	4	5	1	1	23	4.143	3.952	1	1	0	0	1	76398541
2	4	7	7	7	5	7	2	1	2	10	9	1	3	7	2	2	69	4.286	4.333	1	0	0	1	3	90243236
1	5	1	4	3	1	3	1	1	2	6	9	9	3	5	2	2	65	4.19	4.333	1	1	0	0	1	88881030
1	7	1	1	1	1	1	2	1	1	1	2	10	3	7	2	3	60	4	4.095	1	1	0	0	1	52584912
1	7	1	1	1	1	1	2	1	2	1	1	5	3	7	2	2		4.667	4.571	2	1	0	0	1	38191789
1	7	1	2	7	2	2	1	1	2	10	5	3	3	6	2	2	55	4.524	4.524	2	0.001	0	0.999	3	41589573
1	4	1	1	2	1	2	1	1	2	10	9	10	3	7	1	1	73	2.524	2.667	1	1	0	0	1	45660326
1	6	1	2	2	2	2	1	1	2	8	8	4	4	7	2	3	61	3.952	4	2	1	0	0	1	25504435
1	5	1	1	1	1	1	1	1	2	1	1	9	3	5	2	2	36	4.476	4.667	1	1	0	0	1	54805075
2	4	5	6	5	2	1	1	1	2	1	3	7	3	6	2	2	26	3.333	3.571	1	0	0	1	3	36455051
1	7	1	4	1	1	1	1	1	2	1	5	10	4	7	2	2	64	3.857	3.905	2	1	0	0	1	27665745
1	1	1	7	2	2	3	1	1	2	3	1	5	2	4	2	2	55	3.429	4	2	0.997	0	0.003	1	34915457
1	6	1	2	1	1	1	2	1	2	1	2	7	3	6	2	2	40	4.048	3.905	2	1	0	0	1	69147444
1	7	1	6	2	2	1	2	1	2	1	3	7	4	7	2	2	61	3.714	4.048	2	1	0	0	1	42266055
1	4	1	1	1	1	1	2	1	2	10	2	7	3	5	2	2	59	4	4.143	2	1	0	0	1	91613399
1	5	1	1	1	2	1	1	1	2	7	3	3	3	6	2	2	71	3.667	3.619	1	1	0	0	1	81239613
1	7	1	1	1	1	1	2	1	2	1	1	5	5	7	2	2	29	4.571	4.714	2	1	0	0	1	50849673
1	7	1	1	1	1	1	2	1	2	1	1	9	3	6	2	1	59	4.143	4.429	1	1	0	0	1	59434741
1	6	1	3	2	4	2	1	1	2	7	6	10	4	6	2	2	65	3.905	3.905	1	1	0	0	1	78628145
1	7	1	1	1	1	1	2	1	2	10	2	8	4	6	2	2	62	4.143	4.238	1	1	0	0	1	70911024
1	6	1	1	1	1	1	2	1	2	3	1	10	3	7	2	2	76	3.952	3.952	2	1	0	0	1	21759735
1	6	1	2	1	1	1	1	1	2	1	5	6	2	3	2	1	42	4	4.286	1	1	0	0	1	57999359
1	5	1	2	2	2	2	1	1	2	10	9	9	3	6	2	2	72	4.143	3.952	2	1	0	0	1	88892755
7	4	1	4	6	6	1	2	6	2	10	5	10	5	7	2	2	60	3.381	3.19	2	0	1	0	2	87182390
2	4	4	4	5	2	5	1	1	2	2	8	3	4	7	2	2	68	2.857	2.762	2	0	0	1	3	36878369
1	7	1	2	1	1	2	3	1	2	1	1	5	2	6	2	3	50	4.238	4.238	1	1	0	0	1	90388079
1	5	1	2	3	4	1	1	1	2	1	2	5	4	7	2	2	61	3.714	3.952	1	1	0	0	1	33798863
1	1	7	1	7	7	7	2	3	2	1	7	1	5	7	2	2	45	1.429	1.095	1	0	0	1	3	42530578
1	6	1	1	1	1	1	1	1	2	1	2	6	3	5	2	2	48	4.571	4.524	2	1	0	0	1	85762956
1	7	1	1	1	1	1	1	1	2	1	8	4	3	7	2	2	53	4.095	4.286	1	1	0	0	1	75143396
1	7	1	2	1	1	1	1	1	2	1	2	5	3	4	2	2	24	3.952	3.952	2	1	0	0	1	64177767
1	6	1	2	1	2	1	2	1	2	8	5	9	3	6	2	2	67	3.714	3.714	1	1	0	0	1	33889171
1	6	1	1	1	2	2	2	1	2	1	4	4	3	5	2	3	64	3.524	3.524	2	1	0	0	1	63969325
1	4	2	1	1	2	2	2	4	2	1	4	8	2	7	2	2	45	3.857	3.857	2	1	0	0	1	88036736
1	7	1	1	1	1	1	2	1	2	5	1	10	2	7	2	2	70	4.524	4.571	2	1	0	0	1	89166595
1	3	1	3	2	1	4	2	1	2	1	5	3	3	5	2	2	43	4.095	4	1	1	0	0	1	99754350
1	4	1	1	1	1	1	1	6	1	2	6	1	5	7	2	2	72	4.429	4.476	1	1	0	0	1	24853321
1	5	1	2	1	1	1	1	1	2	2	3	5	2	6	2	2	27	4.429	4.524	2	1	0	0	1	73573109
1	6	1	1	1	1	1	2	1	2	1	1	10	3	7	1	1	70	3.857	3.905	2	1	0	0	1	78624933
1	6	1	1	1	1	1	2	1	2	2	3	9	3	6	2	2	67	4.095	4.333	1	1	0	0	1	99488737
1	4	1	2	1	1	1	2	1	2	1	1	7	3	7	2	1	53	3.952	4.048	1	1	0	0	1	27122063
1	4	1	3	7	4	5	1	3	2	7	6	6	3	5	3	1	63	2	1.81	1	0	0	1	3	64442276
2	4	2	4	3	3	2	1	1	2	9	8	8	2	7	2	2	65	3.19	2.952	1	0.933	0	0.067	1	84690541
1	4	1	2	1	1	1	2	1	2	1	4	10	3	6	2	2	26	4.048	3.905	2	1	0	0	1	53089362
1	4	1	1	1	1	1	1	4	2	1	1	10	5	7	2	2	24	4.714	4.714	2	1	0	0	1	22733857
1	2	2	1	6	6	6	1	1	2	8	5	6	2	6	2	2	68	3.333	3.619	2	0	0	1	3	29549408
1	6	1	4	1	1	2	2	1	2	1	6	6	2	5	2	2	32	3.714	3.714	1	1	0	0	1	64427611
1	1	2	2	1	1	1	2	1	2	1	4	10	2	6	2	2	54	2.857	3.333	1	1	0	0	1	99568507
1	7	1	1	1	1	1	2	2	2	10	4	5	5	7	2	2	44	4.286	4.571	1	1	0	0	1	25706408
1	2	1	2	2	2	2	1	2	2	1	4	4	4	5	2	2	32	4.238	4.476	1	1	0	0	1	36979270
1	7	1	2	1	1	1	1	1	2	1	1	10	4	7	2	2	51	4.952	4.952	2	1	0	0	1	16602137
1	7	1	1	1	1	1	2	1	2	1	3	7	4	5	2	2	22	4.429	4.571	2	1	0	0	1	92163309
2	4	4	7	7	7	7	2	1	2	1	10	10	5	4	2	2	68	2.333	2.19	1	0	0	1	3	92962250
1	6	1	1	1	1	1	1	1	2	7	4	7	4	7	2	2	63	4.476	4.476	2	1	0	0	1	22368918
1	7	1	1	1	1	1	1	1	2	1	4	10	3	7	2	2	69	3.667	4.143	2	1	0	0	1	96594949
1	3	1	7	1	3	1	1	1	2	1	3	8	4	7	2	2	54	3.81	4.19	1	1	0	0	1	14085337
2	2	4	3	3	3	2	2	1	2	6	6	6	4	7	2	2	55	3.429	3.238	2	0.196	0	0.804	3	30358810
1	7	1	3	1	2	2	1	1	2	2	3	6	3	3	2	2	33	3.714	3.857	2	1	0	0	1	34968053
1	6	1	2	1	6	1	2	4	2	2	2	8	4	7	2	2	56	4.238	3.476	2	1	0	0	1	58666012
1	7	1	2	1	1	1	2	1	2	9	3	10	5	7	2	2	67	4.381	4.524	1	1	0	0	1	15745319
1	6	1	2	1	1	3	1	1	2	2	6	8	2	6	2	2	64	4.381	4.333	1	1	0	0	1	94534939
1	6	1	1	1	1	1	2	1	2	3	2	8	3	5	2	2	48	3.857	4	1	1	0	0	1	93284749
1	7	1	1	1	1	1	1	2	2	10	1	10	4	7	2	3	28	3.857	3.905	1	1	0	0	1	57523252
1	7	1	1	1	1	1	2	1	2	1	4	9	4	7	2	2	67	3.857	3.952	2	1	0	0	1	61744440
1	4	1	4	1	1	1	2	1	2	7	2	8	3	7	2	2	49	4.571	4.571	2	1	0	0	1	82076091
2	4	2	2	2	2	4	2	2	2	7	5	7	3	6	2	2	41	3.143	3.333	2	0.999	0	0.001	1	86674294
2	5	1	2	2	2	5	1	4	2	1	5	9	4	5	2	2	60	4.238	4.429	2	0.999	0	0.001	1	60791637
1	6	1	3	2	1	2	2	4	2	2	4	5	4	7	2	2	30	4	4	2	1	0	0	1	92750532
1	2	4	7	5	2	6	2	1	2	10	8	3	4	5	2	2	61	2	1.81	2	0	0	1	3	45171316
2	4	1	5	1	5	1	1	1	2	3	7	10	3	5	2	3	76	3.381	3.571	1	1	0	0	1	29576874
1	4	3	5	1	2	1	1	2	2	10	8	2	4	6	2	3	52	2.905	3.143	2	1	0	0	1	32723461
1	1	1	1	1	1	1	2	1	2	1	1	8	3	5	2	2	42	3.333	3.619	2	1	0	0	1	34594125
1	6	1	1	1	1	1	1	1	2	1	6	10	4	7	2	2	69	4.19	3.952	1	1	0	0	1	50214851
1	6	1	1	2	2	2	1	1	2	1	6	7	3	7	2	2	58	3.81	3.81	1	1	0	0	1	10426664
1	6	1	2	2	2	2	1	1	2	1	1	8	2	5	2	2	52	4.048	3.952	1	1	0	0	1	41537562
1	7	1	3	1	1	2	2	1	2	9	5	5	3	6	2	2	43	4.048	4.095	2	1	0	0	1	97554660
1	1	1	1	1	1	6	1	1	2	6	5	1	5	4	2	2	55	3.81	3.762	2	1	0	0	1	22842907
1	7	2	2	5	2	5	1	1	2	3	8	8	3	3	2	2	81	4	4.048	1	0.002	0	0.998	3	18023517
1	6	1	3	1	2	1	2	1	1	2	2	10	3	2	2	2	59	3.571	3.762	2	1	0	0	1	73772395
2	4	5	5	7	4	7	1	4	2	7	6	5	3	5	2	2	61	3.571	3.429	2	0	0	1	3	75128393
1	6	1	1	1	1	1	1	1	2	1	2	8	3	6	2	3	53	4.333	4.095	2	1	0	0	1	78468932
1	6	4	6	5	3	2	1	1	2	10	5	7	5	7	2	2	25	4.19	4.333	1	0	0	1	3	75606947
1	7	1	1	1	1	1	1	1	2	1	1	4	3	7	2	2	38	4.286	4.333	1	1	0	0	1	31276798
1	6	1	1	1	1	1	2	1	2	6	3	7	4	6	2	2	50	4.667	4.571	2	1	0	0	1	58130779
1	7	1	2	1	2	1	1	1	2	3	9	8	4	6	2	2	60	4.048	4.476	1	1	0	0	1	84323696
1	1	7	7	7	7	6	1	1	2	1	8	2	4	4	2	2	68	1.905	1.571	2	0	0	1	3	34542018
2	6	4	5	5	3	2	2	1	2	8	6	5	5	7	2	2	24	3.714	3.905	1	0	0	1	3	34093510
1	2	2	2	1	4	6	2	2	2	10	5	4	3	4	2	2	30	2.619	2.857	1	0.989	0	0.011	1	94218360
1	7	1	3	1	2	1	2	2	2	10	5	10	3	5	2	3	35	4.048	4.286	1	1	0	0	1	42023776
1	4	1	1	1	1	1	1	1	2	1	1	10	3	7	2	2	42	4.857	4.905	1	1	0	0	1	65583526
1	4	1	3	6	1	2	2	1	2	1	1	6	4	4	2	2	20	4.048	4.19	2	0.021	0	0.979	3	79696033
1	7	1	2	1	1	1	2	1	2	1	2	5	3	6	2	2	40	4.095	4.095	1	1	0	0	1	72268896
1	7	1	1	1	1	1	1	1	2	10	9	5	5	7	2	2	78	3.619	3.714	1	1	0	0	1	45247687
2	2	6	5	6	5	5	1	1	2	7	6	7	2	5	2	3	70	2.571	2.905	2	0	0	1	3	32086297
1	6	1	1	1	1	1	1	1	2	1	7	7	2	5	2	2	56	4.19	4.143	2	1	0	0	1	93338499
1	4	4	6	7	7	6	2	1	2	10	10	2	4	2	2	1	39	1.429	1.429	2	0	0	1	3	52314131
1	5	2	3	2	1	3	2	1	2	1	2	4	2	5	2	2	22	4.19	4.048	2	1	0	0	1	22879183
1	7	1	4	3	2	4	1	1	2	8	7	3	1	5	1	1	41	3.81	3.857	2	0.995	0	0.005	1	94485359
1	7	1	1	1	2	1	2	4	2	10	10	1	5	7	2	2	42	3.81	3.905	2	1	0	0	1	68048939
1	2	1	3	1	2	1	2	6	1	5	1	10	3	7	2	3	51	3.667	4	1	1	0	0	1	96058017
1	5	1	3	2	2	1	2	4	2	7	5	6	3	5	2	2	30	3	3.143	2	1	0	0	1	25513363
1	6	1	3	5	1	1	1	1	2	2	8	6	3	6	2	2	77	3.286	3.571	1	0.983	0	0.017	1	82839811
1	7	1	1	1	1	1	2	1	2	1	1	7	4	7	2	2	48	3.952	4.048	2	1	0	0	1	43727231
2	5	5	6	7	5	4	1	1	2	2	4	5	4	3	2	3	64	2.905	2.714	2	0	0	1	3	17301040
1	6	1	7	2	6	5	2	1	2	7	9	8	4	7	2	2	58	3.81	3.81	2	0.133	0	0.867	3	91604128
1	4	1	4	1	1	1	2	2	2	1	2	10	3	4	2	3	51	3.667	3.095	2	1	0	0	1	92691940
1	6	1	2	1	1	3	4	1	2	5	3	7	3	5	2	2	25	3.81	4.095	1	1	0	0	1	63659078
1	6	1	2	2	4	2	2	1	2	1	3	7	3	7	2	2	66	3.857	3.81	1	1	0	0	1	96008931
1	3	1	5	2	4	2	2	1	2	10	6	8	4	7	2	2	72	2.524	2.905	1	1	0	0	1	90794269
1	6	1	2	1	4	1	2	2	2	1	1	8	2	7	2	2	66	4.143	4	2	1	0	0	1	35076534
1	5	1	2	1	1	1	2	1	2	10	5	8	4	2	2	2	64	3.81	4	1	1	0	0	1	18726507
1	7	1	1	1	1	1	2	4	2	2	1	10	4	7	2	2	51	4.333	4.667	1	1	0	0	1	14724921
1	7	1	1	1	1	1	2	1	2	1	1	3	4	6	2	2	28	4.429	4.762	1	1	0	0	1	74430505
1	1	1	4	1	1	1	1	1	2	10	10	5	4	6	2	2		2.619	2.81	1	1	0	0	1	73202701
2	3	4	5	1	2	2	2	2	2	10	1	4	3	4	2	1	54	1.333	1.286	2	1	0	0	1	74708223
1	7	1	2	1	1	1	2	1	2	2	3	4	3	6	2	2	34	4.19	4.571	1	1	0	0	1	42474012
2	5	1	2	2	2	4	1	1	1	6	7	5	2	4	1	3	34	3.857	3.81	2	1	0	0	1	76739147
1	7	1	1	1	1	1	2	1	2	5	2	9	3	6	2	2	74	3.905	3.905	2	1	0	0	1	61821522
1	6	1	1	1	1	1	1	1	2	1	3	5	3	4	2	2	54	4.238	4.095	1	1	0	0	1	49654518
2	2	1	2	5	2	5	1	1	2	3	8	5	3	5	2	2	49	2.667	2.524	1	0	0	1	3	64860426
1	6	1	2	1	2	2	1	1	2	3	1	3	2	7	2	2	19	4.095	4.286	1	1	0	0	1	21602834
1	2	2	4	6	1	2	1	1	2	1	5	7	2	4	2	2	41	3.952	3.81	1	0	0	1	3	45151491
1	7	1	1	1	3	1	1	1	2	1	3	8	4	5	2	2	51	3.905	4.19	1	1	0	0	1	70387694
1	7	1	3	2	1	3	1	1	2	1	6	2	3	7	2	2	25	3.905	3.905	1	1	0	0	1	71184058
1	5	1	2	1	1	1	1	1	2	1	1	5	4	6	2	2	58	3.619	3.619	1	1	0	0	1	10786755
1	2	1	2	5	2	4	1	1	2	10	10	3	3	5	2	2	70	3.762	3.667	2	0.006	0	0.994	3	67073408
1	7	1	1	1	1	2	2	2	2	1	1	10	1	5	2	2	36	4.571	4.714	2	1	0	0	1	18156425
3	7	1	2	6	1	1	1	1	2	7	7	5	3	7	2	2	28	3.143	3.381	2	0.005	0.946	0.049	2	94994403
1	5	2	5	2	2	2	2	1	2	1	2	4	2	5	2	3	31	3.333	3.429	2	1	0	0	1	38626198
1	7	1	3	1	1	1	1	1	2	1	8	10	2	7	2	3	54	4.524	4.619	1	1	0	0	1	11763738
1	7	1	1	1	1	1	1	1	2	1	3	8	4	3	2	2	69	4.857	4.81	1	1	0	0	1	90334602
1	4	1	6	1	4	1	2	1	2	10	8	10	1	7	1	1	56	4.429	4.667	2	1	0	0	1	74450339
1	6	1	6	1	1	2	2	1	2	1	6	2	5	6	3	1	20	3.667	3.667	2	1	0	0	1	96587624
1	1	1	1	1	2	1	2	6	1	4	2	10	2	7	2	3	22	3.762	3.857	2	1	0	0	1	68702769
3	6	1	1	7	2	3	1	2	2	7	2	7	4	4	2	2	25	2.952	2.714	1	0	0.675	0.325	2	58904314
1	3	1	1	1	1	1	2	1	2	2	2	6	4	5	2	2	56	4.381	4.429	1	1	0	0	1	18907313
1	7	1	1	1	1	1	1	2	2	9	2	7	3	7	2	2	74	4.429	4.476	2	1	0	0	1	80663416
1	5	1	1	1	1	1	2	1	2	7	2	10	3	2	2	2	71	3.81	3.857	1	1	0	0	1	87370168
1	4	1	2	1	2	1	1	1	2	1	2	10	3	6	2	2	75	4	4	2	1	0	0	1	88849445
3	6	6	5	7	7	7	2	1	2	10	7	1	5	2	2	2	40	3.667	3.238	1	0	0.992	0.008	2	32627841
1	7	1	1	1	1	1	2	1	2	1	1	5	3	6	2	2	35	4.667	4.714	1	1	0	0	1	12274131
1	7	4	4	3	4	1	2	2	2	1	1	5	4	5	2	3	35	3.429	3.381	2	0.92	0	0.08	1	70576142
5	2	2	2	7	6	6	2	1	2	2	6	2	4	6	2	2	61	2.762	2.667	2	0	1	0	2	24366545
1	6	1	2	1	1	2	2	1	2	1	5	4	5	7	2	2	63	4.143	4.048	1	1	0	0	1	67654558
1	6	1	1	1	1	1	1	1	2	1	1	6	4	7	2	2	19	4	4	1	1	0	0	1	21313401
1	5	1	1	1	1	3	1	1	2	4	8	2	5	5	2	2	71	3.238	3.333	1	1	0	0	1	28779414
1	5	1	5	4	2	3	1	1	2	1	8	8	3	5	2	2	67	3.143	3.143	1	0.645	0	0.355	1	33357331
2	3	7	7	1	5	6	2	2	2	1	1	1	1	4	2	1	64	2.143	1.905	1	0	0	1	3	47708459
1	3	1	2	2	3	2	1	1	2	1	4	2	4	6	2	2	30	4.095	4.286	1	1	0	0	1	14962585
1	6	1	1	1	1	1	1	1	2	1	1	4	3	5	2	2	59	4.857	4.905	2	1	0	0	1	35562712
1	5	1	3	6	5	3	2	1	2	9	10	3	3	3	2	1	27	2.857	2.429	2	0	0	1	3	56841695
1	6	1	5	1	3	1	2	1	2	7	7	10	4	7	2	2	46	3.524	3.619	1	1	0	0	1	42644834
1	5	1	6	7	2	5	1	1	2	1	9	3	4	6	2	3	55	3.19	3.238	1	0	0	1	3	62813533
1	7	1	1	1	1	2	2	1	2	1	1	7	3	6	2	2	66	3.762	3.81	2	1	0	0	1	11806498
1	7	1	1	1	1	1	1	1	2	10	10	5	3	7	2	2	58	2.905	2.857	1	1	0	0	1	69372210
1	4	1	1	2	1	2	2	1	2	3	5	5	3	7	2	3	47	4.048	3.952	2	1	0	0	1	76707069
5	4	5	5	4	7	4	2	2	1	8	5	5	3	4	2	2	42	3.095	2.952	1	0	1	0	2	48141941
1	1	1	2	1	4	2	2	1	2	3	3	9	3	6	2	2	45	3.619	3.762	2	1	0	0	1	99416321
1	7	1	6	1	1	4	1	1	1	6	5	5	3	7	2	2	24	3.619	3.429	2	1	0	0	1	15941024
2	7	1	2	2	2	1	2	1	2	5	5	6	4	7	2	2	50	3.857	3.81	2	1	0	0	1	18357380
1	4	1	4	1	1	1	2	6	1	4	1	5	5	5	2	3	63	4.048	4.238	2	1	0	0	1	21186799
1	7	1	2	1	3	2	2	1	2	1	3	8	3	5	2	2	31	4.81	4.905	1	1	0	0	1	33708411
1	3	4	4	5	5	6	1	1	2	10	10	2	4	4	2	2	70	2.429	2.476	2	0	0	1	3	21997507
1	5	1	4	1	1	2	1	1	2	4	3	4	3	6	2	2	49	3.333	3.476	1	1	0	0	1	65624822
3	7	2	6	5	7	2	1	4	2	1	9	8	2	6	2	2	61	3.19	3.286	1	0	0.999	0.001	2	65117408
1	1	1	1	1	1	1	2	1	2	1	4	10	4	7	2	2	59	3.571	3.19	1	1	0	0	1	88409313
1	7	1	1	1	1	1	2	1	2	7	4	7	4	7	2	2	35	4.286	4.143	1	1	0	0	1	29235484
1	7	1	1	1	1	1	2	1	2	1	1	5	3	6	2	2	61	3.952	4	2	1	0	0	1	37149867
1	7	1	1	1	1	1	2	1	2	1	2	6	3	7	2	2	41	4.762	4.81	1	1	0	0	1	87488074
2	6	2	3	2	2	3	2	4	2	1	5	3	3	5	2	2	29	3.619	3.857	1	1	0	0	1	64354131
1	4	7	1	2	1	1	1	1	2	8	3	8	4	6	2	2	32	3.333	4.095	2	0.999	0	0.001	1	47386713
1	7	4	5	7	4	6	1	2	2	1	5	4	4	4	2	2	28	3	3.048	1	0	0	1	3	70874838
1	6	1	1	1	1	1	1	1	2	1	4	8	3	7	2	3	52	4.524	4.619	2	1	0	0	1	38038848
1	2	1	1	1	4	2	2	2	2	7	5	6	3	5	2	2	35	3.619	3.667	2	1	0	0	1	26247598
1	7	1	1	1	1	1	2	1	2	1	2	2	2	5	2	3	26	4.238	4.476	1	1	0	0	1	76275628
1	3	3	4	2	2	1	2	1	2	10	3	5	3	6	2	3	52	3.476	3.429	1	1	0	0	1	77747286
1	7	1	1	1	1	1	2	4	2	1	1	5	3	6	2	3	26	3.857	4.095	1	1	0	0	1	20839920
1	1	6	3	7	2	2	1	1	2	1	10	1	3	4	2	2	40	2.095	2.143	1	0	0	1	3	85075616
1	7	1	2	1	4	1	2	2	2	10	1	10	5	7	2	2	46	4.619	4.619	1	1	0	0	1	62948204
1	5	1	1	1	1	1	2	1	2	10	10	4	5	7	2	2	61	1.714	1.429	2	1	0	0	1	17849455
1	4	2	4	7	7	7	1	1	2	8	9	2	3	2	2	2	58	2.286	2.429	2	0	0	1	3	99116808
2	3	1	5	6	3	6	2	1	2	1	5	8	3	5	2	2	54	2.571	2.619	2	0	0	1	3	60271037
1	2	1	2	2	1	2	2	1	2	8	9	4	3	6	2	3	66	3.714	3.762	2	1	0	0	1	29858267
1	6	1	4	1	1	1	2	4	2	10	6	7	2	6	2	2	44	3.238	3.333	1	1	0	0	1	80498929
1	7	1	1	1	1	1	2	1	2	1	1	2	3	7	2	2	22	4.857	4.81	2	1	0	0	1	33205397
1	2	1	2	5	1	6	1	1	2	1	7	8	3	7	2	2	74	4.048	4	1	0.001	0	0.999	3	24227217
1	1	1	1	1	1	1	2	1	2	1	1	4	3	7	2	2	41	4.19	4.476	2	1	0	0	1	64933790
1	7	1	1	1	1	1	1	1	2	1	6	2	4	2	2	1	49	3.524	3.762	2	1	0	0	1	45158608
1	6	1	1	1	2	2	1	1	2	1	1	8	4	6	2	2	70	4.429	4.429	1	1	0	0	1	60681813
1	5	2	3	5	6	3	1	1	2	1	6	5	3	6	2	2	62	3.524	3.571	2	0	0	1	3	47583424
1	7	1	1	1	1	1	1	1	2	1	1	7	2	5	2	1	32	4.095	4.095	2	1	0	0	1	33248318
1	6	1	2	1	1	1	1	1	2	3	5	6	3	5	2	2	52	3.952	4.095	1	1	0	0	1	32949232
1	7	1	2	1	1	1	2	1	2	8	1	10	3	6	2	2	69	3.714	3.81	1	1	0	0	1	57681075
1	7	1	4	6	2	1	2	2	2	10	1	10	3	5	1	2	67	4.19	4.238	1	0.064	0	0.936	3	28177340
1	5	1	3	1	1	2	2	1	2	9	8	8	3	5	2	2	45	4.333	4.333	1	1	0	0	1	21520970
1	6	2	2	2	1	2	1	1	2	9	2	8	4	6	2	2	49	4	3.952	1	1	0	0	1	27927446
1	6	1	1	1	1	1	1	1	2	10	2	9	4	7	1	1	64	4.333	4.381	2	1	0	0	1	82555579
1	7	1	1	1	1	1	2	1	2	1	2	8	3	7	2	2	52	4.333	4.429	1	1	0	0	1	95088816
1	6	1	2	1	1	1	2	2	2	9	2	10	2	7	2	2	76	3.952	3.857	2	1	0	0	1	46557629
1	7	1	2	1	2	2	2	1	2	1	1	5	3	6	2	2	52	4.143	4.143	1	1	0	0	1	29217326
2	6	2	4	4	3	6	2	1	2	1	3	2	1	4	2	2	49	3.619	3.714	2	0	0	1	3	19771254
1	7	1	1	1	1	1	2	1	2	1	1	9	4	7	2	2	67	4	4.381	1	1	0	0	1	74530542
1	5	1	3	1	2	1	2	1	2	7	1	10	2	7	2	2	72	4.095	4.476	2	1	0	0	1	23362252
1	7	1	1	1	1	1	1	1	2	1	3	10	3	7	2	2	51	4.381	4.571	2	1	0	0	1	71032536
1	4	6	7	7	5	7	1	1	1	3	6	1	5	2	2	3	28	2.524	2.857	2	0	0	1	3	31073234
1	4	2	5	3	2	2	2	1	2	1	5	6	2	4	2	2	53	3.619	3.667	2	0.993	0	0.007	1	23289265
1	4	1	2	1	1	1	1	1	2	1	5	3	3	7	2	3	49	4.19	3.952	2	1	0	0	1	92640712
1	7	1	1	1	1	1	2	1	2	9	5	8	3	5	2	1	72	3.952	4.19	1	1	0	0	1	30489306
1	4	1	2	2	2	1	1	1	2	2	8	7	4	3	2	2	61	3.762	3.81	2	1	0	0	1	59568041
1	1	1	1	1	1	1	1	1	2	1	5	5	4	7	2	2	59	3.905	3.905	2	1	0	0	1	56994031
1	6	1	5	6	2	4	1	1	2	7	8	7	4	6	2	2	59	2.857	2.667	2	0	0	1	3	88523024
1	7	1	2	1	1	2	2	1	2	10	5	3	3	7	2	1	31	3.81	3.81	2	1	0	0	1	79559395
1	7	1	2	1	1	1	2	1	2	2	1	8	4	7	2	2	48	4.095	4.238	1	1	0	0	1	41347791
1	6	1	1	1	1	1	1	1	2	7	9	7	4	3	2	2	68	3.762	3.857	2	1	0	0	1	95235054
1	6	1	2	2	2	1	1	1	2	1	3	6	3	6	2	2	52	4.143	4	2	1	0	0	1	22286081
1	7	1	7	1	1	1	1	1	2	9	10	7	3	6	2	2	54	3.667	3.667	1	1	0	0	1	92743434
1	7	1	1	1	1	1	1	4	2	1	4	4	4	7	2	2	51	4.81	4.952	2	1	0	0	1	29634689
1	7	1	1	1	1	1	2	1	2	7	1	8	4	7	2	3	60	5	5	2	1	0	0	1	54346130
1	7	1	1	1	1	1	2	1	2	1	5	6	3	7	2	1	54	4.762	4.714	2	1	0	0	1	55615288
1	6	2	6	2	2	1	1	1	2	1	1	3	4	7	2	2	55	3.333	3.286	2	1	0	0	1	98518305
1	6	1	2	2	1	2	1	1	2	1	6	10	1	6	2	2	43	3.524	3.524	1	1	0	0	1	68124963
1	6	1	3	1	1	1	2	1	2	1	3	10	1	7	2	2	67	4.286	4.095	1	1	0	0	1	62784336
1	5	2	2	1	1	1	1	2	2	4	3	6	3	6	2	3	26	3.667	3.952	1	1	0	0	1	76828766
1	6	1	2	1	1	1	2	1	2	1	1	8	3	3	2	2	60	3.238	3.286	1	1	0	0	1	71829672
1	7	6	7	5	4	1	2	1	2	2	7	10	3	5	2	3	60	3.143	3.286	1	0	0	1	3	86770947
1	6	1	1	1	1	1	2	1	2	1	1	5	3	5	2	2	45	4.571	4.429	1	1	0	0	1	23036650
1	4	1	2	2	1	1	1	3	1	1	1	6	2	6	2	1	41	3.81	3.762	2	1	0	0	1	78201162
1	4	1	6	6	6	1	2	1	1	8	5	9	4	7	2	2	40	4.048	3.81	1	0	0	1	3	89350083
2	4	2	4	2	2	1	2	1	2	2	5	9	3	5	2	3	52	3.286	3.286	1	1	0	0	1	39934376
1	4	4	4	6	7	6	1	1	2	8	8	1	5	4	2	2	54	2.952	2.952	1	0	0	1	3	54932587
1	5	1	4	5	2	2	2	1	2	2	8	7	3	6	2	2	59	3.81	3.714	2	0.245	0	0.755	3	50700317
1	6	1	2	1	1	1	2	1	2	2	2	9	2	3	2	2	64	3.619	3.619	1	1	0	0	1	63210859
1	7	1	1	1	1	1	1	1	2	1	2	6	3	6	2	2	66	4.19	4.095	2	1	0	0	1	22663684
1	3	1	4	2	4	3	1	2	2	7	5	6	3	4	2	2	55	3.381	3.476	1	0.999	0	0.001	1	91608306
1	7	1	1	1	1	1	2	1	2	1	1	7	3	7	2	2	52	3.762	3.762	2	1	0	0	1	95586430
1	1	1	3	3	1	3	1	1	2	10	10	7	3	4	2	2	59	2.857	2.762	2	0.999	0	0.001	1	87565014
4	6	4	4	4	3	2	2	2	2	7	1	4	3	5	2	2	58	3.333	3.238	2	0	1	0	2	50887538
2	7	1	3	2	1	2	1	1	2	2	4	3	3	5	2	2	33	4	3.952	1	1	0	0	1	41968381
1	7	1	2	1	1	1	1	1	2	1	2	10	3	6	2	2	64	3.81	3.857	1	1	0	0	1	39987626
4	7	6	6	2	2	2	1	2	2	9	9	6	4	7	2	2	57	3.714	3.905	2	0	1	0	2	11691489
1	4	1	3	3	2	2	1	1	2	8	6	8	4	6	2	2	41	3.429	3.667	1	1	0	0	1	77714566
1	5	1	1	1	1	1	1	1	2	1	2	8	4	7	2	2	62	4.667	4.81	2	1	0	0	1	32201854
2	5	1	4	2	5	3	1	1	1	1	6	3	4	6	2	2	52	3.762	3.952	1	0.989	0	0.011	1	63660730
1	6	1	4	3	1	4	3	2	2	5	4	7	4	6	2	3	23	3.81	3.81	2	0.998	0	0.002	1	97333803
1	4	1	1	1	1	2	2	1	2	1	3	8	2	6	2	2	41	4.524	4.524	1	1	0	0	1	78409210
1	7	1	2	1	1	1	2	1	2	1	2	8	3	7	2	3	51	4.143	4.238	1	1	0	0	1	84100261
1	6	1	6	1	1	1	1	1	2	7	8	10	2	7	2	2	40	4.19	4.524	1	1	0	0	1	68734078
1	6	2	5	1	1	1	2	1	2	6	2	7	3	4	2	3	30	4	4.571	1	1	0	0	1	28166569
1	7	1	2	1	1	1	2	1	2	2	2	5	2	7	2	2	31	4.619	4.667	2	1	0	0	1	42671011
1	6	1	1	1	1	1	2	1	2	4	2	8	4	6	2	2	58	4.095	4.571	2	1	0	0	1	70565933
2	6	5	4	2	5	2	2	2	2	9	1	5	5	7	2	2	37	3.667	3.857	2	0.358	0	0.642	3	19108590
1	4	4	4	5	1	6	2	1	2	8	7	2	2	5	2	3	62	2.476	2.429	2	0	0	1	3	64433274
1	5	1	1	1	1	1	2	1	2	1	1	10	3	6	2	3	71	3.905	4.238	1	1	0	0	1	46425358
1	7	1	1	1	1	1	2	2	2	10	5	10	2	7	2	2	52	4.286	4.571	1	1	0	0	1	68968876
1	6	1	2	1	1	2	2	1	2	1	1	8	3	7	2	2	64	3.952	3.952	2	1	0	0	1	25324088
1	7	1	1	1	1	1	1	1	1	1	1	6	5	4	2	2	38	4.286	4.714	1	1	0	0	1	27613401
1	6	1	4	2	1	1	2	1	2	7	6	5	5	7	2	2	68	3.286	3.476	2	1	0	0	1	89786863
1	6	1	2	1	1	1	2	1	2	2	1	8	3	7	2	2	23	4.143	4.476	1	1	0	0	1	56503499
1	7	1	1	1	1	1	1	1	2	1	3	8	4	6	2	1	52	4.048	4.19	1	1	0	0	1	25547152
1	4	1	3	1	1	1	2	1	2	1	2	8	2	6	2	2	69	3.571	3.571	1	1	0	0	1	70833907
1	6	1	1	5	6	3	1	1	2	1	6	4	4	6	2	2	58	3.762	3.714	1	0.002	0	0.998	3	90914922
1	2	2	2	1	1	2	2	2	2	6	2	5	5	7	2	2	53	3.857	3.762	2	1	0	0	1	33618074
1	5	1	2	1	1	1	2	1	2	1	4	7	5	4	2	2	41	4.286	4.095	2	1	0	0	1	44073148
1	6	1	1	1	1	1	1	1	2	5	4	9	4	7	2	2	66	4.429	3.952	2	1	0	0	1	10487392
1	6	1	1	1	1	2	2	1	2	1	3	7	3	6	2	2	54	4.048	4	2	1	0	0	1	24981117
1	6	1	1	2	2	1	2	1	2	1	2	7	4	6	2	2	63	4.19	4.19	2	1	0	0	1	15158981
2	2	1	5	1	5	2	2	1	2	7	1	7	3	6	2	3	50	3.714	3.905	2	1	0	0	1	74828870
1	5	1	3	2	1	4	1	1	2	9	10	1	5	5	2	2	54	3.905	4	1	1	0	0	1	84071093
1	6	1	2	1	1	1	2	1	2	9	2	10	3	6	2	2	70	3.905	3.857	2	1	0	0	1	93331054
1	4	1	5	6	5	6	2	1	2	7	6	3	1	7	2	3	40	4.048	4.048	2	0	0	1	3	54648265
1	6	1	6	1	4	1	1	4	2	6	8	9	4	7	2	2	52	3.81	3.81	2	1	0	0	1	72847133
1	6	1	4	4	1	1	1	1	2	9	8	7	3	6	2	2	76	3.286	3	1	1	0	0	1	81234441
1	5	1	2	1	1	1	1	1	2	1	4	6	3	5	2	3	60	4	3.952	1	1	0	0	1	27281659
1	6	1	4	2	1	2	1	1	2	1	1	8	3	7	2	2	60	4.19	3.952	1	1	0	0	1	92504264
1	7	1	1	1	1	1	2	1	2	1	1	10	3	7	2	2	62	4.81	4.81	2	1	0	0	1	46207823
1	4	2	4	3	4	3	1	1	2	10	8	5	4	7	2	3	66	3.571	3.571	2	0.628	0	0.372	1	41014283
1	7	1	1	1	1	1	2	1	2	1	3	5	4	7	2	2	63	4.286	4.476	1	1	0	0	1	33339899
1	6	1	1	5	2	2	1	1	2	1	10	9	5	7	2	2	59	3.381	3.333	1	0.901	0	0.099	1	93094420
1	6	1	5	1	1	1	1	1	2	6	5	10	3	4	2	2	69	3	2.667	1	1	0	0	1	25775966
1	7	1	5	5	3	4	1	1	2	1	6	1	5	7	2	2	32	2.095	2	1	0.001	0	0.999	3	27567918
1	5	1	1	1	1	1	2	1	2	7	5	9	3	7	2	2	32	3.905	3.952	1	1	0	0	1	97376262
1	1	1	1	1	1	1	2	2	2	10	1	10	5	7	2	2	66	4.905	5	1	1	0	0	1	56342693
1	5	1	4	3	4	1	1	4	2	6	7	9	4	7	2	2	53	3.048	3.048	1	0.999	0	0.001	1	61121294
1	6	1	1	1	1	1	1	1	1	4	2	10	1	7	1	1	34	3.952	4.286	2	1	0	0	1	28716337
1	4	2	4	7	5	5	1	1	2	8	10	7	4	2	2	2	50	2.524	2.619	1	0	0	1	3	84304033
1	5	2	4	7	7	6	1	1	2	1	10	1	4	6	2	2	49	3.19	3.048	1	0	0	1	3	95451185
1	7	1	1	1	1	1	1	1	1	4	4	4	3	6	2	2	40	3.905	4	1	1	0	0	1	29471514
1	1	1	1	1	1	1	2	1	2	1	6	7	4	4	2	2	40	3.667	3.476	2	1	0	0	1	62169513
1	6	1	1	1	1	1	1	1	2	1	5	5	4	6	2	2	29	3.81		1	1	0	0	1	16373208
2	4	4	4	6	4	3	1	2	2	8	10	8	3	6	2	3	46	3.286	3.286	1	0	0	1	3	18116547
1	5	1	3	1	1	2	1	2	2	3	5	7	3	5	2	2	52	3.333	3.381	1	1	0	0	1	56435191
1	2	2	2	5	4	5	2	1	2	10	9	5	2	4	2	3	26	2.952	3.143	1	0	0	1	3	69027981
1	6	1	5	1	1	1	2	1	2	10	10	9	3	2	2	3	76	3.19	3.095	1	1	0	0	1	42424958
1	6	1	3	1	2	1	1	1	2	6	5	6	3	4	2	2	39	4.048	4	2	1	0	0	1	34739770
1	6	1	5	4	3	3	2	1	2	9	7	10	3	6	2	2	54	3.714	3.619	1	0.385	0	0.615	3	59038787
1	7	1	1	1	1	1	1	1	2	5	3	5	3	7	2	2	60	4.381	4.381	2	1	0	0	1	10314816
1	6	1	1	1	1	1	2	1	2	1	1	8	2	6	2	2	27	4.952	4.952	2	1	0	0	1	42471700
1	7	1	1	1	1	1	1	1	2	3	1	8	3	7	2	3	28	4.143	4.286	1	1	0	0	1	59604338
1	7	1	1	1	1	1	2	1	2	2	5	9	3	7	2	3	60	4	3.762	2	1	0	0	1	87777009
1	7	1	1	1	1	1	2	1	2	1	1	8	3	7	2	2	66	4.571	4.952	2	1	0	0	1	26608537
1	2	1	3	6	1	3	2	1	2	7	8	3	1	5	2	3	63	2.952	3.19	1	0.001	0	0.999	3	87488184
1	6	1	1	4	3	2	2	1	2	8	4	3	4	7	2	2	57	3.667	3.667	1	0.995	0	0.005	1	75326190
4	5	5	6	5	2	2	1	1	2	7	7	7	3	7	2	3	64	3	2.667	1	0	1	0	2	30131971
1	6	1	3	2	2	2	1	1	2	1	1	7	3	4	2	3	66	3.571	3.619	2	1	0	0	1	99129534
1	7	1	1	1	1	1	2	1	2	1	3	10	4	6	2	2	70	4.286	4.381	2	1	0	0	1	63755929
1	1	5	6	7	5	6	1	1	2	3	7	3	4	5	2	2	38	3.048	3.19	1	0	0	1	3	18247200
1	6	1	1	1	4	2	1	4	2	7	3	5	4	7	2	2	63	3.81	3.857	1	1	0	0	1	80011584
1	6	2	5	1	1	1	1	1	2	1	3	8	2	7	2	2	21	3.857	4.143	2	1	0	0	1	15331538
1	7	1	1	1	1	4	2	2	2	1	5	6	1	4	2	1	38	4.143	4.143	1	1	0	0	1	99061251
1	1	7	7	7	7	7	2	1	2	3	8	3	5	1	2	2	53	2.571	2.429	2	0	0	1	3	56099800
1	7	1	2	2	1	2	4	4	1	1	2	4	2	6	2	2	20	4.19	4.238	2	1	0	0	1	34990247
1	6	3	2	2	1	2	2	1	2	9	3	4	3	6	2	2	20	3.714	4.524	1	1	0	0	1	55744902
1	3	1	4	6	7	1	2	1	2	10	10	10	2	7	2	2	73	2.81	3	1	0	0	1	3	27412164
1	2	1	1	1	1	1	2	6	1	1	1	5	3	5	2	2	22	4	4.286	1	1	0	0	1	74978162
1	6	1	1	1	1	1	2	2	2	1	1	7	4	7	2	2	50	4.81	4.857	1	1	0	0	1	29782539
1	7	1	2	1	1	2	1	1	2	2	3	10	2	6	2	2	57	4.19	4.429	2	1	0	0	1	53935840
4	1	4	7	7	7	7	2	2	2	10	10	1	5	2	2	2		2.952	3	1	0	1	0	2	95264398
1	7	1	3	1	1	1	1	1	2	4	3	10	3	7	2	2	39	4.095	4.333	2	1	0	0	1	21009064
1	5	1	1	1	1	1	2	1	2	8	4	9	4	5	2	2	34	4.286	4.429	1	1	0	0	1	30660526
1	6	1	2	1	1	1	2	1	2	1	3	7	4	6	2	2	30	3.952	3.905	1	1	0	0	1	54583139
1	7	1	4	1	1	4	2	2	2	10	4	10	2	7	2	2	23	3.905	4.095	1	1	0	0	1	83318675
1	7	1	3	1	4	3	1	4	2	4	4	4	3	5	2	2	23	3.81	4.333	1	1	0	0	1	91151233
4	4	4	4	4	4	4	1	1	2	3	7	4	1	2	2	2	24	3	3	2	0	1	0	2	69845791
1	5	2	5	6	5	3	1	1	2	4	7	3	4	6	2	2	22	3.571	3.524	1	0	0	1	3	41033833
1	7	1	1	1	1	2	1	1	2	1	3	7	3	7	2	2	41	4.048	4.048	2	1	0	0	1	91291720
1	7	1	2	2	1	1	2	1	2	1	1	10	3	6	2	2	50	4.048	4.095	2	1	0	0	1	10096396
1	6	1	2	1	1	1	1	1	2	1	2	6	3	7	2	2	29	4.19	4.333	2	1	0	0	1	55802712
1	5	1	2	1	1	1	1	1	2	5	6	3	4	7	1	1	30	4.19	4.19	2	1	0	0	1	13297579
1	6	1	2	2	1	1	1	1	2	7	5	7	4	5	2	2	71	3.619	3.667	2	1	0	0	1	35443220
1	7	1	5	1	5	1	1	1	2	7	1	10	4	7	2	2	52	4.714	4.81	1	1	0	0	1	29024666
1	7	1	1	1	1	1	3	1	2	1	1	6	4	3	2	2	19	5	5	2	1	0	0	1	40292821
1	2	1	3	2	1	1	1	4	2	7	5	5	3	6	2	2	45	3.571	3.857	1	1	0	0	1	67598945
1	7	1	1	1	1	1	2	2	2	1	1	4	1	3	2	2	21	4.81	4.81	2	1	0	0	1	49944497
1	1	1	1	1	1	1	1	1	2	5	5	7	3	7	2	2	28	4.19	4.238	2	1	0	0	1	46779053
1	3	3	5	7	7	7	2	1	2	10	7	1	5	4	2	2	65	2.19	1.857	1	0	0	1	3	67376792
1	5	2	2	3	2	2	1	4	2	1	4	5	4	6	2	2	69	3.714	3.667	1	1	0	0	1	96905591
1	7	1	4	1	1	3	1	1	2	1	1	10	3	7	2	2	40	4.286	4.286	2	1	0	0	1	11214217
1	6	5	2	4	1	7	2	1	2	3	2	5	2	6	2	2	24	3.048	3.429	2	0	0	1	3	11735288
1	1	1	7	6	4	5	2	1	2	10	10	10	5	7	2	2	63	2.571	2.381	1	0	0	1	3	27534921
1	7	1	1	1	1	1	2	1	2	1	3	6	4	7	2	2	60	3.429	3.476	2	1	0	0	1	81041596
1	4	1	3	1	1	2	1	1	2	2	1	6	4	5	2	2	60	3.571	4.143	1	1	0	0	1	10408675
1	7	1	3	1	1	1	2	1	2	7	1	8	4	5	2	2	32	4.286	4.19	2	1	0	0	1	73083178
1	6	2	4	5	3	3	2	1	2	8	7	3	4	5	2	2	49	4.143	4.286	1	0.002	0	0.998	3	80481224
1	6	1	2	1	1	4	2	6	1	1	1	5	3	6	2	2	19	4.381	4.286	2	1	0	0	1	82951681
3	4	3	3	3	4	3	2	4	2	1	5	3	3	7	2	2	41	3.429	3.429	2	0	1	0	2	59832815
1	7	1	1	1	1	1	2	1	1	1	5	2	5	7	2	2	46	3.667	3.667	2	1	0	0	1	96608721
1	6	3	3	7	5	6	2	1	2	3	9	5	4	6	2	2	53	3.571	3.667	1	0	0	1	3	80828823
1	5	1	4	1	1	1	2	2	2	1	1	10	3	7	2	3	59	3.476	3.619	1	1	0	0	1	77451421
1	5	1	2	1	1	2	1	1	1	1	1	9	5	6	2	2	48	4.524	4.476	2	1	0	0	1	52757909
3	6	3	5	3	4	2	2	1	2	10	6	4	4	7	2	2	60	3.429	3.381	2	0	1	0	2	94784181
1	7	1	4	1	1	1	1	1	2	5	3	10	5	7	2	2	21	3.429	3.714	1	1	0	0	1	88919063
1	7	4	3	2	5	1	2	2	2	1	1	6	3	7	2	2	22	3.619	3.762	1	0.998	0	0.002	1	56392516
1	4	1	1	1	1	1	1	4	2	9	6	8	3	5	2	2	53	3.524	3.524	2	1	0	0	1	20432458
1	2	1	2	1	1	2	1	1	2	1	8	10	2	5	2	2	75	3.571	3.476	1	1	0	0	1	21724350
1	7	1	1	1	1	1	1	4	2	9	10	10	1	7	2	2	48	3.19	3.571	1	1	0	0	1	53275914
1	7	1	1	1	1	1	2	4	2	1	2	8	3	5	2	2	27	4.619	4.714	1	1	0	0	1	40412135
1	6	2	3	2	2	1	1	2	2	8	4	10	3	4	1	1	56	3.619	3.619	2	1	0	0	1	88509027
1	5	1	1	1	1	1	2	2	2	1	4	3	3	7	2	2	22	4.381	4.381	2	1	0	0	1	29600267
1	5	1	2	1	1	7	1	1	2	1	10	2	3	2	2	2	63	3.095	2.857	2	1	0	0	1	12431341
1	7	1	1	1	1	1	1	2	2	1	2	8	2	7	1	1	35	4.286	4.333	2	1	0	0	1	67696263
2	5	2	5	2	4	1	2	1	2	9	5	10	3	7	2	2	32	3.667	3.714	1	0.999	0	0.001	1	48595274
1	6	1	2	1	1	1	2	1	2	4	6	9	4	6	2	2	60	3.762	3.714	1	1	0	0	1	40325811
1	7	1	2	1	1	5	1	1	2	1	8	2	2	6	2	1	67	2.476	2.381	2	1	0	0	1	24837366
1	1	1	1	4	1	1	1	1	2	3	6	7	5	7	2	2	21	4	3.905	1	1	0	0	1	53380269
1	6	2	5	2	2	4	2	2	2	1	1	3	2	3	2	2	21	3.429	3.619	1	0.999	0	0.001	1	81457843
1	5	2	2	4	1	7	2	4	2	8	4	4	1	7	2	2	59	4.381	4.571	2	0.006	0	0.994	3	20768624
1	7	1	3	2	1	1	2	4	2	1	2	6	3	6	2	2	19	3.952	4.048	2	1	0	0	1	91877024
5	4	4	7	7	7	4	2	6	2	10	5	10	2	4	2	2	45	3.095	3	1	0	1	0	2	47882465
1	5	1	1	2	1	2	1	1	2	1	3	6	2	5	2	2	27	3.952	3.857	1	1	0	0	1	17702599
1	2	1	1	1	1	1	2	2	2	10	5	8	3	5	2	2	34	3.476	3.762	1	1	0	0	1	73595914
1	6	1	7	2	2	4	2	2	2	1	3	5	3	7	2	2	48	3.619	3.714	1	0.999	0	0.001	1	62434017
1	7	1	1	1	1	1	2	3	2	1	5	10	5	7	2	2	56	3.429	3.429	1	1	0	0	1	90820669
1	4	1	4	3	1	1	1	1	2	6	9	5	3	7	2	2	59	3.095	3.143	2	1	0	0	1	17581273
5	7	2	2	1	1	1	2	1	2	1	2	7	4	6	2	2	34	3.762	3.857	1	0	1	0	2	21454236
1	1	6	6	4	3	1	2	2	2	1	5	8	2	6	1	1	53	2.905	2.81	1	0	0	1	3	41776453
1	6	1	4	1	1	1	2	1	2	9	8	7	3	7	2	2	63	3.19	3.619	1	1	0	0	1	80609687
1	2	1	1	7	5	7	1	4	2	7	5	3	5	5	2	2	50	3.286	3.143	2	0	0	1	3	32419375
1	7	1	1	1	1	1	2	2	2	7	2	10	3	6	2	2	64	4.667	4.762	1	1	0	0	1	16585164
1	7	1	2	1	1	1	2	1	2	1	1	8	1	5	2	1	30	3.571	3.762	1	1	0	0	1	33301943
1	7	1	1	1	1	1	2	1	2	2	2	8	4	7	2	2	62	4.571	4.81	2	1	0	0	1	29713181
1	7	1	4	1	1	2	2	1	2	1	5	6	2	6	1	1	21	3.524	3.619	2	1	0	0	1	67672098
1	1	3	7	6	4	5	2	1	2	7	6	8	1	7	2	2	62	3.381	3.143	2	0	0	1	3	62630372
1	4	4	7	4	7	1	1	4	2	10	10	10	3	5	2	2	52	2.857	2.381	1	0	0	1	3	66264788
1	6	1	1	1	1	1	1	2	2	1	2	10	2	6	2	3	74	4.095	3.952	2	1	0	0	1	14379848
1	4	1	3	2	2	1	1	1	2	3	6	7	2	5	1	1	44	3.667	3.81	1	1	0	0	1	29892411
1	7	1	2	1	1	1	2	1	2	2	3	5	3	6	2	2	61	3.762	3.857	2	1	0	0	1	64360781
1	7	1	2	1	1	1	2	1	2	1	1	10	3	5	2	2	23	4.714	4.714	2	1	0	0	1	98492551
1	3	1	6	2	2	5	2	1	2	1	2	3	4	7	2	1	31	4.524	4.714	1	0.98	0	0.02	1	64486673
1	5	1	2	1	1	1	1	1	2	2	5	8	4	7	2	2	73	3.952	4.143	1	1	0	0	1	47833215
1	6	1	1	1	1	1	1	1	2	8	7	7	4	7	2	2	56	4.381	4.333	1	1	0	0	1	43519668
1	7	1	1	1	1	1	1	1	2	1	6	10	2	6	2	2	50	4	3.905	2	1	0	0	1	80941803
1	5	1	2	2	4	2	2	1	2	9	9	8	3	4	2	2	62	3.476	3.619	1	1	0	0	1	55676458
1	5	2	1	1	1	1	2	4	2	1	5	1	4	7	2	2	20	4.19	4.238	2	1	0	0	1	72072004
1	6	1	1	1	1	1	1	1	2	8	6	7	4	7	2	2	56	4.429	4.476	1	1	0	0	1	15699020
1	6	1	1	1	1	1	2	1	2	4	1	7	4	6	2	2	49	3.667	4.095	1	1	0	0	1	61510711
1	6	1	1	1	1	1	2	1	2	1	2	7	2	7	2	2	67	4.429	4.333	1	1	0	0	1	93998196
1	7	1	1	1	1	1	1	1	2	1	5	10	4	7	2	2	36	4	3.905	1	1	0	0	1	84298957
1	7	2	6	4	2	2	1	1	1	1	5	10	3	5	2	3	41	3.619	3.667	2	0.711	0	0.289	1	88864294
1	6	1	1	1	1	1	2	1	2	5	1	10	3	5	2	2	33	4.143	4.19	2	1	0	0	1	73412987
1	5	1	2	2	1	1	1	4	2	3	2	8	4	7	2	2	62	3.619	3.667	2	1	0	0	1	10035368
1	5	1	3	1	1	1	2	1	2	9	6	10	2	3	2	2	60	3.571	3.857	1	1	0	0	1	54253045
1	6	1	1	2	1	2	1	1	2	8	10	10	1	4	2	2	43	4.571	4.667	1	1	0	0	1	22064052
1	6	1	5	2	4	1	1	1	2	7	7	6	5	5	2	3	49	3.762	3.714	2	1	0	0	1	62731430
1	7	1	1	1	1	1	1	1	2	9	3	8	3	7	2	2	50	4.524	4.667	1	1	0	0	1	67567818
2	6	2	4	2	3	2	1	1	2	2	1	4	3	3	2	2	29	3.667	3.857	2	1	0	0	1	59302780
1	4	1	1	1	1	1	1	1	2	4	4	10	3	7	2	2	61	3.714	3.905	1	1	0	0	1	43143175
1	7	1	2	1	2	2	2	4	2	1	3	6	2	7	2	2	58	3.619	3.81	1	1	0	0	1	26492187
2	5	1	2	3	5	5	2	1	2	1	5	5	3	2	2	2	44	2.857	2.19	1	0.08	0	0.92	3	86292767
1	7	1	6	4	2	2	1	1	2	9	6	3	2	5	2	2	23	3.333	3.476	2	0.944	0	0.056	1	58936216
1	5	1	1	1	1	1	2	4	2	1	7	10	5	7	2	2	37	4.81	4.905	1	1	0	0	1	20448585
1	6	1	1	1	1	1	2	1	2	2	2	8	2	6	2	2	62	3.619	3.714	2	1	0	0	1	54987882
1	6	4	3	2	2	1	2	1	2	2	4	6	3	5	2	2	59	3.905	3.762	1	1	0	0	1	59835243
2	6	4	4	2	2	1	2	4	2	4	5	8	3	7	2	2	19	3.333	3.143	2	1	0	0	1	17403625
2	6	3	4	5	2	2	2	1	1	5	4	3	3	3	1	1	19	3.762	3.762	2	0.002	0	0.998	3	80719738
1	7	1	1	1	1	1	2	1	2	8	4	7	2	4	2	3	54	3.762	3.905	1	1	0	0	1	51002288
5	5	4	7	7	7	5	1	2	2	9	6	10	3	6	2	2	57	3.143	2.952	1	0	1	0	2	14019749
1	7	1	1	1	1	1	1	1	2	2	3	3	4	3	2	3	30	4.095	4.429	2	1	0	0	1	99912262
1	7	1	1	1	1	1	2	1	2	1	1	10	4	7	2	2	58	4.429	4.381	1	1	0	0	1	63474102
1	7	1	3	1	1	1	1	1	2	1	5	8	4	7	2	2	55	4.048	3.952	1	1	0	0	1	56014985
1	7	1	1	1	1	1	2	6	1	7	1	8	3	5	2	2	21	3.667	3.714	1	1	0	0	1	36305383
1	6	1	4	1	1	2	1	1	2	1	5	2	3	5	2	1	22	3.952	4	2	1	0	0	1	24557634
1	6	1	1	1	3	1	2	1	2	3	3	6	3	7	2	2	32	4.048	4.619	1	1	0	0	1	18229997
1	6	1	1	1	1	2	2	1	2	1	1	3	4	6	2	2	20	4.143	4.476	2	1	0	0	1	38123023
1	7	1	1	1	1	1	1	1	2	1	1	10	3	7	2	2	53	3.905	3.905	2	1	0	0	1	35352977
1	6	1	1	1	1	1	2	1	1	1	2	5	3	6	2	2	22	4.667	4.81	1	1	0	0	1	82842786
1	7	1	1	1	1	1	1	1	2	3	4	6	4	4	2	2	24	4.667	4.81	2	1	0	0	1	58615848
1	7	1	1	1	1	1	1	1	2	2	6	7	2	5	2	2	35	4.333	4.19	2	1	0	0	1	30790316
1	6	2	1	4	6	6	1	4	2	3	5	2	2	7	2	1	41	2.857	2.714	1	0	0	1	3	17477398
1	6	1	4	1	2	3	1	1	2	8	6	10	2	4	2	3	29	3.714	3.524	1	1	0	0	1	98378026
1	7	1	2	1	1	2	2	1	1	10	3	10	2	6	2	2	48	4.524	4.81	2	1	0	0	1	66475110
1	7	1	5	5	1	1	1	1	2	2	10	8	4	7	2	2	74	4.429	4.762	1	0.939	0	0.061	1	95923649
1	6	3	7	4	2	4	2	1	2	7	6	10	5	7	2	2	30	4.143	3.81	2	0.001	0	0.999	3	79579669
1	4	1	3	2	1	2	2	4	2	8	5	6	3	7	2	2	42	4.095	3.524	1	1	0	0	1	11503377
1	5	1	1	1	1	2	1	1	2	1	1	8	3	6	2	2	32	3.905	4.143	1	1	0	0	1	42747184
1	7	1	1	2	2	1	1	1	2	1	5	8	4	6	2	2	59	4.476	4.476	2	1	0	0	1	93998555
1	4	1	5	7	1	1	2	1	2	6	10	4	3	4	2	2	61	3.667	3.667	2	0	0	1	3	63696077
1	3	1	5	4	4	2	2	1	2	10	10	5	3	7	2	3	54	3.19	3	1	0.158	0	0.842	3	70781798
1	2	1	4	1	2	2	1	2	2	7	7	5	3	7	2	2	39	3.905	4	2	1	0	0	1	28047729
4	5	4	4	2	1	1	2	2	2	10	3	7	4	6	2	2	34	3.429	3.667	2	0	1	0	2	33268982
1	6	1	5	1	1	1	1	1	2	6	8	4	4	7	2	2	22	4.381	4.476	2	1	0	0	1	30984794
1	6	1	2	1	1	1	2	1	2	4	2	7	4	7	2	2	66	4.286	4.476	2	1	0	0	1	57886266
1	6	1	2	2	1	1	3	2	2	2	1	8	3	7	2	2	21	3.762	3.81	1	1	0	0	1	70987313
1	5	1	3	2	2	2	2	4	2	3	3	8	3	5	2	2	24	2.857	2.857	1	1	0	0	1	39988510
1	1	1	1	1	1	1	2	2	2	8	3	10	4	7	2	2	19	4.333	4.381	2	1	0	0	1	36097979
1	6	2	6	7	7	7	2	1	2	7	9	3	5	1	2	3	32	2.143	2	2	0	0	1	3	49455743
1	5	1	3	1	1	5	2	1	2	7	3	9	3	2	2	2	59	3.714	3.81	1	1	0	0	1	18813687
1	6	1	1	1	1	1	1	2	2	1	3	5	4	6	2	2	26	4	4	2	1	0	0	1	44818656
3	7	1	1	1	1	1	1	1	1	4	3	10	2	5	2	2	25	3.762	3.571	1	1	0	0	1	78962915
1	7	1	1	1	1	1	1	1	2	1	5	1	4	7	2	3	31	4.714	4.762	1	1	0	0	1	67771019
2	3	2	2	6	1	2	1	2	2	5	5	2	3	7	2	2	20	3.429	3.476	1	0.001	0	0.999	3	94290245
1	7	1	2	2	1	1	2	1	2	1	1	1	4	3	2	2	22	3.905	3.81	2	1	0	0	1	12882437
1	6	1	1	1	1	1	2	6	1	1	1	1	4	6	2	2	21	3.762	3.857	1	1	0	0	1	21651802
1	4	1	4	3	2	2	1	1	2	1	7	5	3	7	2	2	59	3.238	3.381	2	1	0	0	1	46896361
1	6	1	2	1	1	1	2	1	2	3	1	7	3	7	2	2	62	4.524	4.571	1	1	0	0	1	39946064
1	7	1	1	1	1	1	1	1	2	10	1	10	5	4	2	2	72	4.19	3.81	1	1	0	0	1	14753785
1	6	1	1	1	2	1	2	2	2	7	2	10	3	6	2	2	61	4.762	4.857	1	1	0	0	1	11682076
1	7	1	1	1	1	1	2	1	2	7	1	4	4	7	2	2	31	4.476	4.619	2	1	0	0	1	12357559
1	5	1	1	4	1	2	1	4	2	2	5	7	3	4	2	2	29	3.143	3.143	2	1	0	0	1	69169922
6	4	3	6	3	4	5	1	1	2	1	2	9	4	5	2	1	25	3	2.333	2	0	1	0	2	33218597
1	7	1	5	1	1	1	1	3	1	5	4	7	3	7	2	2	20	3.667	3.952	2	1	0	0	1	12991252
1	6	1	2	1	1	2	2	1	2	1	1	7	3	7	2	2	23	3.81	3.857	2	1	0	0	1	12894231
1	6	1	1	1	1	1	1	1	2	1	4	10	2	3	2	2	57	4.095	4.095	1	1	0	0	1	58594545
1	4	2	5	3	1	2	1	4	2	1	4	6	3	7	2	2	44	3.571	3.667	2	0.999	0	0.001	1	75796854
1	6	1	2	1	1	1	2	1	2	8	5	8	2	7	1	1	64	3.714	3.81	2	1	0	0	1	83542235
1	1	3	6	7	1	7	1	4	2	9	10	6	1	5	2	2	69	1.333	1.429	2	0	0	1	3	83729779
1	6	1	2	1	1	1	2	1	2	8	3	8	3	7	2	2	54	4.429	4.429	2	1	0	0	1	17653886
1	3	1	7	7	5	1	2	1	2	1	10	6	5	7	2	1	59	2.667	3	2	0	0	1	3	76737270
1	6	2	4	2	1	3	1	1	2	4	4	6	3	6	2	3	22	4	3.952	2	1	0	0	1	57716261
1	4	1	1	2	1	1	2	1	2	10	10	9	4	6	2	2	72	2.714	2.667	2	1	0	0	1	99127290
1	7	1	4	1	2	1	1	4	2	3	4	8	4	6	2	2	35	3.952	3.952	1	1	0	0	1	87418812
1	7	1	1	1	2	1	1	1	2	5	3	9	1	3	2	3	39	4.238	4.81	2	1	0	0	1	67992300
2	4	1	4	4	1	3	2	4	2	10	9	9	3	6	2	2	73	2.524	2.762	1	0.735	0	0.265	1	48407299
1	7	1	1	1	4	2	2	1	2	9	9	10	2	5	2	2	89	3.667	3.905	1	1	0	0	1	25630101
1	7	1	1	1	2	2	2	1	2	1	2	8	2	6	2	2	34	3.952	3.952	1	1	0	0	1	52915797
1	4	1	4	2	1	3	2	1	2	1	1	8	4	7	2	2	54	3.905	3.905	2	1	0	0	1	48140078
1	7	1	1	1	1	1	2	4	2	1	4	9	4	7	2	2	21	4.524	4.667	1	1	0	0	1	74133983
1	7	1	1	1	1	2	1	1	2	1	3	6	4	5	2	2	29	4	4	2	1	0	0	1	72044789
1	7	1	1	1	1	1	2	1	1	1	3	2	4	7	2	2	28	4	3.952	2	1	0	0	1	78141095
1	3	4	4	7	4	5	1	1	2	1	10	2	4	7	2	2	19	3	3.143	2	0	0	1	3	95132264
1	2	1	1	1	1	1	1	1	2	2	3	8	5	7	2	2	22	4.857	4.857	2	1	0	0	1	30731916
1	4	1	1	1	1	1	2	1	2	1	1	10	1	7	2	2	64	4.095	3.952	1	1	0	0	1	93862774
1	4	1	3	2	4	4	1	1	2	10	10	1	1	7	1	1	53	1.905	2.333	1	0.998	0	0.002	1	46439355
1	1	7	7	7	7	7	1	1	2	10	10	5	5	1	2	2	66	3.714	3.81	1	0	0	1	3	18928504
1	5	2	1	1	1	1	2	4	2	3	2	9	2	7	2	2	22	3.857	3.905	2	1	0	0	1	29450986
1	7	1	1	1	1	1	1	1	1	1	1	5	3	4	2	2	25	4.429	4.333	1	1	0	0	1	21590712
1	7	1	2	2	2	1	1	1	2	1	4	3	3	4	2	3	21	4.095	4.095	1	1	0	0	1	49225064
1	5	1	1	1	1	1	2	1	2	10	5	8	5	7	2	2	65	3.905	4.381	1	1	0	0	1	79464431
1	6	1	1	1	3	1	1	1	2	1	4	7	4	7	2	2	31	4.524	4.667	2	1	0	0	1	36274385
1	5	1	1	1	1	1	1	2	2	10	3	3	4	6	2	1	22	3.857	3.905	1	1	0	0	1	54838306
1	4	1	1	1	1	1	1	1	2	1	4	10	4	5	2	2	40	4.524	4.81	1	1	0	0	1	13432511
1	5	1	4	6	3	6	2	1	2	8	8	7	3	5	2	1	63	2.19	2.286	1	0	0	1	3	37530784
1	4	1	2	1	6	1	2	1	2	1	4	5	3	7	2	2	65	3.667	3.667	2	1	0	0	1	75988846
1	7	2	1	1	1	1	2	1	2	10	5	7	1	5	2	3	47	3.714	4.286	1	1	0	0	1	56997286
2	5	1	5	4	1	1	1	1	2	9	5	4	4	6	2	2	22	3.81	3.81	2	0.992	0	0.008	1	15807884
2	2	2	2	2	2	2	2	1	2	10	8	5	3	3	2	2	36	3.714	3.81	2	1	0	0	1	71160131
1	6	1	1	1	1	1	2	2	2	10	7	9	4	1	2	2	41	4.238	4.429	2	1	0	0	1	29857685
1	7	1	5	1	1	1	2	1	2	6	4	10	5	4	2	2	19	3.19	3	2	1	0	0	1	30837818
1	7	1	2	1	1	1	2	1	2	1	1	10	3	7	2	1	50	3.667	4.19	2	1	0	0	1	94602737
1	5	1	5	1	1	1	2	4	2	10	6	9	3	6	2	3	48	3.667	3.667	1	1	0	0	1	59196642
1	7	1	1	1	1	1	1	1	2	9	2	8	3	6	2	2	78	4.571	4.524	1	1	0	0	1	38725722
1	5	1	1	1	1	1	2	1	2	1	2	7	4	6	2	2	52	4.429	4.381	2	1	0	0	1	54677736
1	6	1	2	4	1	5	2	1	2	1	5	5	4	5	1	1	51	2.952	3.048	1	0.806	0	0.194	1	69975826
1	7	1	1	1	1	1	2	2	2	8	5	10	1	1	2	2	46	4.381	4.619	1	1	0	0	1	97592750
1	2	1	3	2	1	1	1	5	2	1	5	3	3	2	2	3	25	3.952	4.143	2	1	0	0	1	69396174
1	7	1	1	1	1	1	2	1	2	10	2	10	3	3	2	2	49	4.667	4.714	2	1	0	0	1	48091551
1	6	1	1	2	2	3	1	1	2	8	6	5	3	4	2	3	53	3.714	3.952	1	1	0	0	1	32632927
1	6	1	3	1	1	1	1	4	2	3	4	8	3	4	2	2	29	3.571	3.667	2	1	0	0	1	23634539
1	7	1	1	1	1	1	1	1	2	1	1	7	4	7	2	2	29	4.81	4.857	1	1	0	0	1	65694984
1	7	1	1	1	1	1	1	1	2	1	3	10	5	7	2	2	73	4.81	4.762	1	1	0	0	1	88598463
1	7	1	7	1	1	1	2	1	2	1	5	8	3	7	2	2	62	4.048	4.381	2	1	0	0	1	94143824
1	6	1	3	1	2	1	1	1	2	1	3	9	3	5	2	2	30	3.762	3.905	1	1	0	0	1	62673153
1	6	2	7	1	1	1	2	2	2	10	5	3	3	4	1	1	58	3.048	2.857	2	1	0	0	1	64483601
1	7	1	4	1	1	1	1	1	2	1	5	6	3	6	2	3	43	4.476	4.429	1	1	0	0	1	56344084
1	5	1	1	1	3	1	1	1	2	1	5	10	4	7	2	2	19	4.143	4.238	2	1	0	0	1	18920987
1	7	1	1	1	1	1	2	1	2	1	1	6	2	7	2	3	27	4.333	4.429	2	1	0	0	1	67513377
1	5	1	1	2	1	1	1	2	2	7	3	7	4	5	2	2	21	3.762	3.81	1	1	0	0	1	92557361
1	7	1	1	1	1	1	1	1	2	1	1	5	3	7	2	2	22	4.476	4.714	1	1	0	0	1	71643226
1	2	7	7	7	7	7	1	1	2	10	10	4	4	5	2	3	70	2.476	2.381	1	0	0	1	3	96915083
1	4	2	2	2	2	2	2	1	2	4	1	8	3	4	2	3	24	3.619	3.571	1	1	0	0	1	40650700
1	4	1	1	1	1	1	1	1	2	1	2	6	3	3	2	2	25	4.714	4.952	1	1	0	0	1	59221468
1	7	1	5	1	1	1	2	1	2	7	1	10	3	5	2	3	31	4.429	4.429	2	1	0	0	1	38134086
1	7	1	1	1	1	1	2	1	2	1	1	5	4	7	2	2	20	4.81	4.81	1	1	0	0	1	91954747
1	3	1	3	4	1	1	1	1	2	8	6	9	2	4	2	2	40	3.81	3.905	1	0.999	0	0.001	1	21501384
1	5	7	7	7	7	7	1	1	2	10	5	1	2	2	2	1	29	2.429	2.238	1	0	0	1	3	81721286
1	5	1	2	3	1	1	1	1	2	1	2	9	3	5	2	2	21	4.095	4.048	1	1	0	0	1	89646797
1	4	1	2	1	1	1	2	1	2	8	1	9	4	5	2	2	37	4.619	4.714	2	1	0	0	1	46740867
1	3	1	3	1	1	1	1	1	2	1	1	10	1	6	2	2	63	3.476	3.524	1	1	0	0	1	44175725
1	7	1	2	2	2	2	2	1	2	1	1	2	2	5	2	3	22	3.524	3.714	2	1	0	0	1	72067960
5	5	6	7	2	1	2	1	1	2	7	8	9	5	7	2	2	34	3.381	3.857	1	0	1	0	2	62706680
1	7	1	2	1	1	1	1	1	2	1	8	10	5	5	2	2	76	3.571	3.667	1	1	0	0	1	70002004
1	6	1	1	1	1	1	1	1	2	1	5	4	3	7	2	3	44	4.238	4.19	2	1	0	0	1	45215615
2	6	1	2	3	2	1	2	4	2	2	4	8	3	2	2	2	19	3.476	3.095	2	1	0	0	1	87242800
1	1	4	7	4	3	1	1	2	2	10	4	5	3	7	2	2	39	3.857	4.048	1	0.001	0	0.999	3	26199531
5	2	1	1	1	2	1	2	4	2	4	5	10	2	1	2	1	29	3.429	3.714	1	0	1	0	2	53533468
1	6	1	2	1	1	1	1	1	2	1	1	4	3	6	2	2	41	4.81	4.905	1	1	0	0	1	56033872
1	6	1	2	1	2	1	2	1	2	6	1	3	2	4	2	2	25	3.81	3.905	2	1	0	0	1	90175193
1	6	3	2	3	4	5	2	1	2	7	5	5	3	5	2	3	50	3.238	3.333	2	0.071	0	0.929	3	77821533
1	6	1	2	1	1	2	2	4	2	5	4	8	3	6	2	2	37	3.667	3.81	2	1	0	0	1	96447935
1	5	1	1	1	1	1	2	4	2	1	3	4	3	5	2	3	30	3.714	3.762	2	1	0	0	1	10849297
1	7	1	1	1	1	1	1	1	2	3	3	7	4	7	2	3	30	3.667	3.952	1	1	0	0	1	95089832
1	7	1	1	1	1	1	2	1	2	2	5	10	4	4	2	2	60	4.381	4.667	2	1	0	0	1	42445442
1	6	1	2	5	3	2	1	1	2	7	7	2	1	5	2	1	44	3.381	3.381	1	0.418	0	0.582	3	41557864
1	6	2	4	2	2	7	1	1	2	2	4	5	4	6	2	1	33	4.048	4.095	2	0.789	0	0.211	1	61271688
1	2	4	4	7	6	6	2	1	2	10	8	1	5	2	2	2	66	2.952	2.667	2	0	0	1	3	62762833
1	4	1	1	1	1	1	2	2	2	10	4	3	3	4	2	2	59	3.905	3.857	2	1	0	0	1	21598637
1	6	1	7	7	2	2	2	2	2	10	8	10	5	7	2	2	63	2.429	2.19	2	0	0	1	3	83566792
4	5	3	4	4	4	5	2	2	2	10	8	10	3	3	2	2	65	3.571	3.762	1	0	1	0	2	35670554
1	5	1	5	1	1	1	1	1	1	3	3	6	4	5	2	3	19	4.286	4.381	1	1	0	0	1	69862463
1	7	1	2	1	1	1	2	1	2	1	1	8	3	6	2	2	27	4.952	5	1	1	0	0	1	28578388
1	7	1	1	1	1	1	1	1	2	3	1	3	4	7	2	2	20	4.857	4.905	1	1	0	0	1	98199522
1	6	1	1	2	2	2	2	2	2	8	2	6	4	6	2	3		3.19	3.238	1	1	0	0	1	30482492
1	5	1	1	2	1	1	1	1	1	1	3	7	3	6	2	3	19	3.571	3.714	2	1	0	0	1	60420329
1	5	1	2	2	1	5	1	1	2	4	7	6	4	5	2	2	53	3.524	3.619	1	1	0	0	1	68160512
1	6	1	3	3	6	2	1	1	2	10	7	8	4	6	2	2	59	3.476	3.524	2	0.965	0	0.035	1	38479877
1	7	1	1	1	1	1	2	1	2	1	1	6	3	7	2	2	62	4.238	4.762	1	1	0	0	1	94700565
3	2	2	4	4	5	5	1	2	2	1	5	6	4	6	2	3	21	3.952	4.143	1	0	0.99	0.01	2	70598444
1	4	1	1	1	2	2	1	1	2	1	3	2	5	5	2	3	20	3.619	3.762	1	1	0	0	1	73335768
1	4	4	7	7	2	1	2	6	1	1	10	9	4	7	2	2	28	3.81	4.143	2	0	0	1	3	84377295
1	5	1	1	1	1	1	1	1	1	10	1	10	3	7	2	2	20	4.286	4.381	2	1	0	0	1	31899363
1	4	1	5	1	2	1	2	1	2	10	10	10	4	7	2	2	62	3.381	3.952	1	1	0	0	1	90621201
1	7	1	1	6	3	4	2	1	2	1	2	2	4	1	2	3	30	3.429	3.571	1	0	0	1	3	58386070
1	6	1	1	1	3	1	1	1	2	1	1	7	1	7	2	2	32	4.667	4.81	1	1	0	0	1	79490567
1	6	1	4	1	1	1	2	1	2	8	2	9	3	5	2	2	59	4	3.952	1	1	0	0	1	40146970
1	7	3	5	7	7	5	1	1	2	1	10	1	4	4	2	2	33	3.429	3.952	1	0	0	1	3	98495933
1	5	3	3	6	3	7	2	1	2	5	10	6	2	5	2	2	34	3.762	3.81	2	0	0	1	3	16131106
1	5	1	4	1	1	1	1	1	2	1	4	7	3	4	2	3	38	3.857	3.952	2	1	0	0	1	19679901
1	7	1	1	1	1	1	1	1	2	1	4	8	5	7	2	2	35	4.667	4.714	2	1	0	0	1	38064226
1	4	1	2	1	1	1	2	6	1	6	1	10	4	7	2	3	35	4.333	4.286	2	1	0	0	1	32287266
1	7	1	4	1	2	1	1	1	2	1	3	2	2	2	2	1	29	3.714	3.81	2	1	0	0	1	35577642
4	5	4	3	5	4	1	2	4	2	2	5	6	3	7	2	2	40	3	3	2	0	1	0	2	71368826
1	2	4	7	6	4	6	1	1	2	2	9	2	5	5	2	3	41	4.286	4.286	2	0	0	1	3	56588624
1	5	1	1	1	1	1	2	1	2	1	1	7	3	5	2	2	65	3.905	4.048	1	1	0	0	1	17464216
1	7	1	1	1	1	1	2	1	2	5	1	3	3	7	2	2	23	4.714	4.762	1	1	0	0	1	96508034
1	7	1	2	1	1	1	1	1	2	1	2	8	3	7	2	2	67	3.714	3.81	1	1	0	0	1	15803940
1	6	1	3	1	1	1	2	1	2	9	5	7	2	6	2	2	54	3.714	3.667	1	1	0	0	1	52638686
1	5	1	2	1	1	1	2	2	2	8	5	6	1	7	2	2	68	4.333	4.619	2	1	0	0	1	94198481
1	5	1	2	1	2	2	1	1	2	1	3	4	3	6	2	3	36	3.381	3.381	1	1	0	0	1	93272038
1	4	1	1	1	2	3	1	1	2	1	6	9	2	5	2	2	75	3.857	4.238	1	1	0	0	1	33784815
1	6	1	4	1	1	2	2	1	2	5	3	5	1	7	1	1	55	4.238	4.143	1	1	0	0	1	65889707
1	7	1	3	1	1	1	1	1	2	3	3	6	3	4	2	2	25	3.762	4.714	2	1	0	0	1	23245069
1	4	1	1	3	5	6	1	2	2	3	4	2	3	6	2	2	27	3.762	3.667	1	0.072	0	0.928	3	64947383
1	2	1	3	2	1	1	2	1	2	7	6	3	3	6	2	2	26	3.81	3.952	2	1	0	0	1	85231443
1	3	1	2	3	5	6	1	1	2	9	10	6	3	5	2	2	56	2.952	2.857	1	0.017	0	0.983	3	39990466
2	5	2	5	3	3	4	1	1	2	7	6	6	4	5	2	2	40	3.714	3.714	2	0.133	0	0.867	3	97487860
1	7	1	6	2	1	1	1	1	2	3	1	3	4	5	2	2	54	3.857	4.143	2	1	0	0	1	96702410
1	6	1	2	2	3	1	1	1	2	2	3	9	3	7	2	2	41	3.667	3.667	1	1	0	0	1	48366315
1	4	2	4	3	3	1	1	1	1	1	4	10	3	6	2	3	36	4	4.048	1	0.998	0	0.002	1	83513732
1	1	1	1	1	1	1	2	1	1	7	2	9	2	5	2	2	40	4.381	4.476	1	1	0	0	1	68336010
1	5	2	5	4	4	3	2	1	2	8	8	7	2	4	2	3	46	3.238	3.381	1	0.01	0	0.99	3	86437645
1	6	1	4	2	2	1	1	1	2	1	2	10	3	5	2	3	30	4.333	4.143	1	1	0	0	1	23283757
1	7	1	1	3	1	1	2	1	2	1	1	4	3	7	2	2	21	3.667	3.571	2	1	0	0	1	89146091
1	7	1	3	1	2	1	2	1	2	1	1	8	3	6	2	1	24	3.952	3.952	1	1	0	0	1	60031107
2	6	1	7	3	2	2	2	1	2	1	4	7	3	5	2	1	20	3.476	3.095	2	0.989	0	0.011	1	83207632
1	5	3	4	2	1	2	1	2	2	3	2	3	3	6	2	3	19	3.571	3.667	1	1	0	0	1	39747454
1	5	2	7	1	1	1	1	2	2	4	5	10	3	7	2	2	22	3.81	3.571	1	1	0	0	1	50184864
1	5	1	1	1	3	1	1	2	2	5	5	9	2	5	2	2	53	4.476	4.905	1	1	0	0	1	17505255
1	3	1	1	1	1	1	2	1	2	9	3	8	2	7	2	2	59	3.762	4.286	2	1	0	0	1	76669024
1	3	2	4	6	4	6	1	1	2	10	10	3	4	5	2	3	44	3.476	3.238	1	0	0	1	3	40617621
1	6	4	5	4	4	4	1	1	2	10	10	4	5	7	2	2	71	2.952	2.857	2	0	0	1	3	53859342
1	4	1	1	1	1	1	1	1	2	9	4	2	3	6	2	2	41	4.19	4	1	1	0	0	1	12248212
1	7	1	2	1	1	1	1	1	2	1	3	10	4	1	2	3	33	4.905	5	1	1	0	0	1	15327330
1	6	1	2	1	1	1	2	1	2	1	1	4	3	7	2	2	46	3.905	3.905	1	1	0	0	1	17796716
1	5	1	1	1	1	1	1	1	1	1	4	7	4	3	2	2	20	4.619	4.619	1	1	0	0	1	26094907
1	4	1	6	6	1	1	2	1	2	9	8	10	4	7	2	2	64	3.905	4.238	2	0.01	0	0.99	3	45896768
1	7	1	1	1	1	1	2	1	2	1	1	7	3	7	2	2	64	4.238	4.238	2	1	0	0	1	54719606
1	4	1	2	1	2	2	1	1	2	5	2	7	3	5	2	3	27	3.952	3.952	1	1	0	0	1	25833833
1	7	1	1	1	1	1	1	1	2	1	2	10	2	6	2	2	47	4.381	4.619	2	1	0	0	1	97034809
1	7	1	6	4	1	1	1	1	2	1	5	5	3	7	2	2	32	3.81	4.095	1	0.999	0	0.001	1	95519249
1	5	1	3	1	1	2	2	1	2	1	1	8	4	7	2	2	30	4.095	4.19	2	1	0	0	1	53525763
1	4	4	5	5	4	4	1	2	2	5	1	3	3	4	2	2	28	2.905	2.952	1	0	0	1	3	49149203
1	5	1	3	1	1	1	2	1	2	1	1	5	2	6	2	2	45	4.143	4.333	1	1	0	0	1	49779234
2	6	1	5	1	5	5	1	2	2	1	3	8	4	7	2	2	32	3.81	3.857	2	0.991	0	0.009	1	20662965
1	6	1	1	1	1	1	2	1	2	1	2	7	3	2	2	1	28	4.19	4.095	1	1	0	0	1	29208762
1	5	1	1	1	1	1	1	1	2	1	1	8	4	7	2	2	21	3.619	3.81	2	1	0	0	1	19304483
1	7	1	1	1	1	1	2	1	2	1	5	8	4	6	2	2	52	3.952	4.048	2	1	0	0	1	23484178
1	4	1	2	1	1	1	2	1	2	2	2	10	3	5	2	2	49	3.714	3.81	1	1	0	0	1	51672390
1	6	1	4	5	4	2	1	1	2	3	10	8	3	7	2	3	60	3.857	3.81	1	0.022	0	0.978	3	86346113
1	4	1	7	4	2	2	2	1	1	5	5	10	3	6	2	3	47	3.19	3.143	1	0.562	0	0.438	1	31073102
1	5	1	3	3	2	2	1	1	2	10	7	1	5	3	2	2	26	3.381	3.476	1	1	0	0	1	22518248
1	7	1	7	1	1	1	2	4	2	1	6	10	1	7	2	2	42	4.143	4.476	1	1	0	0	1	54202566
1	5	2	5	1	1	1	2	2	2	4	2	6	2	5	2	3	34	3.143	3.286	1	1	0	0	1	92586463
1	7	1	1	1	1	2	1	1	2	8	3	8	2	2	2	2	43	4.19	3.952	2	1	0	0	1	29789566
1	6	1	4	1	3	1	1	2	2	2	5	9	3	7	2	1	51	4.381	4.333	1	1	0	0	1	16084902
1	5	1	1	1	1	1	2	1	2	6	1	7	2	6	1	1	23	3.905	4	2	1	0	0	1	87805402
1	7	1	1	1	1	1	1	1	2	1	1	8	4	6	2	3	36	4.714	4.905	1	1	0	0	1	53461289
1	6	1	6	5	4	2	1	1	2	2	9	10	3	5	2	2	65	2.667	2.571	2	0.003	0	0.997	3	53463173
1	4	1	1	3	2	3	1	1	2	8	3	8	3	6	2	2	66	3.476	3.524	2	1	0	0	1	94035831
1	4	1	1	1	1	1	2	1	2	1	1	5	4	3	2	2	34	4.857	4.905	1	1	0	0	1	15293646
2	4	1	4	6	2	5	1	1	2	3	5	5	1	4	2	1	66	2.857	2.667	1	0	0	1	3	87035689
1	7	1	6	1	1	1	2	2	2	3	5	10	3	5	2	2	20	4.095	3.762	1	1	0	0	1	77579663
1	6	1	2	1	1	1	2	1	2	1	6	7	3	6	2	2	62	3.905	3.905	2	1	0	0	1	95721641
1	6	1	6	1	1	2	2	1	2	4	1	9	3	7	2	2	29	3.619	3.524	1	1	0	0	1	29845394
1	5	2	5	4	1	1	2	1	2	3	5	1	5	7	2	2	28	3.238	3.476	2	0.988	0	0.012	1	98667614
1	6	1	2	1	1	1	2	2	2	1	2	9	3	5	2	2	26	3.952	4.381	1	1	0	0	1	21865571
1	1	1	1	1	1	1	1	2	1	1	1	10	4	4	2	2	49	3.857	3.762	1	1	0	0	1	86650480
2	6	1	5	3	1	6	2	1	2	5	4	4	3	5	2	3	22	3.857	3.81	2	0.43	0	0.57	3	84868520
1	7	1	2	1	1	1	2	1	2	3	1	7	2	4	1	1	42	4.333	4.571	1	1	0	0	1	15129508
1	6	1	2	1	1	2	2	1	2	3	4	4	2	5	2	2	31	3.714	3.762	2	1	0	0	1	99149598
1	6	1	2	1	1	1	1	1	2	1	1	4	4	7	2	2	37	4.429	4.571	1	1	0	0	1	73893006
1	6	1	3	1	1	1	1	1	2	1	2	9	3	7	2	2	42	3.762	3.714	1	1	0	0	1	80825971
1	6	1	1	1	1	1	2	4	2	2	5	3	3	2	2	2	23	4.048	4.19	1	1	0	0	1	85322371
1	7	1	1	1	1	1	1	1	2	1	5	7	4	6	2	2	62	4.667	4.81	2	1	0	0	1	28832293
1	6	1	1	1	1	1	2	1	2	1	1	7	3	6	2	3	44	4.571	4.81	2	1	0	0	1	77221638
1	5	1	2	1	1	1	2	1	2	1	1	9	4	6	2	3	31	4.619	4.81	1	1	0	0	1	23514517
2	5	2	2	2	3	2	2	1	2	5	3	5	3	6	2	2	21	3.905	4.095	2	1	0	0	1	72062098
1	3	1	6	6	2	4	2	1	2	8	8	8	3	4	2	2	65	2.905	2.667	2	0	0	1	3	79949016
1	7	1	7	1	1	2	2	6	1	9	1	10	3	5	2	2	34	3.524	3.476	1	1	0	0	1	79581937
1	6	1	2	2	1	1	1	4	2	3	7	4	5	4	2	2	21	3.857	3.905	1	1	0	0	1	36093835
1	3	1	6	2	3	2	2	1	2	9	8	10	2	6	2	2	59	2.952	3.19	2	1	0	0	1	28532541
1	5	1	3	1	1	1	1	1	2	5	3	8	4	6	2	3	20	4.476	4.619	2	1	0	0	1	12731654
1	6	1	1	1	1	1	2	1	2	1	1	8	4	6	2	2	19	4.714	4.81	1	1	0	0	1	81359835
1	7	1	2	1	1	1	2	1	2	1	1	8	4	7	2	2	51	4.619	4.429	2	1	0	0	1	77856227
1	4	1	6	2	4	4	1	2	2	5	10	10	3	6	2	2	71	3.143	3.286	1	0.963	0	0.037	1	17093553
1	7	1	2	1	1	2	2	1	2	1	1	4	4	5	2	3	30	4.667	4.667	1	1	0	0	1	16359823
1	7	1	1	1	1	2	2	1	2	1	1	8	5	6	2	2	24	4.143	4.381	1	1	0	0	1	10157759
1	5	1	4	4	2	2	1	1	2	4	7	4	2	5	2	2	54	3.095	3	1	0.973	0	0.027	1	63589660
1	2	1	1	1	1	3	1	2	2	6	5	7	5	5	2	3		4.238	4.571	1	1	0	0	1	33751695
1	6	1	1	1	1	1	1	1	2	2	2	8	4	7	2	2	21	4.333	4.571	2	1	0	0	1	52091614
1	1	1	1	1	1	1	2	1	2	7	3	9	3	3	2	2	63	4.095	3.952	2	1	0	0	1	94871143
1	6	2	3	2	1	2	2	1	2	4	6	9	3	7	2	1	54	4.143	4.19	2	1	0	0	1	16540457
1	6	1	4	1	2	2	2	2	2	8	5	8	3	6	2	2	20	3.333	3.048	1	1	0	0	1	52072826
1	7	1	1	1	1	1	2	1	2	1	1	5	2	7	2	1	28	4.905	5	2	1	0	0	1	49769580
1	4	1	1	3	1	3	2	1	2	10	10	8	4	7	2	2	68	3.81	4.143	2	1	0	0	1	51408560
1	5	1	2	2	2	3	2	1	2	5	9	7	3	6	2	2	62	2.905	2.857	2	1	0	0	1	15275728
1	7	1	1	1	1	1	2	1	2	2	3	1	5	6	1	1	23	4.762	4.81	2	1	0	0	1	14747682
2	4	4	6	4	5	3	1	2	2	8	1	1	5	7	2	2	41	3.714	3.476	2	0	0	1	3	75966516
1	4	5	5	7	7	6	2	1	2	7	10	5	4	6	2	2	51	3.095	3.333	2	0	0	1	3	44288312
1	4	1	1	1	2	2	1	1	2	6	4	4	4	4	2	2	43	4.952	4.905	2	1	0	0	1	44377534
1	6	1	3	1	1	1	1	1	2	1	5	7	2	5	2	2	40	4.095	4.381	1	1	0	0	1	14745921
1	7	2	5	2	3	2	2	1	2	7	3	7	3	2	2	3	60	3.238	3.571	1	1	0	0	1	28570302
1	6	1	1	2	1	1	2	1	2	8	5	2	5	6	2	2	63	4.095	4.19	2	1	0	0	1	88107304
1	4	1	2	1	1	1	2	1	2	1	4	9	4	6	2	1	31	4.905	5	1	1	0	0	1	96675729
1	2	1	3	2	2	2	2	1	2	9	7	8	3	5	2	2	74	3.81	3.857	1	1	0	0	1	55193575
2	5	2	4	2	2	2	1	6	2	10	5	5	3	6	2	2	31	2.905	2.857	1	1	0	0	1	58517409
1	4	1	1	2	1	1	2	1	2	3	3	5	4	5	2	2	32	3.905	3.905	2	1	0	0	1	15864444
1	5	2	4	3	1	1	1	2	2	2	4	4	3	6	2	1	60	3.524	3.714	1	1	0	0	1	14785486
2	7	1	2	1	2	1	2	2	2	10	4	10	5	7	2	2	64	4	4	1	1	0	0	1	97215288
1	1	1	5	1	1	1	2	1	2	1	2	10	2	6	2	2	41	3.952	3.952	2	1	0	0	1	92797801
1	1	1	1	1	1	1	2	2	2	9	2	7	4	7	2	2	63	3.571	4.19	1	1	0	0	1	82034084
1	4	2	3	1	1	1	2	1	1	1	3	9	4	3	2	2	28	4.286	4.19	2	1	0	0	1	78607974
2	6	3	4	5	2	4	1	1	2	8	5	2	3	4	2	1	23	3.476	3.429	2	0	0	1	3	84347750
1	7	1	5	2	1	3	1	2	2	1	5	7	3	1	1	2	33	3.571	3.571	2	1	0	0	1	23621754
1	5	1	1	1	2	1	2	2	2	1	3	3	3	5	2	3	29	3.571	3.667	1	1	0	0	1	77218648
1	5	1	5	2	1	4	1	1	2	1	5	3	3	5	2	3	27	3.476	3.333	1	1	0	0	1	96922033
1	6	1	2	1	3	1	1	2	2	2	4	10	3	2	2	2	26	4.143	4.19	1	1	0	0	1	22736509
1	6	1	1	1	2	1	1	1	2	1	1	7	4	4	2	2	26	4.143	4.286	2	1	0	0	1	60661712
2	5	1	1	2	1	2	1	2	2	4	5	3	3	2	2	2	39	3.667	3.81	1	1	0	0	1	70134041
1	5	1	5	5	1	4	1	1	2	1	6	6	4	7	2	3	54	4.095	4.19	1	0.01	0	0.99	3	86794255
1	6	1	5	1	2	2	1	2	2	7	2	10	3	7	2	2	68	3.81	3.857	2	1	0	0	1	77387701
1	5	1	1	1	1	1	2	4	2	2	1	10	3	7	2	2	43	3.762	3.571	2	1	0	0	1	89262324
1	7	1	1	1	6	1	2	2	2	4	1	10	3	6	2	3		4.762	4.81	2	1	0	0	1	69774047
1	4	1	2	2	2	2	1	1	2	3	6	1	2	3	2	2	24	3.238	3.619	1	1	0	0	1	15134382
1	6	1	1	1	1	1	2	1	1	1	3	3	3	3	2	1	34	3.714	3.571	2	1	0	0	1	54703896
1	4	1	3	1	1	1	2	4	2	2	4	7	4	7	2	1	25	4.048	4.048	1	1	0	0	1	17304372
1	5	1	1	2	2	2	2	4	2	10	9	6	3	4	2	2	51	2.952	3.381	1	1	0	0	1	90604409
1	5	1	1	1	1	2	2	1	2	1	1	7	2	6	2	3	29	3.667	3.619	2	1	0	0	1	38182029
1	7	1	2	2	1	2	1	1	2	8	6	8	3	6	2	1	47	4.048	3.952	2	1	0	0	1	56708988
1	3	1	1	1	1	1	2	1	2	8	1	7	3	7	2	3	59	4	3.857	1	1	0	0	1	44384699
1	4	2	3	3	2	2	2	2	2	9	5	10	3	5	2	2	43	3.333	3.19	2	0.999	0	0.001	1	82864056
1	7	1	1	1	1	1	2	1	2	8	1	10	4	7	2	2	72	3.952	4.524	1	1	0	0	1	40435251
1	6	1	2	3	1	3	2	1	2	6	6	4	4	7	2	1	39	3.571	3.714	2	1	0	0	1	77561040
2	5	2	4	4	4	5	1	1	2	10	1	8	4	6	2	2	41	3.524	3.524	2	0	0	1	3	75627130
1	3	1	2	1	2	1	2	1	2	1	6	8	4	7	2	2	39	3.857	3.857	2	1	0	0	1	32401899
2	6	2	5	5	1	1	2	2	2	2	8	3	5	4	2	2	19	3.524	3.905	1	0.21	0	0.79	3	24706108
1	4	1	1	1	1	1	1	2	2	6	10	2	5	7	2	2	29	3.81	4.095	1	1	0	0	1	13547038
1	6	1	4	1	1	2	1	1	2	4	4	3	5	5	2	2	37	4.476	4.524	1	1	0	0	1	70081281
1	3	2	3	2	1	1	1	2	2	7	10	4	4	7	2	2	29	3.571	3.905	1	1	0	0	1	38628232
1	6	1	1	1	1	1	2	1	2	9	1	6	4	4	2	2	55	4.571	4.714	2	1	0	0	1	61870080
1	3	1	7	5	5	3	1	1	2	8	10	7	2	7	1	1	59	2.857	2.714	2	0	0	1	3	92422790
1	7	1	1	1	1	1	1	1	2	1	1	8	4	7	2	2	19	4.524	4.524	1	1	0	0	1	50354598
1	7	1	1	1	1	1	2	1	2	1	1	3	3	6	2	2	36	4.333	4.476	1	1	0	0	1	16526346
1	7	1	2	1	1	1	1	1	2	1	2	1	3	2	2	2	26	4.238	4.095	2	1	0	0	1	33339510
1	7	1	1	1	1	1	2	1	2	1	5	7	4	4	2	2	49	3.19	3.333	1	1	0	0	1	69897097
1	7	1	2	2	1	2	1	2	2	8	4	5	3	6	1	1	25	3.476	3.429	2	1	0	0	1	24735486
1	7	1	1	1	1	1	1	1	2	1	3	7	4	5	2	2	20	4.667	4.81	2	1	0	0	1	86062499
1	7	1	1	1	2	1	2	4	2	1	1	6	3	7	2	3	31	3.762	3.905	2	1	0	0	1	46012702
1	2	1	1	1	1	1	2	1	2	10	1	10	4	7	2	2	69	4.048	4	1	1	0	0	1	43109151
1	6	1	1	1	1	1	1	1	2	1	5	6	3	4	2	3	29	4.476	4.143	2	1	0	0	1	50135126
1	4	2	4	6	2	2	1	1	2	9	8	2	3	5	2	1	51	3.381	3.429	1	0	0	1	3	53101045
7	5	5	7	4	5	1	1	2	2	2	10	10	5	4	2	2	42	3.905	2.905	1	0	1	0	2	55058724
1	7	1	1	1	1	1	1	1	2	1	1	7	4	7	2	2	29	4.667	4.714	2	1	0	0	1	71362459
1	7	1	4	4	4	2	1	1	2	9	7	7	4	7	1	1	63	4	4.143	2	0.812	0	0.188	1	90622811
5	6	3	2	2	3	3	2	1	2	5	5	1	4	6	2	2	38	4.143	4.048	1	0	1	0	2	61223184
1	7	1	2	1	2	1	1	1	2	2	4	8	3	3	2	2	63	3.667	3.952	1	1	0	0	1	31882061
1	7	2	1	1	1	2	4	1	2	2	1	3	4	3	2	2	23	4.429	4.238	1	1	0	0	1	56641725
1	6	1	1	1	1	1	2	1	2	5	1	10	3	5	2	2	33	4.524	4.667	1	1	0	0	1	40482569
1	6	1	1	1	1	1	1	1	2	1	3	10	3	5	2	3	32	4.333	4.381	1	1	0	0	1	39934863
2	2	2	3	3	3	3	1	2	2	6	6	6	3	5	2	3	30	2.524	2.762	2	0.598	0	0.402	1	23104705
1	5	1	2	2	1	1	1	1	2	8	8	8	4	4	2	2	62	3.476	3.476	2	1	0	0	1	28631445
1	5	3	7	7	2	5	1	1	2	8	10	6	2	5	2	2	61	3.524	4.095	2	0	0	1	3	77214661
1	6	1	1	1	1	1	2	2	2	6	3	6	3	6	2	3	23	3.524	3.524	2	1	0	0	1	66232735
1	6	1	5	1	1	1	2	1	2	8	9	8	4	6	2	2	60	4.143	4.095	2	1	0	0	1	94189653
1	7	1	1	1	1	1	2	1	2	1	2	10	2	7	2	2	46	4.048	4.381	1	1	0	0	1	19555623
1	7	1	4	1	1	1	2	6	1	2	2	8	3	3	1	1	20	4.333	4.286	2	1	0	0	1	38973231
1	5	2	2	6	1	1	1	6	1	1	6	3	4	4	2	2	21	4.095	4.286	2	0.096	0	0.904	3	58262099
1	1	1	1	1	1	1	2	1	2	1	1	7	3	5	2	2	32	4.19	4.524	1	1	0	0	1	36518110
3	5	3	3	2	1	1	2	1	2	3	3	3	3	7	2	1	30	4.429	4.619	2	0.742	0.258	0	1	73366662
1	6	1	3	1	1	1	1	1	2	4	3	7	5	6	2	2	19	4.286	4.762	2	1	0	0	1	11563553
3	5	3	4	5	4	5	2	1	2	2	5	1	4	4	1	1	34	3.381	3.333	2	0	0.988	0.012	2	99308217
2	4	1	2	1	5	3	2	1	2	8	1	2	5	7	2	2	55	3.19	3.667	1	1	0	0	1	68441459
1	3	1	5	2	2	2	1	1	2	7	6	4	3	5	2	3	40	3.667	3.905	2	1	0	0	1	42883671
1	6	1	3	1	1	2	1	1	2	1	1	8	3	6	2	2		3.952	4.238	2	1	0	0	1	68650180
1	5	1	2	3	1	1	1	1	1	6	6	6	4	7	2	2	21	3.238	3.238	2	1	0	0	1	25327582
1	7	2	2	1	1	1	1	1	2	1	2	7	4	6	2	2	42	4.048	4.143	2	1	0	0	1	33228423
1	7	1	1	1	1	1	2	1	2	1	1	7	3	6	2	1	42	4.476	4.714	2	1	0	0	1	23634631
1	6	1	4	3	4	4	1	1	1	7	8	3	3	6	2	2	54	3.476	3.476	2	0.817	0	0.183	1	44316693
1	6	1	1	1	1	1	2	1	2	1	1	5	3	6	1	1	31	4.905	5	2	1	0	0	1	13723465
1	5	1	2	1	1	1	1	1	2	1	4	3	3	5	2	2	46	3.952	4.048	1	1	0	0	1	17278643
2	2	4	4	2	2	1	1	2	2	3	4	5	2	5	2	3	35	3.714	3.619	1	0.998	0	0.002	1	97354357
1	6	1	2	1	1	3	2	1	2	1	1	6	3	6	2	2	41	4	4	1	1	0	0	1	23649197
1	6	1	1	1	1	1	1	1	2	1	1	9	4	7	2	2	63	3.952	3.952	2	1	0	0	1	82255966
1	4	1	3	5	2	2	1	4	2	2	5	7	3	5	2	2	23	3.714	3.762	2	0.321	0	0.679	3	63217988
1	2	1	1	3	1	2	2	1	2	8	5	3	3	5	2	2	44	3.524	3.81	2	1	0	0	1	88663400
1	7	1	1	2	2	1	2	1	2	8	8	10	5	6	2	2	45	4	4.143	2	1	0	0	1	71473419
2	6	2	6	7	4	3	2	1	2	5	2	6	4	4	2	2	31	4.19	4	2	0	0	1	3	76120759
1	4	1	1	5	1	1	1	2	2	2	2	5	4	3	2	2	19	3.286	3.19	1	0.992	0	0.008	1	94984802
2	4	4	1	5	1	4	1	1	2	9	10	10	5	7	2	2	42	4.143	4.333	2	0	0	1	3	77206016
1	6	1	1	1	1	1	2	1	2	1	4	8	1	5	2	3	59	3.429	3.571	1	1	0	0	1	90698817
1	5	1	1	1	1	1	2	1	2	1	3	4	3	5	2	2	42	3.714	3.714	2	1	0	0	1	20750432
1	7	1	1	1	1	1	4	1	2	1	1	4	5	6	2	2	19	4.524	4.667	1	1	0	0	1	11736185
1	6	1	3	1	2	2	2	4	2	8	4	7	3	5	2	2	26	3.762	3.762	1	1	0	0	1	31039817
1	2	1	2	4	1	1	2	1	2	1	5	4	3	7	2	2	56	3.619	3.714	2	0.999	0	0.001	1	70276850
3	2	2	3	3	3	3	1	1	2	6	6	6	4	4	2	3	35	2.714	2.619	1	0.001	0.998	0.002	2	72499488
1	7	1	1	1	1	1	2	1	2	1	1	9	4	7	2	2	70	4.762	4.81	1	1	0	0	1	91256206
1	7	1	1	1	1	1	1	4	2	1	2	8	2	6	2	3	30	4.714	4.81	2	1	0	0	1	59253640
1	6	1	3	2	2	3	1	1	2	1	1	5	3	7	2	2	40	4.238	4.143	1	1	0	0	1	17815893
1	5	1	2	5	2	3	1	1	2	2	4	4	4	6	2	1	39	4.238	4.238	1	0.209	0	0.791	3	83658864
4	6	2	2	2	6	1	1	1	2	9	3	8	4	7	2	2	30	3.524	3.952	2	0	1	0	2	57019601
1	2	1	1	1	1	1	1	1	2	4	5	6	3	6	1	1	39	4.524	4.81	2	1	0	0	1	19743762
1	4	1	7	1	6	2	2	1	2	10	5	10	3	7	2	3	51	3.762	3.667	2	1	0	0	1	85988306
1	4	1	1	4	1	1	2	2	2	10	10	3	4	7	2	2	31	3.571	3.762	2	1	0	0	1	68007221
1	6	1	5	2	1	1	1	2	2	7	6	8	4	7	2	2	30	3.429	3.714	1	1	0	0	1	88763848
1	1	1	1	1	1	1	1	2	2	10	6	6	3	7	2	2	30	3.571	3.571	1	1	0	0	1	26244646
2	6	1	2	2	3	2	1	1	2	2	4	4	3	5	2	2	36	4	4	1	1	0	0	1	79156749
1	7	1	1	1	1	1	1	1	1	1	1	7	3	6	2	2	19	4.762	4.81	2	1	0	0	1	26718203
1	6	1	1	1	1	1	2	1	2	1	1	2	4	7	2	2	24	4.048	4.095	1	1	0	0	1	21090851
1	6	1	2	3	1	2	2	1	2	7	8	3	2	6	1	1	24	3.619	3.429	1	1	0	0	1	47404741
1	4	1	3	1	1	1	1	4	2	1	3	10	4	6	2	3	34	3.524	3.524	1	1	0	0	1	71939255
1	7	1	1	1	2	1	3	1	2	1	1	7	2	6	2	2	22	4.286	4.333	1	1	0	0	1	52091938
1	6	2	2	1	1	1	2	1	2	3	3	5	3	5	2	2	21	3.571	3.857	2	1	0	0	1	18908687
1	6	1	1	2	2	2	1	1	2	3	3	8	4	7	2	2	25	4.333	4	1	1	0	0	1	74224869
1	5	1	1	1	1	1	2	1	2	1	1	8	4	5	2	2	37	4.048	4.429	2	1	0	0	1	23526007
1	6	1	5	5	1	1	2	1	2	1	2	8	3	7	2	3	27	4.19	4.333	1	0.898	0	0.102	1	98437596
4	4	7	7	7	7	7	1	2	2	10	5	5	5	5	2	2	21	2.238	1.762	2	0	1	0	2	25835454
1	4	1	2	1	1	1	2	1	2	7	5	7	4	3	2	2	21	3.905	3.905	1	1	0	0	1	53582031
1	7	1	1	1	1	1	2	1	2	7	5	2	3	6	2	1	20	3.857	4.333	1	1	0	0	1	30637238
1	1	1	4	1	5	4	2	1	1	10	10	6	4	7	2	2	53	3.81	3.619	1	0.999	0	0.001	1	19533604
1	6	2	2	2	2	2	2	1	2	10	5	8	5	7	2	2	39	3.619	3.762	2	1	0	0	1	33833540
1	6	1	1	2	1	1	2	1	2	10	6	3	4	6	2	2	28	4.048	3.81	1	1	0	0	1	24434936
1	6	3	1	7	4	7	2	1	2	1	6	3	5	4	2	1	28	3.762	3.667	1	0	0	1	3	16067704
1	4	2	2	1	2	2	3	1	2	5	3	8	2	5	2	3	20	3.857	3.81	2	1	0	0	1	42009500
1	6	1	5	2	3	2	2	1	2	2	3	4	3	3	2	2	22	3.667	3.762	1	1	0	0	1	47319722
1	4	1	2	2	1	5	2	1	2	4	5	2	1	4	2	2	24	2.762	3.095	2	1	0	0	1	83532166
1	6	1	1	1	1	1	1	1	2	2	3	8	3	6	2	2		3.857	4	2	1	0	0	1	31323690
1	2	1	2	1	1	1	1	2	2	1	3	7	5	7	2	2	22	4.333	4.19	1	1	0	0	1	98764201
1	6	1	3	1	2	1	1	1	1	1	1	4	5	3	2	3		4.048	4.048	1	1	0	0	1	38189340
1	6	1	2	1	1	1	2	1	2	1	1	6	2	5	1	1		4	4.333	2	1	0	0	1	19515484
5	6	7	4	5	5	4	2	1	2	10	10	10	5	7	2	2		2.905	2.714	2	0	1	0	2	98463816
